# Supplementary material for: Crystal structure of fac-aqua­[(E)-4-(benzo[d]thia­zol-2-yl)-N-(pyridin-2-yl­methyl­idene)aniline-κ2 N,N′]tricarbonylrhenium(I) hexa­fluorido­phosphate methanol monosolvate
Source: Acta Crystallogr E Crystallogr Commun. 2019 Apr 5;75(Pt 5):580–4. doi: 10.1107/S2056989019004298 (PMC6505602; doi:10.1107/S2056989019004298)
Supplement: Supplementary file 1 [file e-75-00580-sup1.cif]

##############################################################################
#                                                                            #
# This CIF contains the data in a paper accepted for publication in          #
# Acta Crystallographica Section E. It conforms to the requirements of       #
# Notes for Authors for Acta Crystallographica Section E, and has been       #
# peer reviewed under the auspices of the IUCr Commission on Journals.       #
#                                                                            #
# Full details of the Crystallographic Information File format               #
# are given in the paper "The Crystallographic Information File (CIF):       #
# a New Standard Archive File for Crystallography" by S. R. Hall, F. H.      #
# Allen and I. D. Brown [Acta Cryst. (1991), A47, 655-685].                  #
#                                                                            #
# The current version of the core CIF dictionary is obtainable from          #
# ftp://ftp.iucr.org/pub/cif_core.dic.                                       #
#                                                                            #
# Software is freely available for graphical display of the structure(s)     #
# in this CIF. For information consult the CIF software page                 #
# http://www.iucr.org/resources/cif/software.                                #
#                                                                            #
# This file may be used for bona fide research purposes within the           #
# scientific community so long as proper attribution is given to the journal # 
# article from which it was obtained.                                        #
#                                                                            #
##############################################################################
data_I
_database_code_depnum_ccdc_archive 'CCDC 1906503'
_audit_creation_method     SHELXL-2014/6
_journal_date_recd_electronic     2019-03-13
_journal_date_accepted     2019-03-29
_journal_name_full     'Acta Crystallographica, Section E'
_journal_year     2019
_journal_volume     75
_journal_issue      5
_journal_page_first     580
_journal_page_last     584
_journal_paper_category     GM
_journal_paper_doi     10.1107/S2056989019004298
_journal_coeditor_code     WM5494
_publ_contact_author_name     'Vassilis Psycharis'
_publ_contact_author_address
;
Institute of Nanoscience and Nanotechnology
Department of Materials Science
National Centre for Scientific Research "Demokritos"
15310 Athens
Greece
;
_publ_contact_author_email     'v.psycharis@inn.demokritos.gr'
_publ_contact_author_fax     '+ 30 210 6519430'
_publ_contact_author_phone     '+ 30 210 6503346'
_publ_section_title
;\
Crystal structure of
<i>fac</i>-aqua[(<i>E</i>)-4-(benzo[<i>d</i>]thiazol-2-yl)-<i>N</i>-(pyridin-\
2-ylmethylidene)aniline-\k^2^<i>N</i>,<i>N</i>']tricarbonylrhenium(I)
hexafluoridophosphate methanol monosolvate
;
_publ_section_title_footnote     .
loop_
    _publ_author_name
    _publ_author_footnote
    _publ_author_address
    'Roupa, Ioanna' .
;\
Institute of Nuclear and Radiological Sciences and Technology, Energy \
and Safety, National Centre for Scientific Research "Demokritos", 15310 Athens,
Greece
;
    'Kaplanis, Michael' .
;\
Institute of Nuclear and Radiological Sciences and Technology, Energy \
and Safety, National Centre for Scientific Research "Demokritos", 15310 Athens,
Greece
;
    'Raptopoulou, Catherine' .
;
Institute of Nanoscience and Nanotechnology, Department of Materials Science,
National Centre for Scientific Research "Demokritos", 15310 Athens,
Greece
;
    'Pelecanou, Maria' .
;
Institute of Biosciences & Applications,
National Centre for Scientific Research "Demokritos", 15310 Athens,
Greece
;
    'Pirmettis, Ioannis' .
;\
Institute of Nuclear and Radiological Sciences and Technology, Energy \
and Safety, National Centre for Scientific Research "Demokritos", 15310 Athens,
Greece
;
    'Papadopoulos, Minas' .
;\
Institute of Nuclear and Radiological Sciences and Technology, Energy \
and Safety, National Centre for Scientific Research "Demokritos", 15310 Athens,
Greece
;
    'Psycharis, Vassilis' .
;
Institute of Nanoscience and Nanotechnology, Department of Materials Science,
National Centre for Scientific Research "Demokritos", 15310 Athens,
Greece
;
_publ_section_synopsis
;
A structural <i>trans</i> effect study and the packing arrangement of a
<i>fac-</i>tricarbonyl Re^I^ `2 + 1' mixed-ligand complex are reported.
;
_chemical_name_systematic
;\
<i>fac</i>-Aqua[(<i>E</i>)-4-(benzo[<i>d</i>]thiazol-2-yl)-<i>N</i>-(pyridin-\
2-ylmethylidene)aniline-\k^2^<i>N</i>,<i>N</i>']tricarbonylrhenium(I)
hexafluoridophosphate methanol monosolvate
;
_chemical_name_common     ?
_chemical_formula_moiety     'C22 H15 N3 O4 Re S +, F6 P -, C H4 O'
_chemical_formula_sum     'C23 H19 F6 N3 O5 P Re S'
_chemical_formula_iupac     '[Re (C19 H13 N3 S) (C O)3 (H2 O)] P F6, C H4 O'
_chemical_formula_weight     780.64
_chemical_melting_point     ?
_space_group_crystal_system     triclinic
_space_group_name_H-M_alt     'P -1'
_space_group_name_Hall     '-P 1'
loop_
    _space_group_symop_operation_xyz
    'x, y, z'
    '-x, -y, -z'
_cell_length_a     10.0447(3)
_cell_length_b     10.7580(3)
_cell_length_c     13.6263(4)
_cell_angle_alpha     74.3350(10)
_cell_angle_beta     76.2850(10)
_cell_angle_gamma     68.8740(10)
_cell_volume     1306.38(7)
_cell_formula_units_Z     2
_cell_measurement_reflns_used     23889
_cell_measurement_theta_min     3.15
_cell_measurement_theta_max     27.54
_cell_measurement_temperature     160(2)
_exptl_crystal_description     'parallelepiped'
_exptl_crystal_colour     'red brown'
_exptl_crystal_size_max     0.48
_exptl_crystal_size_mid     0.26
_exptl_crystal_size_min     0.04
_exptl_crystal_density_diffrn     1.985
_exptl_crystal_density_meas     ?
_exptl_crystal_density_method     ?
_exptl_crystal_F_000     756
_exptl_absorpt_coefficient_mu     4.876
_exptl_absorpt_correction_type     numerical
_exptl_absorpt_process_details
;
(<i>CrystalClear</i>; Rigaku, 2005)
;
_exptl_absorpt_correction_T_min     0.496
_exptl_absorpt_correction_T_max     1.000
_diffrn_ambient_temperature     160(2)
_diffrn_source     'fine-focus sealed tube'
_diffrn_radiation_type     MoK\a
_diffrn_radiation_wavelength     0.71073
_diffrn_measurement_device_type     'Rigaku R-AXIS SPIDER IPDS'
_diffrn_measurement_method     '\q scans'
_diffrn_detector_area_resol_mean     ?
_diffrn_reflns_number     25647
_diffrn_reflns_av_R_equivalents     0.0268
_diffrn_reflns_av_unetI/netI     0.0205
_diffrn_reflns_theta_min     3.144
_diffrn_reflns_theta_max     26.998
_diffrn_reflns_theta_full     25.242
_diffrn_measured_fraction_theta_max     0.998
_diffrn_measured_fraction_theta_full     0.998
_diffrn_reflns_limit_h_min     -12
_diffrn_reflns_limit_h_max     12
_diffrn_reflns_limit_k_min     -13
_diffrn_reflns_limit_k_max     13
_diffrn_reflns_limit_l_min     -17
_diffrn_reflns_limit_l_max     16
_refine_special_details     ?
_reflns_number_total     5694
_reflns_number_gt     5416
_reflns_threshold_expression     'I > 2\s(I)'
_refine_ls_structure_factor_coef     Fsqd
_refine_ls_matrix_type     full
_refine_ls_R_factor_all     0.0211
_refine_ls_R_factor_gt     0.0195
_refine_ls_wR_factor_gt     0.0448
_refine_ls_wR_factor_ref     0.0454
_refine_ls_goodness_of_fit_ref     1.064
_refine_ls_restrained_S_all     1.064
_refine_ls_number_reflns     5694
_refine_ls_number_parameters     437
_refine_ls_number_restraints     0
_refine_ls_hydrogen_treatment     refall
_refine_ls_weighting_scheme     calc
_refine_ls_weighting_details
              'w=1/[\s^2^(Fo^2^)+(0.0212P)^2^+1.3806P] where P=(Fo^2^+2Fc^2^)/3'
_atom_sites_solution_hydrogens     difmap
_atom_sites_solution_primary     ?
_atom_sites_solution_secondary     ?
_refine_ls_shift/su_max     0.002
_refine_ls_shift/su_mean     0.000
_refine_diff_density_max     0.970
_refine_diff_density_min     -0.534
_refine_ls_extinction_method     none
_refine_ls_extinction_coef     .
loop_
    _atom_type_symbol
    _atom_type_description
    _atom_type_scat_dispersion_real
    _atom_type_scat_dispersion_imag
    _atom_type_scat_source
    'C' 'C' 0.0033 0.0016
                         'International Tables Vol C Tables 4.2.6.8 and 6.1.1.4'
    'H' 'H' 0.0000 0.0000
                         'International Tables Vol C Tables 4.2.6.8 and 6.1.1.4'
    'N' 'N' 0.0061 0.0033
                         'International Tables Vol C Tables 4.2.6.8 and 6.1.1.4'
    'O' 'O' 0.0106 0.0060
                         'International Tables Vol C Tables 4.2.6.8 and 6.1.1.4'
    'S' 'S' 0.1246 0.1234
                         'International Tables Vol C Tables 4.2.6.8 and 6.1.1.4'
    'Re' 'Re' -1.0185 7.2310
                         'International Tables Vol C Tables 4.2.6.8 and 6.1.1.4'
    'P' 'P' 0.1023 0.0942
                         'International Tables Vol C Tables 4.2.6.8 and 6.1.1.4'
    'F' 'F' 0.0171 0.0103
                         'International Tables Vol C Tables 4.2.6.8 and 6.1.1.4'
_computing_data_collection
;
CrystalClear  (Rigaku, 2005)
;
_computing_cell_refinement
;
CrystalClear  (Rigaku, 2005)
;
_computing_data_reduction
;
CrystalClear  (Rigaku, 2005)
;
_computing_structure_solution
;
SHELXS (Sheldrick, 2015a)
;
_computing_structure_refinement
;
<i>SHELXL2014</i> (Sheldrick, 2015b)
;
_computing_molecular_graphics
;
DIAMOND (Crystal Impact, 2012)
;
_computing_publication_material
;
publCIF (Westrip, 2010)
;
loop_
    _atom_site_type_symbol
    _atom_site_label
    _atom_site_fract_x
    _atom_site_fract_y
    _atom_site_fract_z
    _atom_site_U_iso_or_equiv
    _atom_site_adp_type
    _atom_site_calc_flag
    _atom_site_occupancy
    _atom_site_disorder_assembly
    _atom_site_disorder_group
    Re Re1 0.60782(2) 0.80579(2) 0.72803(2) 0.02076(4) Uani d 1 . .
    O O1W 0.7342(2) 0.6297(2) 0.82936(19) 0.0305(4) Uani d 1 . .
    C C1 0.7598(3) 0.7903(3) 0.6110(2) 0.0278(6) Uani d 1 . .
    O O1 0.8494(2) 0.7844(2) 0.54080(17) 0.0378(5) Uani d 1 . .
    C C2 0.6724(3) 0.9386(3) 0.7560(2) 0.0274(6) Uani d 1 . .
    O O2 0.7081(2) 1.0222(2) 0.76923(17) 0.0368(5) Uani d 1 . .
    C C3 0.4873(3) 0.9562(3) 0.6452(2) 0.0270(6) Uani d 1 . .
    O O3 0.4169(2) 1.0526(2) 0.59636(17) 0.0384(5) Uani d 1 . .
    N N1 0.4410(2) 0.7968(2) 0.86255(17) 0.0235(5) Uani d 1 . .
    N N2 0.5265(2) 0.6456(2) 0.71983(17) 0.0225(4) Uani d 1 . .
    N N3 0.8451(2) 0.3276(2) 0.34299(18) 0.0255(5) Uani d 1 . .
    S S1 0.76531(10) 0.12865(8) 0.46521(7) 0.0419(2) Uani d 1 . .
    C C4 0.3971(3) 0.8740(3) 0.9337(2) 0.0286(6) Uani d 1 . .
    C C5 0.3005(3) 0.8508(3) 1.0224(2) 0.0327(6) Uani d 1 . .
    C C6 0.2477(4) 0.7445(3) 1.0389(2) 0.0362(7) Uani d 1 . .
    C C7 0.2894(3) 0.6653(3) 0.9652(2) 0.0323(6) Uani d 1 . .
    C C8 0.3849(3) 0.6940(3) 0.8781(2) 0.0256(5) Uani d 1 . .
    C C9 0.4331(3) 0.6167(3) 0.7970(2) 0.0258(6) Uani d 1 . .
    C C10 0.5866(3) 0.5565(3) 0.6476(2) 0.0230(5) Uani d 1 . .
    C C11 0.6169(3) 0.4165(3) 0.6826(2) 0.0265(6) Uani d 1 . .
    C C12 0.6798(3) 0.3310(3) 0.6132(2) 0.0286(6) Uani d 1 . .
    C C13 0.7123(3) 0.3835(3) 0.5087(2) 0.0244(5) Uani d 1 . .
    C C14 0.6791(3) 0.5242(3) 0.4738(2) 0.0249(5) Uani d 1 . .
    C C15 0.6175(3) 0.6105(3) 0.5431(2) 0.0233(5) Uani d 1 . .
    C C16 0.7791(3) 0.2926(3) 0.4342(2) 0.0257(6) Uani d 1 . .
    C C17 0.8562(3) 0.1046(3) 0.3433(2) 0.0330(7) Uani d 1 . .
    C C18 0.8893(4) -0.0061(3) 0.2976(3) 0.0441(8) Uani d 1 . .
    C C19 0.9563(4) 0.0040(3) 0.1968(3) 0.0415(8) Uani d 1 . .
    C C20 0.9923(3) 0.1196(3) 0.1420(3) 0.0368(7) Uani d 1 . .
    C C21 0.9609(3) 0.2297(3) 0.1873(2) 0.0328(6) Uani d 1 . .
    C C22 0.8905(3) 0.2234(3) 0.2887(2) 0.0272(6) Uani d 1 . .
    C C1M 0.9995(5) 0.3997(5) 0.6743(4) 0.0528(10) Uani d 1 . .
    O O1M 0.9675(3) 0.5110(2) 0.7203(2) 0.0505(7) Uani d 1 . .
    P P1 0.72699(9) 0.71646(8) 1.09118(6) 0.03265(17) Uani d 1 . .
    F F1 0.8471(3) 0.6216(3) 1.0214(3) 0.0957(10) Uani d 1 . .
    F F2 0.8364(4) 0.7745(3) 1.1108(2) 0.0963(11) Uani d 1 . .
    F F3 0.7504(3) 0.5986(2) 1.19014(18) 0.0677(7) Uani d 1 . .
    F F4 0.6144(3) 0.6560(2) 1.0673(2) 0.0683(7) Uani d 1 . .
    F F5 0.6990(3) 0.8341(2) 0.99029(18) 0.0631(6) Uani d 1 . .
    F F6 0.5955(4) 0.8096(3) 1.1538(3) 0.1039(12) Uani d 1 . .
    H H4 0.432(3) 0.942(3) 0.920(3) 0.033(9) Uiso d 1 . .
    H H5 0.276(4) 0.906(4) 1.069(3) 0.042(10) Uiso d 1 . .
    H H6 0.186(4) 0.731(3) 1.094(3) 0.031(8) Uiso d 1 . .
    H H7 0.257(4) 0.596(4) 0.970(3) 0.044(10) Uiso d 1 . .
    H H9 0.398(3) 0.546(3) 0.801(2) 0.028(8) Uiso d 1 . .
    H H11 0.598(3) 0.384(3) 0.750(2) 0.023(7) Uiso d 1 . .
    H H12 0.704(3) 0.237(3) 0.634(3) 0.034(8) Uiso d 1 . .
    H H14 0.696(3) 0.560(3) 0.406(3) 0.026(8) Uiso d 1 . .
    H H15 0.592(3) 0.702(3) 0.517(2) 0.016(7) Uiso d 1 . .
    H H18 0.868(4) -0.083(4) 0.334(3) 0.043(10) Uiso d 1 . .
    H H19 0.976(4) -0.070(4) 0.170(3) 0.045(10) Uiso d 1 . .
    H H20 1.038(4) 0.127(3) 0.071(3) 0.036(9) Uiso d 1 . .
    H H21 0.984(3) 0.311(3) 0.149(3) 0.031(8) Uiso d 1 . .
    H H101 0.823(5) 0.581(4) 0.801(3) 0.051(11) Uiso d 1 . .
    H H102 0.749(4) 0.641(4) 0.874(3) 0.044(12) Uiso d 1 . .
    H H201 1.041(5) 0.541(5) 0.709(4) 0.073(14) Uiso d 1 . .
    H H202 1.091(6) 0.323(5) 0.698(4) 0.099(18) Uiso d 1 . .
    H H203 0.915(6) 0.364(5) 0.702(4) 0.095(17) Uiso d 1 . .
    H H204 1.008(6) 0.427(6) 0.607(5) 0.10(2) Uiso d 1 . .
loop_
    _atom_site_aniso_label
    _atom_site_aniso_U_11
    _atom_site_aniso_U_22
    _atom_site_aniso_U_33
    _atom_site_aniso_U_12
    _atom_site_aniso_U_13
    _atom_site_aniso_U_23
    Re1 0.02758(6) 0.01809(5) 0.01851(6) -0.01022(4) -0.00178(4) -0.00422(4)
    O1W 0.0366(12) 0.0287(10) 0.0275(12) -0.0099(9) -0.0071(10) -0.0065(9)
    C1 0.0326(14) 0.0231(13) 0.0306(15) -0.0109(11) -0.0065(13) -0.0058(11)
    O1 0.0379(12) 0.0408(12) 0.0309(12) -0.0142(10) 0.0052(10) -0.0079(10)
    C2 0.0333(14) 0.0257(13) 0.0225(14) -0.0106(11) -0.0041(11) -0.0020(11)
    O2 0.0531(13) 0.0295(10) 0.0382(12) -0.0228(10) -0.0122(10) -0.0056(9)
    C3 0.0338(14) 0.0258(13) 0.0227(14) -0.0134(12) 0.0003(11) -0.0057(11)
    O3 0.0427(12) 0.0308(11) 0.0359(12) -0.0098(10) -0.0094(10) 0.0028(10)
    N1 0.0271(11) 0.0211(10) 0.0220(11) -0.0069(9) -0.0025(9) -0.0059(9)
    N2 0.0285(11) 0.0186(10) 0.0227(11) -0.0089(9) -0.0038(9) -0.0062(9)
    N3 0.0274(11) 0.0236(11) 0.0270(12) -0.0093(9) -0.0015(9) -0.0084(9)
    S1 0.0606(5) 0.0262(3) 0.0392(4) -0.0243(4) 0.0199(4) -0.0164(3)
    C4 0.0339(15) 0.0248(13) 0.0285(15) -0.0084(12) -0.0040(12) -0.0101(11)
    C5 0.0376(16) 0.0338(15) 0.0259(15) -0.0066(13) -0.0031(12) -0.0130(13)
    C6 0.0394(17) 0.0394(16) 0.0242(15) -0.0125(14) 0.0069(13) -0.0080(13)
    C7 0.0364(16) 0.0297(14) 0.0309(16) -0.0155(13) 0.0034(13) -0.0069(12)
    C8 0.0309(14) 0.0218(12) 0.0245(14) -0.0101(11) -0.0021(11) -0.0049(11)
    C9 0.0326(14) 0.0231(13) 0.0251(14) -0.0148(11) 0.0003(11) -0.0061(11)
    C10 0.0261(13) 0.0222(12) 0.0238(13) -0.0106(10) -0.0014(10) -0.0078(10)
    C11 0.0385(15) 0.0224(13) 0.0186(13) -0.0126(11) -0.0013(11) -0.0026(11)
    C12 0.0397(15) 0.0183(12) 0.0286(15) -0.0118(11) -0.0028(12) -0.0045(11)
    C13 0.0269(13) 0.0241(12) 0.0251(14) -0.0120(10) 0.0008(11) -0.0084(11)
    C14 0.0308(14) 0.0239(13) 0.0217(14) -0.0118(11) -0.0019(11) -0.0053(11)
    C15 0.0293(13) 0.0186(12) 0.0233(13) -0.0099(10) -0.0037(11) -0.0035(10)
    C16 0.0294(13) 0.0202(12) 0.0290(14) -0.0099(10) -0.0018(11) -0.0072(11)
    C17 0.0374(15) 0.0282(14) 0.0351(16) -0.0153(12) 0.0090(13) -0.0152(12)
    C18 0.0501(19) 0.0326(16) 0.052(2) -0.0214(15) 0.0175(16) -0.0228(15)
    C19 0.0375(17) 0.0401(17) 0.052(2) -0.0133(14) 0.0089(15) -0.0310(16)
    C20 0.0329(15) 0.0462(18) 0.0336(17) -0.0127(14) 0.0054(13) -0.0205(14)
    C21 0.0349(15) 0.0338(15) 0.0311(16) -0.0139(13) 0.0009(13) -0.0098(13)
    C22 0.0255(13) 0.0274(13) 0.0316(15) -0.0104(11) -0.0004(11) -0.0112(12)
    C1M 0.049(2) 0.058(2) 0.066(3) -0.0270(19) -0.001(2) -0.029(2)
    O1M 0.0334(12) 0.0402(13) 0.081(2) -0.0137(10) 0.0051(12) -0.0265(13)
    P1 0.0454(4) 0.0270(4) 0.0253(4) -0.0160(3) -0.0040(3) -0.0003(3)
    F1 0.088(2) 0.0651(16) 0.104(2) -0.0127(15) 0.0385(17) -0.0299(16)
    F2 0.147(3) 0.108(2) 0.0777(19) -0.102(2) -0.0657(19) 0.0366(17)
    F3 0.0950(18) 0.0641(14) 0.0560(14) -0.0505(14) -0.0404(13) 0.0284(12)
    F4 0.0874(17) 0.0592(14) 0.0723(16) -0.0459(13) -0.0405(14) 0.0199(12)
    F5 0.0817(16) 0.0568(13) 0.0504(13) -0.0385(12) -0.0226(12) 0.0233(11)
    F6 0.130(3) 0.0520(15) 0.096(2) -0.0228(16) 0.052(2) -0.0301(15)
_geom_special_details
;
 All esds (except the esd in the dihedral angle between two l.s. planes)
 are estimated using the full covariance matrix.  The cell esds are taken
 into account individually in the estimation of esds in distances, angles
 and torsion angles; correlations between esds in cell parameters are only
 used when they are defined by crystal symmetry.  An approximate (isotropic)
 treatment of cell esds is used for estimating esds involving l.s. planes.
;
loop_
    _geom_bond_atom_site_label_1
    _geom_bond_atom_site_label_2
    _geom_bond_site_symmetry_2
    _geom_bond_distance
    _geom_bond_publ_flag
    Re1 C3 . 1.899(3) ?
    Re1 C2 . 1.920(3) ?
    Re1 C1 . 1.925(3) ?
    Re1 N1 . 2.177(2) ?
    Re1 O1W . 2.189(2) ?
    Re1 N2 . 2.194(2) ?
    O1W H101 . 0.91(4) ?
    O1W H102 . 0.72(4) ?
    C1 O1 . 1.146(4) ?
    C2 O2 . 1.150(3) ?
    C3 O3 . 1.158(3) ?
    N1 C4 . 1.339(3) ?
    N1 C8 . 1.361(3) ?
    N2 C9 . 1.284(3) ?
    N2 C10 . 1.436(3) ?
    N3 C16 . 1.289(4) ?
    N3 C22 . 1.390(3) ?
    S1 C17 . 1.733(3) ?
    S1 C16 . 1.748(3) ?
    C4 C5 . 1.385(4) ?
    C4 H4 . 0.89(3) ?
    C5 C6 . 1.372(4) ?
    C5 H5 . 0.91(4) ?
    C6 C7 . 1.385(4) ?
    C6 H6 . 0.87(3) ?
    C7 C8 . 1.378(4) ?
    C7 H7 . 0.89(4) ?
    C8 C9 . 1.450(4) ?
    C9 H9 . 0.94(3) ?
    C10 C15 . 1.392(4) ?
    C10 C11 . 1.393(4) ?
    C11 C12 . 1.380(4) ?
    C11 H11 . 0.89(3) ?
    C12 C13 . 1.389(4) ?
    C12 H12 . 0.93(3) ?
    C13 C14 . 1.397(4) ?
    C13 C16 . 1.475(4) ?
    C14 C15 . 1.386(4) ?
    C14 H14 . 0.90(3) ?
    C15 H15 . 0.92(3) ?
    C17 C18 . 1.390(4) ?
    C17 C22 . 1.410(4) ?
    C18 C19 . 1.373(5) ?
    C18 H18 . 0.92(4) ?
    C19 C20 . 1.389(5) ?
    C19 H19 . 0.90(4) ?
    C20 C21 . 1.384(4) ?
    C20 H20 . 0.96(3) ?
    C21 C22 . 1.390(4) ?
    C21 H21 . 0.96(3) ?
    C1M O1M . 1.401(4) ?
    C1M H202 . 1.04(6) ?
    C1M H203 . 1.01(6) ?
    C1M H204 . 0.87(6) ?
    O1M H201 . 0.88(5) ?
    P1 F2 . 1.547(2) ?
    P1 F6 . 1.565(3) ?
    P1 F1 . 1.579(3) ?
    P1 F3 . 1.579(2) ?
    P1 F5 . 1.600(2) ?
    P1 F4 . 1.621(2) ?
loop_
    _geom_angle_atom_site_label_1
    _geom_angle_atom_site_label_2
    _geom_angle_atom_site_label_3
    _geom_angle_site_symmetry_1
    _geom_angle_site_symmetry_3
    _geom_angle
    _geom_angle_publ_flag
    C3 Re1 C2 . . 85.26(12) ?
    C3 Re1 C1 . . 89.26(12) ?
    C2 Re1 C1 . . 87.63(12) ?
    C3 Re1 N1 . . 95.27(10) ?
    C2 Re1 N1 . . 98.04(10) ?
    C1 Re1 N1 . . 173.00(9) ?
    C3 Re1 O1W . . 176.33(10) ?
    C2 Re1 O1W . . 96.59(10) ?
    C1 Re1 O1W . . 93.97(10) ?
    N1 Re1 O1W . . 81.35(8) ?
    C3 Re1 N2 . . 99.29(10) ?
    C2 Re1 N2 . . 171.90(10) ?
    C1 Re1 N2 . . 99.07(10) ?
    N1 Re1 N2 . . 74.96(8) ?
    O1W Re1 N2 . . 78.50(8) ?
    Re1 O1W H101 . . 118(2) ?
    Re1 O1W H102 . . 117(3) ?
    H101 O1W H102 . . 102(4) ?
    O1 C1 Re1 . . 178.4(2) ?
    O2 C2 Re1 . . 177.0(2) ?
    O3 C3 Re1 . . 176.2(2) ?
    C4 N1 C8 . . 117.9(2) ?
    C4 N1 Re1 . . 127.09(19) ?
    C8 N1 Re1 . . 114.86(17) ?
    C9 N2 C10 . . 118.0(2) ?
    C9 N2 Re1 . . 115.25(18) ?
    C10 N2 Re1 . . 125.69(16) ?
    C16 N3 C22 . . 111.1(2) ?
    C17 S1 C16 . . 89.41(13) ?
    N1 C4 C5 . . 122.5(3) ?
    N1 C4 H4 . . 116(2) ?
    C5 C4 H4 . . 122(2) ?
    C6 C5 C4 . . 119.2(3) ?
    C6 C5 H5 . . 122(2) ?
    C4 C5 H5 . . 119(2) ?
    C5 C6 C7 . . 119.1(3) ?
    C5 C6 H6 . . 119(2) ?
    C7 C6 H6 . . 122(2) ?
    C8 C7 C6 . . 119.0(3) ?
    C8 C7 H7 . . 117(2) ?
    C6 C7 H7 . . 124(2) ?
    N1 C8 C7 . . 122.2(3) ?
    N1 C8 C9 . . 115.3(2) ?
    C7 C8 C9 . . 122.4(2) ?
    N2 C9 C8 . . 119.2(2) ?
    N2 C9 H9 . . 120.4(19) ?
    C8 C9 H9 . . 120.4(19) ?
    C15 C10 C11 . . 120.3(2) ?
    C15 C10 N2 . . 119.7(2) ?
    C11 C10 N2 . . 120.0(2) ?
    C12 C11 C10 . . 119.7(3) ?
    C12 C11 H11 . . 121.4(19) ?
    C10 C11 H11 . . 118.8(19) ?
    C11 C12 C13 . . 120.6(2) ?
    C11 C12 H12 . . 122(2) ?
    C13 C12 H12 . . 118(2) ?
    C12 C13 C14 . . 119.5(2) ?
    C12 C13 C16 . . 120.8(2) ?
    C14 C13 C16 . . 119.7(2) ?
    C15 C14 C13 . . 120.2(3) ?
    C15 C14 H14 . . 119.4(19) ?
    C13 C14 H14 . . 120.3(19) ?
    C14 C15 C10 . . 119.7(2) ?
    C14 C15 H15 . . 118.1(18) ?
    C10 C15 H15 . . 122.0(18) ?
    N3 C16 C13 . . 124.0(2) ?
    N3 C16 S1 . . 115.7(2) ?
    C13 C16 S1 . . 120.2(2) ?
    C18 C17 C22 . . 121.5(3) ?
    C18 C17 S1 . . 129.6(2) ?
    C22 C17 S1 . . 108.8(2) ?
    C19 C18 C17 . . 117.7(3) ?
    C19 C18 H18 . . 122(2) ?
    C17 C18 H18 . . 121(2) ?
    C18 C19 C20 . . 121.6(3) ?
    C18 C19 H19 . . 115(2) ?
    C20 C19 H19 . . 123(2) ?
    C21 C20 C19 . . 120.9(3) ?
    C21 C20 H20 . . 117(2) ?
    C19 C20 H20 . . 122(2) ?
    C20 C21 C22 . . 118.7(3) ?
    C20 C21 H21 . . 121.0(19) ?
    C22 C21 H21 . . 120.2(19) ?
    N3 C22 C21 . . 125.6(3) ?
    N3 C22 C17 . . 114.9(2) ?
    C21 C22 C17 . . 119.4(3) ?
    O1M C1M H202 . . 111(3) ?
    O1M C1M H203 . . 105(3) ?
    H202 C1M H203 . . 108(4) ?
    O1M C1M H204 . . 109(4) ?
    H202 C1M H204 . . 113(5) ?
    H203 C1M H204 . . 111(5) ?
    C1M O1M H201 . . 112(3) ?
    F2 P1 F6 . . 93.4(2) ?
    F2 P1 F1 . . 92.4(2) ?
    F6 P1 F1 . . 173.6(2) ?
    F2 P1 F3 . . 92.81(13) ?
    F6 P1 F3 . . 91.03(17) ?
    F1 P1 F3 . . 91.27(16) ?
    F2 P1 F5 . . 89.19(13) ?
    F6 P1 F5 . . 88.71(16) ?
    F1 P1 F5 . . 88.78(16) ?
    F3 P1 F5 . . 177.99(13) ?
    F2 P1 F4 . . 178.45(17) ?
    F6 P1 F4 . . 87.72(18) ?
    F1 P1 F4 . . 86.42(17) ?
    F3 P1 F4 . . 88.27(12) ?
    F5 P1 F4 . . 89.73(12) ?
loop_
    _geom_hbond_atom_site_label_D
    _geom_hbond_atom_site_label_H
    _geom_hbond_atom_site_label_A
    _geom_hbond_site_symmetry_A
    _geom_hbond_distance_DH
    _geom_hbond_distance_HA
    _geom_hbond_distance_DA
    _geom_hbond_angle_DHA
    C5 H5 O2 2_677 0.91(4) 2.59(4) 3.439(4) 156(3)
    C9 H9 F3 2_667 0.94(3) 2.47(3) 3.390(3) 166(2)
    O1W H101 O1M . 0.91(4) 1.67(4) 2.558(3) 165(4)
    O1W H102 F1 . 0.72(4) 2.36(4) 3.059(5) 164(4)
    O1M H201 N3 2_766 0.88(5) 2.01(5) 2.842(3) 158(4)
_shelx_space_group_comment
;
The symmetry employed for this shelxl refinement is uniquely defined
by the following loop, which should always be used as a source of
symmetry information in preference to the above space-group names.
They are only intended as comments.
;
_shelx_estimated_absorpt_T_min     ?
_shelx_estimated_absorpt_T_max     ?
_shelx_hkl_file
;
   0   0   222570.80 372.825   1
   0   0  -222401.80  399.48   1
   0   0  -223532.80 389.362   1
   0   0   3 3557.50 75.9314   1
   0   0  -3 3657.07 96.1054   1
   0   0  -3 3835.84 81.9901   1
   0   0   420603.80 426.151   1
   0   0  -421761.40 457.262   1
   0   0  -422104.10 429.059   1
   0   0   514021.40 270.845   1
   0   0  -514633.10 286.849   1
   0   0  -515287.10 322.459   1
   0   0   6 3052.29 71.5436   1
   0   0  -6 3445.82 119.099   1
   0   0  -6 3481.99 106.897   1
   0   0   711424.50 278.323   1
   0   0  -711613.60 258.168   1
   0   0  -711984.40 330.453   1
   0   0   8 2150.12 69.4669   1
   0   0  -8 2086.27 73.9565   1
   0   0  -8 2270.27 77.4415   1
   0   0  -8 2367.42 82.6782   1
   0   0   910262.90 242.292   1
   0   0  -910063.70  305.82   1
   0   0  -910002.50 260.121   1
   0   0  -910177.50 257.339   1
   0   0  10 359.016  61.274   1
   0   0 -10 424.834 74.8886   1
   0   0 -10 482.111 70.3047   1
   0   0 -10 407.774 72.7222   1
   0   0  1115662.50 473.811   1
   0   0 -1116584.30 518.783   1
   0   0 -1115471.50 427.036   1
   0   0 -1115624.70 520.471   1
   0   0  12 418.944 46.1646   1
   0   0 -12 215.875  50.944   1
   0   0 -12 315.095  51.665   1
   0   0 -12 333.631 49.2872   1
   0   0 -13 5123.53 252.031   1
   0   0 -13 5240.00 190.629   1
   0   0 -13 4678.37 165.931   1
   0   0 -13 4963.64 179.043   1
   0   0 -14  173.10 83.2397   1
   0   0 -14 207.161 49.5525   1
   0   0 -14 180.967   84.84   1
   0   0 -14 144.921 72.5936   1
   0   0 -15 4524.46 282.256   1
   0   0 -15 4387.72 199.239   1
   0   0 -15 4331.53 260.843   1
   0   0 -15 4435.19 250.475   1
   0   0 -16 2763.72 231.945   1
   0   0 -16 2367.49 159.855   1
   0   0 -16 2400.64 137.882   1
   0   0 -16 2455.42 219.094   1
   0   1 -16 770.484 151.873   1
   0   1 -16 928.561 173.863   1
   0   1 -16 793.129 149.356   1
   0   1 -16 762.533 99.5105   1
   0   1 -16 989.874 136.462   1
   0   1 -15 1997.93 183.863   1
   0   1 -15 2390.75 219.875   1
   0   1 -15 1476.78 120.914   1
   0   1 -15 2489.76  117.68   1
   0   1 -14 4243.48 197.873   1
   0   1 -14 4226.36 161.322   1
   0   1 -14 3940.89 169.975   1
   0  -1  14 4299.40  243.86   1
   0   1 -13 2637.25 121.976   1
   0   1 -13 2619.64 113.932   1
   0   1 -13 2529.38 203.478   1
   0  -1  13 2651.41 174.784   1
   0   1 -12 5808.96 179.437   1
   0   1 -12 5891.80 254.724   1
   0   1 -12 6077.89 211.981   1
   0  -1  12 6094.32 197.872   1
   0   1 -11  356.45 47.2288   1
   0   1 -11 392.342 44.4724   1
   0   1 -11 466.854 56.6962   1
   0  -1  11 398.728 49.5003   1
   0   1 -1014735.30  440.80   1
   0   1 -1014781.80 423.491   1
   0   1 -1014886.90  486.11   1
   0  -1  1014591.70 382.726   1
   0   1  -9 2791.43 122.838   1
   0   1  -9 2711.00 105.018   1
   0   1  -9 2560.34 126.148   1
   0  -1   9 2643.00 94.9332   1
   0   1  -822571.70 539.363   1
   0   1  -823132.30 581.486   1
   0  -1   822474.20 552.378   1
   0   1  -7 420.377  32.854   1
   0   1  -7 546.543 62.9208   1
   0  -1   7 453.805  34.921   1
   0   1  -639536.70 998.413   1
   0   1  -639761.10  990.00   1
   0  -1   639884.90 967.121   1
   0   1  -511192.80 248.054   1
   0   1  -511534.20 232.081   1
   0  -1   511786.40 252.894   1
   0   1  -4 2149.28 45.2775   1
   0   1  -4 2550.98 71.4313   1
   0  -1   4 2454.46 49.6602   1
   0   1  -328304.60 549.452   1
   0   1  -328020.90 521.117   1
   0  -1   327518.90 523.103   1
   0  -1   328021.30 537.801   1
   0   1  -233551.80 610.655   1
   0   1  -233586.60 659.193   1
   0   1  -234657.10  587.31   1
   0  -1   234783.10 606.627   1
   0  -1   233362.20  649.89   1
   0   1   2 4691.50 52.2444   1
   0  -1  -2 4712.58   66.57   1
   0  -1  -2 4734.38 62.2837   1
   0  -1  -2 4572.01 55.7468   1
   0  -1  -336004.80 762.632   1
   0  -1  -337595.50 704.462   1
   0  -1  -4 1388.14 39.2486   1
   0  -1  -4 1474.52 28.3989   1
   0  -1  -4 1268.77 43.3188   1
   0  -1  -516135.20 300.968   1
   0  -1  -515834.60 339.838   1
   0  -1  -516096.30  318.83   1
   0  -1  -6 8381.24 163.323   1
   0  -1  -6 7888.99 157.731   1
   0  -1  -6 8276.73 197.064   1
   0  -1  -6 8439.83 205.007   1
   0  -1  -7 5123.81 111.374   1
   0  -1  -7 4918.56 175.429   1
   0  -1  -7 5065.02 147.247   1
   0  -1  -7 5081.60 113.567   1
   0  -1  -8 4326.61 106.696   1
   0  -1  -8 4555.86 143.058   1
   0  -1  -8 4496.52 142.056   1
   0  -1  -8 4482.93 132.299   1
   0  -1  -9 9716.41 343.183   1
   0  -1  -910289.80 332.969   1
   0  -1  -9 9905.45 276.197   1
   0  -1  -9 9982.18 281.782   1
   0  -1 -10 6903.81 176.847   1
   0  -1 -10 7587.38  217.94   1
   0  -1 -10 7603.28 304.498   1
   0  -1 -10 7352.70 190.211   1
   0  -1 -11 1142.99 75.5289   1
   0  -1 -11 918.081 71.8758   1
   0  -1 -11 880.806 61.8293   1
   0  -1 -11 1059.31 86.1976   1
   0  -1 -12 8406.70 332.801   1
   0  -1 -12 7490.66 209.898   1
   0  -1 -12 7947.25 229.061   1
   0  -1 -12 8013.13 260.408   1
   0  -1 -13 769.715 107.342   1
   0  -1 -13 903.564 77.0112   1
   0  -1 -13 797.064 94.2657   1
   0  -1 -13 699.968 81.4983   1
   0  -1 -14 7967.96 349.192   1
   0  -1 -14 7841.72 287.634   1
   0  -1 -14 7624.87 239.775   1
   0  -1 -14 8289.31 279.375   1
   0  -1 -15 61.0224 42.0959   1
   0  -1 -15-6.48908 54.0134   1
   0  -1 -15-25.4315 61.2659   1
   0  -1 -15  50.631 64.1577   1
   0  -1 -15-4.11822 69.3923   1
   0  -1 -16 4150.97 282.835   1
   0  -1 -16 3811.42 245.833   1
   0  -1 -16 4240.74 307.647   1
   0  -1 -16 3886.28 272.849   1
   0  -1 -16 3709.48 291.759   1
   0  -1 -17 632.973 174.501   1
   0  -1 -17 878.782 109.429   1
   0  -1 -17 588.325 90.8067   1
   0  -1 -17 936.798 104.354   1
   0   2 -16 4034.13 339.062   1
   0   2 -16 3878.50 246.896   1
   0   2 -16 3382.80 181.807   1
   0   2 -16 3762.98 203.669   1
   0  -2  16 4067.37 213.498   1
   0   2 -15  259.23 102.178   1
   0   2 -15 378.505  91.002   1
   0   2 -15 397.357 83.8608   1
   0   2 -15 245.669 114.983   1
   0  -2  15 372.357 73.7218   1
   0   2 -14 2575.94 183.411   1
   0   2 -14 2775.44 249.617   1
   0   2 -14 2619.75 148.862   1
   0   2 -14 2874.55 170.918   1
   0  -2  14 2891.46 150.957   1
   0   2 -13 2771.36 158.158   1
   0   2 -13 2647.07 205.855   1
   0   2 -13 2919.24 158.707   1
   0   2 -13 2709.61 119.311   1
   0  -2  13 2738.15 138.045   1
   0   2 -12 1921.71 183.663   1
   0   2 -12 1910.30 108.364   1
   0   2 -12 1769.69 131.609   1
   0   2 -12 1783.69 118.762   1
   0  -2  12 1992.23 108.701   1
   0   2 -11 7106.66 197.907   1
   0   2 -11 7075.89 235.249   1
   0   2 -11 7537.32 257.775   1
   0   2 -11 7346.76 232.169   1
   0  -2  11 7036.02 235.592   1
   0   2 -10 5635.21 185.662   1
   0   2 -10 5475.56 200.905   1
   0   2 -10 5554.72 280.095   1
   0   2 -10 5700.83 147.046   1
   0  -2  10 5830.92 188.522   1
   0   2  -9 9868.09 293.017   1
   0   2  -910483.90 232.651   1
   0   2  -9 9475.07  262.48   1
   0   2  -911209.10 395.237   1
   0  -2   910218.20 275.044   1
   0   2  -8 127.796 37.4594   1
   0   2  -8 114.619 28.5656   1
   0   2  -8 54.5578 34.1267   1
   0  -2   8 102.575 47.4493   1
   0   2  -716787.30 397.528   1
   0   2  -717249.60 386.886   1
   0   2  -717069.00 418.645   1
   0  -2   717146.20 446.123   1
   0   2  -6 235.883 38.3942   1
   0   2  -6 269.382 30.8781   1
   0   2  -6 296.801  19.196   1
   0  -2   6 261.577 28.0768   1
   0   2  -543462.50 1108.79   1
   0   2  -542320.00 901.779   1
   0   2  -541723.20  976.00   1
   0  -2   543600.60 1086.31   1
   0   2  -4 1299.73 27.9777   1
   0   2  -4 1308.03 43.6049   1
   0   2  -4 1295.15 40.1994   1
   0  -2   4 1202.28 26.4333   1
   0  -2   4 1270.29 36.6729   1
   0   2  -3 5184.86 67.4268   1
   0   2  -3 5233.98 82.5281   1
   0   2  -3 5375.08 97.4264   1
   0  -2   3 5392.52 65.7702   1
   0  -2   3 5388.46  93.567   1
   0   2  -2 307.281 16.5603   1
   0   2  -2 270.984 8.71655   1
   0   2  -2 267.825 19.1529   1
   0  -2   2 228.612 7.65467   1
   0  -2   2 243.718 17.8752   1
   0  -2   2 237.461 14.8672   1
   0   2  -1 3869.32 62.3711   1
   0   2  -1 3873.08 64.8188   1
   0   2  -1 3804.25 46.2803   1
   0  -2   1 3842.78 45.5069   1
   0  -2   1 3833.55 59.7771   1
   0  -2   1 3734.88 63.2735   1
   0   2   044686.70 907.516   1
   0   2   044974.30 895.835   1
   0  -2   044430.20 918.526   1
   0  -2   044990.90 901.213   1
   0  -2   045876.60 869.973   1
   0   2   153716.20 1141.60   1
   0   2   153642.80 1131.52   1
   0   2   153822.40 1151.44   1
   0  -2  -153932.30 1133.38   1
   0  -2  -154472.10 1163.23   1
   0  -2  -152994.40 1141.74   1
   0   2   2 5498.66 92.9822   1
   0   2   2 5393.14 82.9732   1
   0   2   2 5265.70 85.3212   1
   0  -2  -2 5454.88 85.9485   1
   0  -2  -2 5278.14 80.1249   1
   0  -2  -2 5269.22 71.9804   1
   0   2   3 746.455 30.7873   1
   0   2   3 636.623 21.9666   1
   0  -2  -3 593.005 23.0552   1
   0  -2  -3  651.67 32.5208   1
   0  -2  -3 657.254 39.4003   1
   0   2   418737.70 310.511   1
   0  -2  -418451.90 306.582   1
   0  -2  -418630.50 351.117   1
   0  -2  -418247.00 364.697   1
   0   2   5 109.653 11.2052   1
   0  -2  -5  102.58 21.5682   1
   0  -2  -5 145.695 18.1818   1
   0  -2  -5  70.601 16.7049   1
   0  -2  -627087.50 604.133   1
   0  -2  -626228.60 547.109   1
   0  -2  -624797.20  600.39   1
   0  -2  -626420.80 536.566   1
   0  -2  -7 6732.63 182.928   1
   0  -2  -7 6619.52 163.517   1
   0  -2  -7 6870.49 164.115   1
   0  -2  -7 6646.21 153.825   1
   0  -2  -8 6258.61 176.291   1
   0  -2  -8 6206.51 135.469   1
   0  -2  -8 6069.40 191.284   1
   0  -2  -8 6325.65 186.179   1
   0  -2  -9 2274.63 147.972   1
   0  -2  -9 2414.51 108.954   1
   0  -2  -9 2174.94  109.30   1
   0  -2  -9 2311.13 106.843   1
   0  -2 -10 9602.48 308.323   1
   0  -2 -10 9533.85 237.626   1
   0  -2 -10 9893.98 287.909   1
   0  -2 -10 9929.59 297.563   1
   0  -2 -11 9802.24 374.005   1
   0  -2 -11 9159.56 299.772   1
   0  -2 -11 9136.52 235.516   1
   0  -2 -11 8758.23 264.411   1
   0  -2 -11 8842.21 284.667   1
   0  -2 -12 643.038 79.2467   1
   0  -2 -12 613.619 49.1678   1
   0  -2 -12 460.982 108.952   1
   0  -2 -12  398.56 62.0064   1
   0  -2 -12 459.524 67.1289   1
   0  -2 -13 4161.16 198.763   1
   0  -2 -13 3980.07 237.816   1
   0  -2 -13 3900.14 137.886   1
   0  -2 -13 4162.76 256.164   1
   0  -2 -14 791.683 94.1718   1
   0  -2 -14 873.601 73.3266   1
   0  -2 -14 822.826 87.1645   1
   0  -2 -14 639.108 104.134   1
   0  -2 -14 914.738  88.934   1
   0  -2 -15 3452.29 193.131   1
   0  -2 -15 3436.70 175.744   1
   0  -2 -15 3372.62 153.556   1
   0  -2 -15 3365.98 142.694   1
   0  -2 -15 3281.40 175.985   1
   0  -2 -16 37.7495 57.0714   1
   0  -2 -16 37.6049 45.5899   1
   0  -2 -16 118.011 83.8121   1
   0  -2 -16 84.0057 66.7017   1
   0  -2 -16 35.4843 82.8522   1
   0  -2 -17 3321.38 183.981   1
   0  -2 -17 3296.80 214.127   1
   0  -2 -17 3070.58 240.363   1
   0  -2 -17 3152.81  200.63   1
   0  -2 -17 3265.39 199.783   1
   0   3 -15 3995.34 348.399   1
   0   3 -15 3566.19 289.809   1
   0  -3  15 3738.52 307.179   1
   0   3 -14 345.598 85.3813   1
   0   3 -14 316.984 54.5152   1
   0   3 -14 281.983 113.859   1
   0   3 -14 305.308 44.9977   1
   0  -3  14 424.828 116.221   1
   0   3 -13 3231.89 181.659   1
   0   3 -13 3307.13 112.836   1
   0   3 -13 3433.20  169.19   1
   0   3 -13 3591.06 283.299   1
   0  -3  13 3195.08 247.434   1
   0   3 -12 120.921 44.1105   1
   0   3 -12 32.4083 55.7436   1
   0   3 -12 58.7388 48.1886   1
   0   3 -12 130.914 53.3537   1
   0  -3  12  148.63 77.0509   1
   0   3 -11 7413.49 203.874   1
   0   3 -11 7989.24 267.792   1
   0   3 -11 7467.38  286.53   1
   0   3 -11 7541.40 225.395   1
   0  -3  11 7487.91 343.821   1
   0   3 -10 3375.55 124.309   1
   0   3 -10 3478.42 107.592   1
   0   3 -10 3282.58 136.159   1
   0   3 -10 3710.03 240.055   1
   0  -3  10 3259.73 194.693   1
   0   3  -9 5943.78  130.43   1
   0   3  -9 6014.24 176.106   1
   0   3  -9 6195.76 285.626   1
   0   3  -9 5619.29 136.278   1
   0  -3   9 5927.53 186.502   1
   0   3  -819727.60 545.628   1
   0   3  -820124.70 490.707   1
   0   3  -819883.30 455.133   1
   0  -3   820622.80 524.242   1
   0   3  -710037.30 204.913   1
   0   3  -710290.20 273.032   1
   0   3  -7 9580.40 256.702   1
   0  -3   7 9889.80 243.892   1
   0   3  -6 5738.84 105.754   1
   0   3  -6 5734.95 192.623   1
   0   3  -6 5955.44 159.065   1
   0  -3   6 5725.10 136.818   1
   0   3  -5 1093.56 27.5839   1
   0   3  -5 1080.11  50.167   1
   0   3  -5 1166.43 54.4698   1
   0  -3   5 1260.84 45.4014   1
   0  -3   5 1048.98 37.2149   1
   0   3  -417468.60 410.324   1
   0   3  -417075.30  357.97   1
   0   3  -417339.40 278.314   1
   0  -3   418359.40 286.221   1
   0  -3   417540.20 357.334   1
   0   3  -3 3957.64 87.8846   1
   0   3  -3 4066.36 53.9524   1
   0   3  -3 4079.78 110.599   1
   0  -3   3 4038.12 80.7063   1
   0  -3   3 4142.46 52.3837   1
   0  -3   3 4060.32 72.0568   1
   0   3  -225033.00 496.887   1
   0   3  -225632.60  517.53   1
   0   3  -225448.50 419.957   1
   0  -3   225055.50  474.78   1
   0  -3   225326.30 498.297   1
   0  -3   225570.90 414.851   1
   0   3  -1 1130.37 35.7948   1
   0   3  -1 1121.81 17.4642   1
   0  -3   1 1114.68 16.7166   1
   0  -3   1 1053.60 25.3757   1
   0  -3   1 1168.90 29.1297   1
   0   3   0 8982.17 159.505   1
   0   3   0 9295.15 153.246   1
   0  -3   0 9072.88 127.547   1
   0  -3   0 8980.48 146.554   1
   0  -3   0 9209.33 146.437   1
   0   3   113197.20 234.281   1
   0   3   113031.10 215.929   1
   0   3   112955.40 212.698   1
   0  -3  -112864.50 204.488   1
   0  -3  -113062.30 237.406   1
   0  -3  -112919.90 212.269   1
   0   3   2 329.291 15.5664   1
   0   3   2 317.245 22.6148   1
   0  -3  -2 298.739 16.7819   1
   0  -3  -2 296.832 26.0512   1
   0  -3  -2 326.275 14.6311   1
   0   3   317752.80  320.28   1
   0   3   318129.60 326.705   1
   0   3   317939.90 347.205   1
   0  -3  -317915.70 336.637   1
   0  -3  -317894.10 355.112   1
   0  -3  -317590.70 303.761   1
   0   3   414427.30 263.417   1
   0   3   414536.90 261.565   1
   0  -3  -414425.90 263.318   1
   0  -3  -414472.00 285.562   1
   0  -3  -414592.30 274.735   1
   0   3   525690.00 487.388   1
   0  -3  -524577.30 600.923   1
   0  -3  -524978.30 571.238   1
   0  -3  -524840.10 493.655   1
   0   3   6 37.6313  17.101   1
   0  -3  -6 47.2379 21.7026   1
   0  -3  -6 26.5484 11.2392   1
   0  -3  -6 27.6258  28.048   1
   0  -3  -726656.30 637.272   1
   0  -3  -726922.70 565.599   1
   0  -3  -726978.90 558.572   1
   0  -3  -724291.70  634.12   1
   0  -3  -8 749.116 33.7585   1
   0  -3  -8 724.813 52.5378   1
   0  -3  -8  748.14 62.3781   1
   0  -3  -8 760.869 51.2619   1
   0  -3  -9 9691.65 268.354   1
   0  -3  -9 9375.28 210.308   1
   0  -3  -9 9226.21 361.703   1
   0  -3  -9 8744.30  289.16   1
   0  -3  -9 9291.40 202.869   1
   0  -3 -10 74.0607 44.3345   1
   0  -3 -10 71.9555 75.8899   1
   0  -3 -10 120.049 44.3406   1
   0  -3 -10 108.034  38.721   1
   0  -3 -10 130.866 42.1727   1
   0  -3 -11 6470.14 228.582   1
   0  -3 -11 5807.24 206.436   1
   0  -3 -11 6566.88 233.451   1
   0  -3 -11 6334.78 234.011   1
   0  -3 -11 6194.79 337.894   1
   0  -3 -12 2526.91  126.93   1
   0  -3 -12 2519.11 151.558   1
   0  -3 -12 2578.39 227.768   1
   0  -3 -12 2586.15 100.663   1
   0  -3 -13 1959.62 118.364   1
   0  -3 -13 1984.03 141.003   1
   0  -3 -13 1862.45 136.624   1
   0  -3 -13 1902.66 136.812   1
   0  -3 -13 2022.88 125.022   1
   0  -3 -14 4154.30 274.253   1
   0  -3 -14 3950.22 150.733   1
   0  -3 -14 3789.93 210.611   1
   0  -3 -14 3658.44 199.697   1
   0  -3 -14 3522.59 260.581   1
   0  -3 -15 3892.32 159.314   1
   0  -3 -15 3686.20 211.153   1
   0  -3 -15 3910.60 195.121   1
   0  -3 -15 3848.82 280.234   1
   0  -3 -15 3886.20 163.372   1
   0  -3 -16 3540.87 227.073   1
   0  -3 -16 3318.89 210.799   1
   0  -3 -16 3346.77 238.039   1
   0  -3 -16 3040.80 193.745   1
   0  -3 -16 3525.71 278.533   1
   0  -3 -17 319.302 134.204   1
   0  -3 -17 395.582  123.43   1
   0  -3 -17 272.425 79.6002   1
   0  -3 -17 169.021 62.9335   1
   0  -3 -17 162.097 104.587   1
   0   4 -14 2161.12 164.428   1
   0   4 -14 2399.46 188.414   1
   0  -4  14 2644.76 253.252   1
   0   4 -13 3.25848 32.5181   1
   0   4 -13 107.346 52.7034   1
   0   4 -13-6.32306 71.6854   1
   0   4 -13 9.99417 26.0185   1
   0  -4  13 7.11641 73.5209   1
   0   4 -12 3998.97 134.384   1
   0   4 -12 4338.14 298.664   1
   0   4 -12 4108.00 145.273   1
   0   4 -12 4494.26 324.553   1
   0  -4  12 3994.72 280.222   1
   0   4 -11 59.8913 66.1651   1
   0   4 -11   83.64 53.9733   1
   0   4 -11  39.709 30.7262   1
   0   4 -11 46.4979  22.707   1
   0  -4  11 80.6144 68.5688   1
   0   4 -1012759.90 429.768   1
   0   4 -1011766.20 299.696   1
   0   4 -1012284.00 444.947   1
   0   4 -1012410.10 256.328   1
   0  -4  1012252.80 377.503   1
   0   4  -9 626.298 53.8576   1
   0   4  -9 532.005 40.0362   1
   0   4  -9 534.854 41.8314   1
   0   4  -9 623.361  73.124   1
   0  -4   9  509.14 59.9591   1
   0   4  -8 4361.05 80.9867   1
   0   4  -8 4777.01 170.699   1
   0   4  -8 4678.64  182.30   1
   0  -4   8 4672.95 150.726   1
   0   4  -710223.70 241.362   1
   0   4  -710073.30 186.955   1
   0   4  -710273.40 285.388   1
   0  -4   710800.30 327.183   1
   0   4  -6  229.42 30.1055   1
   0   4  -6 345.047 64.9256   1
   0   4  -6 350.641 12.7074   1
   0  -4   6 411.183 36.0523   1
   0   4  -524140.50  533.88   1
   0   4  -524595.00 601.229   1
   0   4  -524240.00 436.091   1
   0  -4   524461.10 449.602   1
   0  -4   524732.30 573.871   1
   0   4  -4 6163.33 184.825   1
   0   4  -4 6155.93 88.3605   1
   0   4  -4 5795.33 119.435   1
   0  -4   4 6178.70 86.3804   1
   0  -4   4 5909.47 118.762   1
   0  -4   4 5898.98  131.58   1
   0   4  -3 9795.19 184.476   1
   0   4  -310040.40 146.614   1
   0   4  -310097.90 249.589   1
   0  -4   3 9902.60 185.412   1
   0  -4   3 9997.62 140.845   1
   0  -4   3 9965.49 231.459   1
   0   4  -2 596.339 19.3905   1
   0   4  -2 614.581 36.8123   1
   0   4  -2 650.455 31.9308   1
   0  -4   2 640.958  17.666   1
   0  -4   2 664.561 36.8825   1
   0  -4   2 787.571 43.6176   1
   0   4  -122558.40 436.701   1
   0   4  -123019.00 510.642   1
   0   4  -123018.00 415.946   1
   0  -4   122648.60 485.391   1
   0  -4   123433.70 410.068   1
   0  -4   122847.00 472.019   1
   0   4   0 453.705 32.0793   1
   0   4   0 503.831 24.9711   1
   0  -4   0 489.186 22.8631   1
   0  -4   0 537.545 23.5848   1
   0  -4   0 555.741 21.4114   1
   0   4   119328.30 387.536   1
   0   4   119956.70 371.634   1
   0   4   119215.40 394.727   1
   0  -4  -119551.10 368.359   1
   0  -4  -119504.80 372.294   1
   0  -4  -119178.70 386.667   1
   0   4   217021.40 337.619   1
   0   4   216765.30 352.226   1
   0   4   216831.10 312.675   1
   0  -4  -217051.90  335.53   1
   0  -4  -217242.60 328.522   1
   0  -4  -216904.00 310.056   1
   0   4   310636.70 217.495   1
   0   4   310864.40 214.993   1
   0   4   310653.20 211.388   1
   0  -4  -310800.20 188.755   1
   0  -4  -310586.00 227.477   1
   0  -4  -311044.90  233.99   1
   0   4   4 3856.09 87.0198   1
   0   4   4 3918.55 79.9227   1
   0  -4  -4 3737.49 70.0428   1
   0  -4  -4 3989.89 114.554   1
   0  -4  -4 3907.93 83.6138   1
   0   4   511683.50 231.617   1
   0   4   511963.90 236.982   1
   0  -4  -511539.40 237.521   1
   0  -4  -511771.90  280.47   1
   0  -4  -511807.10 256.188   1
   0   4   626976.00  558.35   1
   0  -4  -627254.70 631.696   1
   0  -4  -627262.90 567.595   1
   0   4   7 6499.58 152.042   1
   0  -4  -7 6067.56 175.262   1
   0  -4  -7 6570.32 162.214   1
   0  -4  -7 6543.19 150.104   1
   0   4   815144.50 340.038   1
   0  -4  -814583.60 297.626   1
   0  -4  -814632.10 428.624   1
   0  -4  -813257.20 382.259   1
   0  -4  -9 6.30054 17.0931   1
   0  -4  -9-6.80587 28.5551   1
   0  -4  -9 33.2521 56.4682   1
   0  -4  -9 69.5328   27.06   1
   0  -4 -1010352.00  368.07   1
   0  -4 -1011307.40 310.122   1
   0  -4 -1011012.90 331.901   1
   0  -4 -1010881.50  251.67   1
   0  -4 -1010677.40 450.275   1
   0  -4 -11 654.822  80.716   1
   0  -4 -11 683.765  77.012   1
   0  -4 -11 761.011 83.4873   1
   0  -4 -11  813.81 74.4016   1
   0  -4 -11 560.657  142.08   1
   0  -4 -12 5854.93 238.786   1
   0  -4 -12 5921.61 235.436   1
   0  -4 -12 5655.44  305.19   1
   0  -4 -12 5975.97 175.284   1
   0  -4 -12 5643.56 362.012   1
   0  -4 -13 1554.09 86.6577   1
   0  -4 -13 1625.03 180.501   1
   0  -4 -13 1426.89  115.04   1
   0  -4 -13 1587.49 135.774   1
   0  -4 -13 1613.19 141.242   1
   0  -4 -14 2359.71 153.479   1
   0  -4 -14 2468.38 178.897   1
   0  -4 -14 2591.52 187.843   1
   0  -4 -14 2761.09 160.443   1
   0  -4 -14 2521.71 117.745   1
   0  -4 -15 539.055  110.07   1
   0  -4 -15 567.656 78.0181   1
   0  -4 -15 844.384 151.482   1
   0  -4 -15 788.866 108.345   1
   0  -4 -15 716.532 96.3398   1
   0  -4 -16 3035.77 183.098   1
   0  -4 -16 2706.47 150.167   1
   0  -4 -16 2642.11 202.084   1
   0  -4 -16 2629.74 143.851   1
   0  -4 -16 2544.46 272.437   1
   0  -4 -17 2917.64 275.611   1
   0  -4 -17 2595.98 302.297   1
   0  -4 -17 2545.94 270.088   1
   0  -4 -17 2217.46 150.372   1
   0  -4 -17 2418.24 223.891   1
   0   5 -14 514.839 221.745   1
   0   5 -14 858.616 124.513   1
   0  -5  14 1030.99 124.112   1
   0   5 -13 4310.75 245.387   1
   0   5 -13 4594.95 272.528   1
   0  -5  13 4148.18 348.942   1
   0   5 -12 627.423 108.479   1
   0   5 -12 441.789 90.8857   1
   0  -5  12 659.596 140.532   1
   0   5 -11 3727.76 205.681   1
   0   5 -11 3266.66 158.034   1
   0   5 -11 2584.48 94.6314   1
   0   5 -11 3096.38 95.2251   1
   0  -5  11 3015.39 239.039   1
   0   5 -10 130.133 68.2168   1
   0   5 -10 108.447 23.8917   1
   0   5 -10-2.53844 94.5428   1
   0   5 -10 99.3323 15.0483   1
   0  -5  10 36.2189  74.648   1
   0   5  -9 8080.03 163.174   1
   0   5  -9 7612.64 385.908   1
   0   5  -9 8051.56 300.286   1
   0   5  -9 7212.69 150.275   1
   0  -5   9 7617.46 249.876   1
   0   5  -8 789.444 122.826   1
   0   5  -8 770.559 30.8993   1
   0   5  -8 931.108 57.9717   1
   0  -5   8 754.892 65.2796   1
   0   5  -7 9472.78 287.438   1
   0   5  -7 8852.40 151.387   1
   0   5  -7 9363.68 234.274   1
   0  -5   710000.30 267.516   1
   0   5  -6 151.577 24.7383   1
   0   5  -6 81.4131 36.3132   1
   0   5  -6  90.439 11.7733   1
   0  -5   6 45.0477 16.7279   1
   0  -5   6 75.9282 46.8321   1
   0   5  -5 3643.49 58.7288   1
   0   5  -5 3828.85 97.1891   1
   0   5  -5 3683.62 171.619   1
   0  -5   5 3821.35 60.8121   1
   0  -5   5 3783.31 111.604   1
   0  -5   5 3597.42 93.5793   1
   0   5  -413257.50 212.675   1
   0   5  -413514.70 327.976   1
   0   5  -413453.50 325.063   1
   0  -5   413609.10 357.532   1
   0  -5   413572.60 287.038   1
   0  -5   413425.50 205.824   1
   0   5  -3 867.072 54.3095   1
   0   5  -3 881.642 47.6069   1
   0   5  -3 878.546 25.5313   1
   0  -5   3 845.283 21.7719   1
   0  -5   3 888.808 35.8522   1
   0  -5   3 792.049 42.1573   1
   0   5  -232241.60 623.446   1
   0   5  -231417.90 749.181   1
   0   5  -232149.90 758.776   1
   0  -5   230962.50 767.449   1
   0  -5   231437.90 701.284   1
   0  -5   231997.40 622.751   1
   0   5  -1 2874.91 67.2013   1
   0   5  -1 2790.75 76.6646   1
   0   5  -1 2989.65 66.5724   1
   0  -5   1 2956.75 97.9851   1
   0  -5   1 2815.50 67.0862   1
   0  -5   1 2914.09 47.8653   1
   0   5   031471.20  688.02   1
   0   5   032350.50 675.812   1
   0   5   031767.50 768.629   1
   0  -5   031243.60 692.824   1
   0  -5   031577.90 655.446   1
   0  -5   031856.10 744.072   1
   0   5   1 1403.96 55.2897   1
   0   5   1 1281.32 39.9413   1
   0   5   1 1315.17 43.2899   1
   0  -5  -1 1259.37 42.3819   1
   0  -5  -1 1261.26 41.4058   1
   0  -5  -1 1293.42 46.0873   1
   0   5   230202.30 710.388   1
   0   5   229203.80 636.867   1
   0   5   229304.70 633.576   1
   0  -5  -229787.40 658.575   1
   0  -5  -229870.40 678.438   1
   0  -5  -229627.80 627.884   1
   0   5   3 1288.83 48.9353   1
   0   5   3 1175.92 39.6728   1
   0   5   3 1240.59 58.8158   1
   0  -5  -3 1217.58 55.6892   1
   0  -5  -3 1403.41 46.6151   1
   0  -5  -3 1291.02 61.3736   1
   0   5   419545.10 410.884   1
   0   5   419620.20 433.349   1
   0  -5  -419601.10 426.859   1
   0  -5  -420377.60 436.992   1
   0  -5  -419841.30 400.488   1
   0   5   5 84.1633 20.7161   1
   0   5   5  98.521 25.5043   1
   0  -5  -5  140.46 23.1798   1
   0  -5  -5 39.2671 37.9765   1
   0  -5  -5 84.6645 16.8173   1
   0   5   6 6411.49 145.038   1
   0   5   6 6142.43 124.828   1
   0  -5  -6 6270.53 156.629   1
   0  -5  -6 6467.44 166.194   1
   0  -5  -6 6429.28 131.021   1
   0   5   713332.70 268.234   1
   0  -5  -713336.40 405.576   1
   0  -5  -713267.20 312.632   1
   0  -5  -713130.80 321.194   1
   0   5   8 2107.90 60.3399   1
   0  -5  -8 2045.99 88.8755   1
   0  -5  -8 2114.98 149.715   1
   0  -5  -8 2135.12  64.396   1
   0   5   911173.10 242.273   1
   0  -5  -9 9452.89 423.074   1
   0  -5  -911300.40 293.419   1
   0  -5  -910785.40 305.494   1
   0  -5 -10 845.527 76.9706   1
   0  -5 -10  850.27 71.2424   1
   0  -5 -10  887.90 139.957   1
   0  -5 -10 850.812 71.1467   1
   0  -5 -11 7105.43 377.054   1
   0  -5 -11 7337.41 185.849   1
   0  -5 -11 6756.23 295.235   1
   0  -5 -11 7148.31 188.406   1
   0  -5 -11 7396.26 351.454   1
   0  -5 -12 147.654 89.6564   1
   0  -5 -12 176.886  61.431   1
   0  -5 -12 142.396 55.6999   1
   0  -5 -12 239.366 69.6907   1
   0  -5 -12 111.987 37.3436   1
   0  -5 -13 4657.84 164.416   1
   0  -5 -13 4593.15  362.77   1
   0  -5 -13 4649.01 227.288   1
   0  -5 -13 4798.34 165.292   1
   0  -5 -13 4650.85 307.813   1
   0  -5 -14 179.177 102.581   1
   0  -5 -14 57.4534  119.71   1
   0  -5 -14  94.731  99.497   1
   0  -5 -14 177.626 49.9106   1
   0  -5 -14 113.027 71.3913   1
   0  -5 -15 4065.57 190.975   1
   0  -5 -15 4200.36 229.085   1
   0  -5 -15 3803.00 250.642   1
   0  -5 -15 4129.39 236.794   1
   0  -5 -15 4356.21 321.736   1
   0  -5 -16 83.0402 108.217   1
   0  -5 -16 122.121 57.1116   1
   0  -5 -16 94.3584 51.2381   1
   0  -5 -16 122.224 77.5123   1
   0  -5 -16 209.628  112.70   1
   0   6 -13 902.403  205.12   1
   0   6 -13 614.473 225.414   1
   0  -6  13 849.706 124.138   1
   0   6 -12 3148.49 292.662   1
   0   6 -12 3263.94 240.693   1
   0  -6  12 3141.46 203.353   1
   0   6 -11 1459.11 152.419   1
   0   6 -11 1144.31  174.28   1
   0  -6  11 1393.61 122.623   1
   0   6 -10 7272.59 259.747   1
   0   6 -10 7556.24 327.114   1
   0  -6  10 7100.49  272.21   1
   0   6  -9 1025.57 78.3853   1
   0   6  -9 1043.00  108.20   1
   0  -6   9 894.661 136.461   1
   0   6  -8 9457.78 268.478   1
   0   6  -8 9273.02 331.707   1
   0  -6   8 9732.77 381.763   1
   0   6  -7 76.0293 40.3508   1
   0   6  -7 12.9652 7.93497   1
   0   6  -7 70.8769 36.2694   1
   0  -6   7 -33.394 46.1461   1
   0   6  -6 8453.65 342.209   1
   0   6  -6 8472.01 129.248   1
   0   6  -6 8476.88 269.228   1
   0  -6   6 8245.27 143.539   1
   0  -6   6 8330.79 233.536   1
   0   6  -5 1614.50 85.2718   1
   0   6  -5 1456.32 39.7379   1
   0   6  -5 1495.02 92.9923   1
   0  -6   5 1505.06 30.8742   1
   0  -6   5 1464.96 89.6941   1
   0  -6   5 1461.27  75.728   1
   0   6  -414487.60 250.528   1
   0   6  -414689.00  379.86   1
   0   6  -414463.10 332.273   1
   0  -6   414505.10 410.871   1
   0  -6   414504.60 331.612   1
   0  -6   414498.90 233.433   1
   0   6  -3 4134.43 137.857   1
   0   6  -3 4036.41  80.123   1
   0   6  -3 4228.25 174.228   1
   0  -6   3 4049.38 69.7751   1
   0  -6   3 3975.35 113.374   1
   0  -6   3 4100.27 136.415   1
   0   6  -2 4146.07 91.1841   1
   0   6  -2 3930.52  99.778   1
   0   6  -2 4186.99 164.182   1
   0  -6   2 4063.56 100.074   1
   0  -6   2 4305.46 81.6216   1
   0  -6   2 4035.37 147.018   1
   0   6  -112867.80 300.432   1
   0   6  -112576.20 270.859   1
   0   6  -112989.70  268.41   1
   0  -6   112741.00 282.588   1
   0  -6   113128.50 281.958   1
   0  -6   113058.70 245.255   1
   0   6   0 6736.08 158.037   1
   0   6   0 6728.53 159.256   1
   0   6   0 6461.13 143.058   1
   0  -6   0 6880.76 186.968   1
   0  -6   0 6700.61 187.715   1
   0  -6   0 6625.87  139.74   1
   0   6   110536.20 250.368   1
   0   6   110332.50 228.114   1
   0   6   110121.60 213.676   1
   0  -6  -110470.10 226.683   1
   0  -6  -110338.40 191.672   1
   0  -6  -110040.80 214.311   1
   0   6   2 2092.60 64.1447   1
   0   6   2 2149.85 65.7289   1
   0   6   2 2072.22 60.1936   1
   0  -6  -2 2056.99 76.3018   1
   0  -6  -2 2007.49 93.4763   1
   0  -6  -2 2117.64 61.9865   1
   0   6   323236.10 517.366   1
   0   6   323911.30 564.773   1
   0   6   323382.00 574.441   1
   0  -6  -323668.80  523.94   1
   0  -6  -323522.10  563.13   1
   0  -6  -324147.00  606.06   1
   0   6   4 206.619 23.3214   1
   0   6   4 155.624 25.1288   1
   0  -6  -4 84.7041 35.7069   1
   0  -6  -4 197.385 26.0477   1
   0  -6  -4 187.486 29.2101   1
   0   6   512132.10 260.407   1
   0   6   512222.70 273.777   1
   0  -6  -512219.30 259.244   1
   0  -6  -512626.80  295.06   1
   0  -6  -512614.10 293.437   1
   0   6   6 1150.97  77.413   1
   0   6   6 980.439 42.2166   1
   0  -6  -6 1108.22 62.2636   1
   0  -6  -6 1022.38  44.835   1
   0  -6  -6 1041.57 58.1109   1
   0   6   719685.40 486.393   1
   0   6   719465.50 471.356   1
   0  -6  -719991.00 497.153   1
   0  -6  -720209.70  529.76   1
   0  -6  -719861.10 505.311   1
   0   6   8 2393.84 101.098   1
   0  -6  -8 2503.05 106.433   1
   0  -6  -8 2364.70 102.657   1
   0  -6  -8 2326.84 167.802   1
   0   6   9 4337.32 112.694   1
   0  -6  -9 4060.06 247.624   1
   0  -6  -9 4430.72  115.71   1
   0  -6  -9 4448.23 161.473   1
   0   6  10 7573.42 185.311   1
   0  -6 -10 7444.27 249.592   1
   0  -6 -10 7523.33 185.605   1
   0  -6 -10 6663.68 366.743   1
   0  -6 -11 1788.22  110.26   1
   0  -6 -11 1891.01 115.593   1
   0  -6 -11 1948.11 214.438   1
   0  -6 -11 2027.20 183.174   1
   0  -6 -1210565.90 348.218   1
   0  -6 -12 9874.02 584.693   1
   0  -6 -1210006.40 524.542   1
   0  -6 -1210245.30 377.084   1
   0  -6 -1210719.90 355.003   1
   0  -6 -13 598.046 101.041   1
   0  -6 -13 533.391 98.3884   1
   0  -6 -13 732.203 100.129   1
   0  -6 -13 633.181 117.995   1
   0  -6 -13 802.461 102.102   1
   0  -6 -14 3219.49 213.184   1
   0  -6 -14 3594.26 208.999   1
   0  -6 -14 3389.26 156.825   1
   0  -6 -14 3046.49 239.123   1
   0  -6 -14 3645.28 212.426   1
   0  -6 -15 20.3093 87.0855   1
   0  -6 -15 36.5085 54.9378   1
   0  -6 -15 16.2697 61.5716   1
   0  -6 -15 19.4592 43.4422   1
   0  -6 -15 4.98296 61.1206   1
   0  -6 -16 4585.51 262.602   1
   0  -6 -16 3903.85 272.003   1
   0  -6 -16 3907.13 226.735   1
   0  -6 -16 4350.51 254.786   1
   0   7 -12 4314.58 387.728   1
   0   7 -12 5167.23  484.27   1
   0  -7  12 5032.81 388.726   1
   0   7 -11 1163.00  145.62   1
   0   7 -11 722.956 110.496   1
   0   7 -10 385.436 77.6711   1
   0   7 -10  568.08  103.51   1
   0  -7  10 502.059 123.494   1
   0   7  -9 7772.54 362.711   1
   0   7  -9 7707.38 334.257   1
   0  -7   9 7749.33 378.253   1
   0   7  -8  846.17 71.8457   1
   0   7  -8 900.306  148.58   1
   0  -7   8 560.435 79.7359   1
   0   7  -7 8812.72 408.908   1
   0   7  -7 8480.05 248.378   1
   0  -7   7 8261.65 268.689   1
   0   7  -6 106.898 44.7427   1
   0   7  -6  74.988 51.1454   1
   0  -7   6 65.4389 38.2214   1
   0   7  -5 4853.15 191.832   1
   0   7  -5 4556.05 244.335   1
   0   7  -5 4736.74 86.6251   1
   0  -7   5 4612.63 72.3587   1
   0  -7   5 4764.99 156.859   1
   0  -7   5 4606.14 135.673   1
   0   7  -4 311.951 50.9506   1
   0   7  -4 195.735 24.6046   1
   0   7  -4 372.981  38.321   1
   0  -7   4 283.778 56.8496   1
   0  -7   4 307.502 17.1955   1
   0  -7   4 346.957 65.0664   1
   0   7  -310978.30 225.006   1
   0   7  -310759.90 306.091   1
   0   7  -310983.70 266.571   1
   0  -7   311006.50 320.119   1
   0  -7   310810.20 281.017   1
   0  -7   311223.00 196.992   1
   0   7  -2 4731.87 202.444   1
   0   7  -2 4375.61 117.915   1
   0   7  -2 4293.93 159.699   1
   0  -7   2 4663.63 98.6103   1
   0  -7   2 4517.78 133.501   1
   0  -7   2 4503.27 124.109   1
   0   7  -110413.60 270.344   1
   0   7  -1 9949.36 235.278   1
   0   7  -110413.50 213.475   1
   0  -7   110629.90  309.44   1
   0  -7   110293.70 297.297   1
   0  -7   110429.70 214.134   1
   0   7   0 6034.78 173.804   1
   0   7   0 5870.81 145.282   1
   0   7   0 5784.12  163.41   1
   0  -7   0 5942.92  151.68   1
   0  -7   0 6079.39 152.915   1
   0  -7   0 6100.32  117.03   1
   0   7   1 4441.72 115.276   1
   0   7   1 4401.75  152.45   1
   0   7   1 4256.98 168.202   1
   0  -7  -1 4461.46 119.024   1
   0  -7  -1 4254.04 94.1409   1
   0  -7  -1 4506.83 121.974   1
   0   7   214760.40 353.329   1
   0   7   214556.70 331.104   1
   0   7   214615.40 347.942   1
   0  -7  -214427.20 384.231   1
   0  -7  -214193.00  305.75   1
   0  -7  -215080.90 354.239   1
   0   7   3 3005.52  92.957   1
   0   7   3 3019.80 89.7372   1
   0  -7  -3 3188.01 103.334   1
   0  -7  -3 3004.89 89.1447   1
   0  -7  -3 3192.58 117.166   1
   0   7   422436.20 532.871   1
   0   7   423012.10 611.191   1
   0  -7  -422608.70 536.971   1
   0  -7  -423597.80 652.247   1
   0  -7  -422594.80 582.313   1
   0   7   5 501.222 64.4898   1
   0   7   5 421.955 38.3407   1
   0  -7  -5 538.116 45.7033   1
   0  -7  -5  530.30 37.4684   1
   0  -7  -5 513.278 47.9443   1
   0   7   6 7917.15 202.368   1
   0   7   6 7877.50  230.71   1
   0  -7  -6 7815.93 231.185   1
   0  -7  -6 7924.45 282.915   1
   0  -7  -6 7998.69 220.814   1
   0   7   7  579.67 74.2019   1
   0   7   7 494.163 39.8054   1
   0  -7  -7 616.751 57.1108   1
   0  -7  -7 690.682 63.5714   1
   0  -7  -7 677.946 61.2033   1
   0   7   813335.30 371.001   1
   0  -7  -813876.00 387.391   1
   0  -7  -813722.00 324.531   1
   0  -7  -813953.60 407.152   1
   0   7   9 4413.06 123.499   1
   0  -7  -9 4489.93 254.964   1
   0  -7  -9 4458.19 126.819   1
   0  -7  -9 4710.63 173.903   1
   0   7  10 3981.56 161.658   1
   0  -7 -10 4067.52 122.507   1
   0  -7 -10 3764.90 272.557   1
   0  -7 -10 3879.97 241.694   1
   0   7  11 1476.49 73.5431   1
   0  -7 -11 1540.27  201.22   1
   0  -7 -11 1647.19 111.254   1
   0  -7 -11 1478.45 114.585   1
   0  -7 -12 4785.58 227.548   1
   0  -7 -12 4724.30  369.05   1
   0  -7 -12 4930.37 164.828   1
   0  -7 -12 4851.56 283.695   1
   0  -7 -13 3706.85 350.469   1
   0  -7 -13 4386.90 228.796   1
   0  -7 -13 4236.86 337.133   1
   0  -7 -13 3822.39 265.813   1
   0  -7 -14 797.245 133.179   1
   0  -7 -14 1094.47 137.242   1
   0  -7 -14 1033.03 233.637   1
   0  -7 -14 1222.96 206.751   1
   0  -7 -14 1171.87 93.8355   1
   0  -7 -15 3329.05 402.396   1
   0  -7 -15 3298.84 237.848   1
   0  -7 -15 3666.80 245.397   1
   0  -7 -15 3490.34 253.833   1
   0  -7 -15 3773.07 268.795   1
   0  -7 -16 33.8548 109.716   1
   0  -7 -16 97.1359 110.638   1
   0  -7 -16 20.8714 92.0183   1
   0  -7 -16 64.6977 79.9836   1
   0   8 -11 1861.12 335.194   1
   0   8 -11 2058.44 175.325   1
   0  -8  11 2103.74 169.736   1
   0   8 -10 837.496 168.315   1
   0   8 -10 914.366 220.574   1
   0  -8  10 949.366 110.953   1
   0   8  -9 3228.61 248.557   1
   0   8  -9 3331.23 321.623   1
   0  -8   9 3192.89 177.496   1
   0   8  -8 4245.76 178.553   1
   0   8  -8 4123.47 327.206   1
   0  -8   8 4283.20 192.964   1
   0   8  -7 2043.05 150.917   1
   0   8  -7 2273.15 116.476   1
   0  -8   7 2204.11 123.244   1
   0   8  -6 6191.86 270.254   1
   0   8  -6 6330.91 253.092   1
   0  -8   6 6393.26 222.347   1
   0   8  -5 559.842 111.912   1
   0   8  -5 595.001  85.703   1
   0  -8   5 508.681 62.6958   1
   0  -8   5 546.889  19.443   1
   0  -8   5 685.125 83.7495   1
   0   8  -4 4631.08 184.011   1
   0   8  -4 4393.29  87.961   1
   0  -8   4 4865.11  199.85   1
   0  -8   4 4753.34 84.7238   1
   0  -8   4 4879.67 160.999   1
   0   8  -3 582.033 45.7685   1
   0   8  -3 478.028 62.1812   1
   0   8  -3 534.525 73.5508   1
   0  -8   3 588.182 74.5278   1
   0  -8   3 490.806 28.9121   1
   0  -8   3 404.841 82.9474   1
   0   8  -2 9519.43 249.592   1
   0   8  -2 9435.49  376.07   1
   0   8  -2 9774.53 251.901   1
   0  -8   210080.40 211.117   1
   0  -8   2 9377.55 329.027   1
   0  -8   2 9721.98 257.105   1
   0   8  -1 3120.11 184.724   1
   0   8  -1 3226.71 125.214   1
   0   8  -1 3003.52 104.172   1
   0  -8   1 3177.43 111.729   1
   0  -8   1 3250.80 113.821   1
   0  -8   1 3318.49 95.0306   1
   0   8   0 5274.43 197.046   1
   0   8   0 5654.33 176.977   1
   0   8   0 5530.88 147.014   1
   0  -8   0 5366.95 146.458   1
   0  -8   0 5291.70 159.311   1
   0  -8   0 5403.67 158.653   1
   0   8   1 6536.20 197.113   1
   0   8   1 6594.63 175.299   1
   0   8   1 6787.67 182.872   1
   0  -8  -1 6679.23 185.126   1
   0  -8  -1 6716.55 185.078   1
   0  -8  -1 6887.86 190.407   1
   0   8   210095.80 308.514   1
   0   8   210081.90 340.755   1
   0  -8  -210599.50 277.093   1
   0  -8  -2 9994.64 272.796   1
   0  -8  -210633.90 323.419   1
   0   8   3 9322.45 238.098   1
   0   8   3 9388.14 311.203   1
   0  -8  -3 9660.75 228.146   1
   0  -8  -3 9719.49 327.713   1
   0  -8  -3 9267.82 236.248   1
   0   8   4 118.509 53.1431   1
   0   8   4 190.252 35.4756   1
   0  -8  -4 186.717 33.1052   1
   0  -8  -4 214.939 50.8143   1
   0  -8  -4 94.6732 40.0821   1
   0   8   5 4882.95 144.306   1
   0   8   5 5012.69 146.909   1
   0  -8  -5 5436.48 233.662   1
   0  -8  -5 4941.25 206.251   1
   0  -8  -5 5115.49 141.133   1
   0   8   6 2348.71 135.952   1
   0   8   6 2325.13 126.471   1
   0  -8  -6 2632.57 167.843   1
   0  -8  -6 2280.84 127.232   1
   0  -8  -6 2458.72 106.144   1
   0   8   7 9131.94 248.206   1
   0   8   7 9071.45 288.755   1
   0  -8  -7 9424.02 291.636   1
   0  -8  -7 9236.00 356.612   1
   0  -8  -7 9256.83 356.303   1
   0   8   8 897.804 56.9846   1
   0   8   8 1008.78 68.4435   1
   0  -8  -8 1133.60 87.2522   1
   0  -8  -8 949.098 83.4774   1
   0  -8  -8 837.693 120.698   1
   0   8   9 4920.72  192.90   1
   0  -8  -9 5255.53 204.015   1
   0  -8  -9 5181.16  195.80   1
   0  -8  -9 4595.37 288.171   1
   0   8  10  54.308 28.3794   1
   0  -8 -10 76.4449 79.8382   1
   0  -8 -10 25.2433 30.3543   1
   0  -8 -10 61.2918 44.4369   1
   0   8  11 3031.04 115.672   1
   0  -8 -11 3583.05 249.622   1
   0  -8 -11 2738.79  280.54   1
   0  -8 -11 3144.80 124.267   1
   0   8  12 160.348  76.226   1
   0  -8 -12  379.17 82.5871   1
   0  -8 -12  409.15 80.9741   1
   0  -8 -12 295.724 146.582   1
   0  -8 -12 397.997 102.218   1
   0  -8 -13 5612.86 278.266   1
   0  -8 -13 5044.69 427.587   1
   0  -8 -13 4645.68 310.245   1
   0  -8 -13 5180.69 197.407   1
   0  -8 -14 985.868 166.526   1
   0  -8 -14 1631.55 165.502   1
   0  -8 -14 1205.65  281.16   1
   0  -8 -14 1696.19 247.539   1
   0  -8 -15 613.615 166.906   1
   0  -8 -15  159.96 122.435   1
   0  -8 -15 232.234 71.8885   1
   0  -8 -15 548.757  106.96   1
   0  -8 -15 350.579 121.147   1
   0   9  -9 907.047 179.999   1
   0   9  -9 1012.96 147.239   1
   0  -9   9 1044.19 118.898   1
   0   9  -8 3259.77 181.024   1
   0   9  -8 3429.90 226.852   1
   0  -9   8 3424.85 188.747   1
   0   9  -7 2173.15 187.705   1
   0   9  -7 2082.11 161.054   1
   0  -9   7 1902.83 131.591   1
   0   9  -6 3190.79 255.897   1
   0   9  -6 3025.61 199.321   1
   0  -9   6 2272.65 120.799   1
   0  -9   6 2933.31 144.306   1
   0   9  -5 4042.44  200.72   1
   0   9  -5 4368.52  165.93   1
   0  -9   5 4214.47 220.937   1
   0  -9   5 4106.69 169.923   1
   0   9  -4 2425.92 116.055   1
   0   9  -4 2708.04 145.942   1
   0  -9   4 2548.20 58.2562   1
   0  -9   4 2533.84 167.105   1
   0  -9   4 2508.59 125.386   1
   0   9  -3 5625.17 221.598   1
   0   9  -3 5330.79 178.521   1
   0  -9   3 5747.17 252.283   1
   0  -9   3 5508.64 194.548   1
   0  -9   3 5666.64 121.099   1
   0   9  -2 167.701 98.4715   1
   0   9  -2 325.868 48.4651   1
   0  -9   2 381.167 50.7743   1
   0  -9   2 394.373 55.8768   1
   0  -9   2 439.327 37.5396   1
   0   9  -1 8354.80 236.377   1
   0   9  -1 8812.92 364.067   1
   0  -9   1 9034.72 218.295   1
   0  -9   1 8155.86 249.599   1
   0  -9   1 8835.73 255.015   1
   0   9   0-3.41984 43.1971   1
   0   9   0 3.87907 34.0004   1
   0  -9   0-10.6811 23.7356   1
   0  -9   0  0.2138 21.8155   1
   0  -9   0 8.90982 23.7687   1
   0   9   1 4011.95 132.524   1
   0   9   1 4122.33 155.709   1
   0  -9  -1 4350.42 148.744   1
   0  -9  -1 4311.65 198.915   1
   0  -9  -1 4217.54 108.642   1
   0   9   2 1164.86 78.5698   1
   0   9   2 1119.53 64.8644   1
   0  -9  -2 1131.55 54.7897   1
   0  -9  -2 1243.58 115.091   1
   0  -9  -2 1024.09 104.962   1
   0   9   3 5283.96 217.914   1
   0   9   3 5112.67 238.975   1
   0  -9  -3 5356.90 194.947   1
   0  -9  -3 5471.60 220.585   1
   0  -9  -3 5590.55 182.707   1
   0   9   4 1891.24 86.3232   1
   0   9   4 1704.79  91.272   1
   0  -9  -4 1887.11 81.3006   1
   0  -9  -4 1866.22 126.444   1
   0  -9  -4 1939.39 147.804   1
   0   9   5 5298.27 168.431   1
   0   9   5 5160.52  167.24   1
   0  -9  -5 5379.21 165.171   1
   0  -9  -5 5455.76 192.011   1
   0  -9  -5 5174.93 217.722   1
   0   9   6 1448.95  80.659   1
   0   9   6 1360.64 80.2682   1
   0  -9  -6 1454.36 115.848   1
   0  -9  -6 1592.95 86.7813   1
   0  -9  -6 1555.03 98.7656   1
   0   9   7 4493.81 148.378   1
   0   9   7 4511.61 222.616   1
   0  -9  -7 4633.32 239.572   1
   0  -9  -7 4664.39 201.433   1
   0  -9  -7 4512.54  183.61   1
   0   9   8 5443.93 189.907   1
   0   9   8 5543.08 173.025   1
   0  -9  -8 5437.16 215.278   1
   0  -9  -8 5817.46 236.917   1
   0  -9  -8 5895.49 217.296   1
   0   9   9 676.826 94.8024   1
   0  -9  -9 731.709 92.5888   1
   0  -9  -9 828.054 65.8857   1
   0  -9  -9 1038.03 89.8362   1
   0   9  10 3890.65 196.202   1
   0  -9 -10 4001.73 147.906   1
   0  -9 -10 3933.08 295.165   1
   0  -9 -10 3873.80 193.128   1
   0   9  11 14.3816 31.3742   1
   0  -9 -11 18.1046 47.9802   1
   0  -9 -11 33.1908  52.617   1
   0  -9 -11  70.993 86.4103   1
   0   9  12 1949.66 107.064   1
   0  -9 -12 2133.97 115.522   1
   0  -9 -12 2125.05 162.121   1
   0  -9 -12 2122.60 211.284   1
   0  -9 -12 2400.30  277.86   1
   0   9  13 196.786 52.6123   1
   0  -9 -13  226.91 92.0875   1
   0  -9 -13 83.8571 130.827   1
   0  -9 -13 303.476 155.714   1
   0  -9 -13 314.947 166.151   1
   0  -9 -14 2813.68 372.851   1
   0  -9 -14 3086.71  405.93   1
   0  -9 -14 2916.33 236.971   1
   0  -9 -14 2887.28 168.874   1
   0  10  -8 212.517  74.138   1
   0  10  -8 210.907 93.5225   1
   0 -10   8 80.7243 118.166   1
   0  10  -7 4006.24 302.224   1
   0  10  -7 3960.63 255.669   1
   0 -10   7 3954.78 299.959   1
   0  10  -6 764.269 173.402   1
   0  10  -6 1064.50 93.1153   1
   0 -10   6 590.209 82.7146   1
   0 -10   6 842.329 146.038   1
   0  10  -5 4242.54 225.343   1
   0  10  -5 4264.57 257.096   1
   0 -10   5 3904.19 270.943   1
   0 -10   5 4204.49 259.774   1
   0  10  -4 1613.29 156.328   1
   0  10  -4 1527.64 131.068   1
   0 -10   4 1613.17 166.368   1
   0 -10   4 1573.49 105.483   1
   0  10  -3 3283.39 178.126   1
   0  10  -3 3191.84 204.338   1
   0 -10   3 3294.74 148.244   1
   0 -10   3 3239.78   89.34   1
   0 -10   3 2913.75 219.612   1
   0  10  -2 3792.16 153.997   1
   0  10  -2 3886.22 270.903   1
   0 -10   2 3977.85 231.706   1
   0 -10   2 3971.18  162.67   1
   0 -10   2 4073.01 120.755   1
   0  10  -1 1071.76 81.2633   1
   0  10  -1 1310.26 156.247   1
   0 -10   1 1154.49 47.3027   1
   0 -10   1 1316.60 130.997   1
   0 -10   1 1102.19 132.724   1
   0  10   0 6983.02 295.077   1
   0  10   0 7051.79 260.332   1
   0 -10   0 7474.75 242.306   1
   0 -10   0 7114.42 319.234   1
   0 -10   0 7390.43 175.048   1
   0  10   1 143.052 77.3986   1
   0  10   1 86.5216 63.8668   1
   0 -10  -1 147.561 46.6074   1
   0 -10  -1 154.423 68.4849   1
   0 -10  -1 122.785 45.5466   1
   0  10   2 8333.45 369.864   1
   0  10   2 8980.60 336.698   1
   0 -10  -2 8794.80 368.587   1
   0 -10  -2 8618.92  347.80   1
   0 -10  -2 9139.70 286.245   1
   0  10   3 2298.40  120.17   1
   0  10   3 2433.69 108.246   1
   0 -10  -3 2240.16 93.9804   1
   0 -10  -3 2319.03 125.507   1
   0 -10  -3 2500.19 162.847   1
   0  10   4 4282.17 157.017   1
   0  10   4 4407.27 230.315   1
   0 -10  -4 4250.54 200.794   1
   0 -10  -4 4287.05 217.012   1
   0 -10  -4 4411.51 178.697   1
   0  10   5 2220.94 112.547   1
   0  10   5 2387.74 115.726   1
   0 -10  -5 2493.82 156.569   1
   0 -10  -5 2279.24 110.229   1
   0 -10  -5 2755.28 191.164   1
   0  10   6 2969.57 187.382   1
   0  10   6 3033.73 129.952   1
   0 -10  -6 3010.19 127.279   1
   0 -10  -6 3036.79 192.809   1
   0 -10  -6 3189.03 225.671   1
   0  10   7 1299.75 123.075   1
   0  10   7 1038.80 130.144   1
   0 -10  -7 1234.58 154.811   1
   0 -10  -7 1024.86 90.8019   1
   0 -10  -7 1145.88 80.7912   1
   0  10   8 4951.60 262.193   1
   0  10   8 4735.47 242.366   1
   0 -10  -8 4727.55  302.92   1
   0 -10  -8 4703.52 295.081   1
   0 -10  -8 4824.91 242.447   1
   0  10   9 4019.24 216.433   1
   0 -10  -9 4142.27  197.14   1
   0 -10  -9 4061.63 200.853   1
   0 -10  -9 4022.74 226.008   1
   0  10  10 106.452  70.234   1
   0 -10 -10 145.899 60.5772   1
   0 -10 -10 99.0457  46.966   1
   0 -10 -10 165.326 100.061   1
   0  10  11 2470.76 189.389   1
   0 -10 -11 2522.52 264.797   1
   0 -10 -11 2656.60 201.247   1
   0 -10 -11 2939.10 284.874   1
   0  10  12 242.555  57.002   1
   0 -10 -12 209.935 149.426   1
   0 -10 -12 194.247 86.6545   1
   0 -10 -12  227.48  117.97   1
   0 -10 -12 271.769 62.5378   1
   0  10  13 3078.98 160.485   1
   0 -10 -13 3589.51 239.233   1
   0 -10 -13 3208.03 299.521   1
   0 -10 -13 3171.97 393.934   1
   0 -10 -13 3328.14 266.471   1
   0  11  -6 3824.83 308.715   1
   0  11  -6 3698.62 364.126   1
   0 -11   6 3485.51 205.937   1
   0  11  -5 42.9364 50.8929   1
   0  11  -5 6.03098 63.6289   1
   0 -11   5 96.1735 52.6244   1
   0 -11   5 18.5113 51.8869   1
   0  11  -4 2107.77 134.263   1
   0  11  -4 2160.04 254.856   1
   0 -11   4 1859.45 146.292   1
   0 -11   4 2173.24 140.662   1
   0  11  -3-10.9923 89.1407   1
   0  11  -3 185.665 74.2186   1
   0 -11   3  249.68 62.2432   1
   0 -11   3 291.114 96.3984   1
   0  11  -2 4491.66 320.975   1
   0  11  -2 4127.93 260.408   1
   0 -11   2 4097.13 192.064   1
   0 -11   2 4048.95 191.718   1
   0  11  -1 4301.91 179.848   1
   0  11  -1 4073.27 213.812   1
   0 -11   1 4402.49 153.526   1
   0 -11   1 4349.27 195.288   1
   0 -11   1 4223.82  189.96   1
   0  11   0 1162.05 110.449   1
   0  11   0 1200.32 94.4634   1
   0 -11   0 1213.00 156.295   1
   0 -11   0 989.131 98.5698   1
   0 -11   0 1359.67 90.9419   1
   0  11   1 2029.74 136.865   1
   0  11   1 2114.79 117.066   1
   0 -11  -1 1877.98 182.574   1
   0 -11  -1 2308.37 129.653   1
   0 -11  -1 2024.31 84.6903   1
   0  11   2 885.074 80.4096   1
   0  11   2 984.768 93.7988   1
   0 -11  -2 952.698 63.0817   1
   0 -11  -2 1041.81 143.228   1
   0 -11  -2 433.377 127.518   1
   0  11   3 2542.08 215.172   1
   0  11   3 2432.64 125.786   1
   0 -11  -3 2924.73 151.852   1
   0 -11  -3 2717.58 161.101   1
   0 -11  -3 2584.28 197.169   1
   0  11   4 581.805 66.8124   1
   0  11   4 515.507 115.748   1
   0 -11  -4 477.505 78.5522   1
   0 -11  -4 546.474 67.9232   1
   0 -11  -4 405.327 57.7358   1
   0  11   5 4715.12 267.705   1
   0  11   5 4855.79 203.289   1
   0 -11  -5 4987.65 196.968   1
   0 -11  -5 5291.94 187.489   1
   0 -11  -5 5178.71 222.055   1
   0  11   6 188.561 78.3807   1
   0  11   6 233.209 76.0169   1
   0 -11  -6 95.5805 48.3685   1
   0 -11  -6 40.0718 77.7004   1
   0 -11  -6 153.232 59.8546   1
   0  11   7 2988.67  214.15   1
   0  11   7 3056.24  221.64   1
   0 -11  -7 3331.45 161.162   1
   0 -11  -7 3327.15 221.041   1
   0 -11  -7 3028.85 183.525   1
   0  11   8 1012.23  148.19   1
   0  11   8 1097.96 91.5362   1
   0 -11  -8 1211.85 164.587   1
   0 -11  -8 1078.21 116.311   1
   0 -11  -8 1068.37 93.0652   1
   0  11   9 3842.36 181.083   1
   0 -11  -9 4259.49 263.304   1
   0 -11  -9 4388.73 216.076   1
   0 -11  -9 3947.96 224.624   1
   0  11  10 2179.13 124.517   1
   0 -11 -10 2058.17  258.37   1
   0 -11 -10 1889.88  132.63   1
   0 -11 -10 2118.18 168.632   1
   0  11  11 1421.65 115.678   1
   0 -11 -11 1263.94 214.303   1
   0 -11 -11 1403.39  181.41   1
   0 -11 -11 1714.63 152.624   1
   0 -11 -11 1122.22 237.757   1
   0  12  -3 1271.98 120.543   1
   0  12  -3 1315.23 148.797   1
   0 -12   3 1031.73  204.18   1
   0 -12   3 1338.50 126.886   1
   0  12  -2 2.30217 72.6755   1
   0  12  -2 23.9358 90.8523   1
   0 -12   2 51.5773 76.8032   1
   0 -12   2 26.8893 49.2151   1
   0  12  -1 3179.40 172.892   1
   0  12  -1 3120.45 211.246   1
   0 -12   1 3142.00 184.194   1
   0 -12   1 3422.90  182.76   1
   0  12   0 2628.03 182.844   1
   0  12   0 2750.44 149.442   1
   0 -12   0 2557.88 245.754   1
   0 -12   0 2541.12 160.739   1
   0 -12   0 2700.41 103.146   1
   0  12   1 1343.42 128.806   1
   0  12   1 1048.59 106.359   1
   0 -12  -1 1327.96 112.678   1
   0 -12  -1 1405.40 120.577   1
   0 -12  -1 1240.40 115.278   1
   0  12   2 1006.29  130.38   1
   0  12   2 1593.24 108.562   1
   0 -12  -2 1120.86 172.758   1
   0 -12  -2 1473.42 127.174   1
   0 -12  -2 1560.56 126.227   1
   0  12   3 3571.62 202.662   1
   0  12   3 3852.31  176.33   1
   0 -12  -3 3696.52 188.703   1
   0 -12  -3 3849.07 153.633   1
   0 -12  -3 4048.70 300.762   1
   0  12   4 2884.01 153.396   1
   0  12   4 2920.46 172.041   1
   0 -12  -4 2924.32 157.556   1
   0 -12  -4 2733.12 181.167   1
   0 -12  -4 2850.64 199.866   1
   0  12   5 78.5299 76.1846   1
   0  12   5 47.6674 44.7927   1
   0 -12  -5 12.2776 45.3317   1
   0 -12  -5-12.9378 63.6164   1
   0 -12  -5 78.2994 53.2177   1
   0  12   6 3471.17 253.871   1
   0  12   6 3225.62 176.793   1
   0 -12  -6 3465.72 256.597   1
   0 -12  -6 3604.73 202.738   1
   0 -12  -6 3408.78 241.604   1
   0  12   7 13.6301 65.9486   1
   0  12   7-11.6337 65.0098   1
   0 -12  -7-67.1029 41.9191   1
   0 -12  -7 26.9165 65.5784   1
   0 -12  -7 38.3858 51.5646   1
   0  12   8 4845.72  214.37   1
   0  12   8 4753.40  318.74   1
   0 -12  -8 4716.46 230.552   1
   0 -12  -8 4546.96  318.82   1
   0 -12  -8 5022.65 382.287   1
   0  12   9 133.321 85.3162   1
   0 -12  -9  90.888 100.408   1
   0 -12  -9 38.8798 108.957   1
   0 -12  -9 62.8832 58.1355   1
   0  13   3 1185.33 180.097   1
   0  13   3 1099.92 211.668   1
   0 -13  -3 1490.31  123.66   1
   0 -13  -3 1242.42 209.773   1
   0 -13  -3 853.024 152.156   1
   0  13   4 2169.84 154.087   1
   0  13   4 2334.43  255.22   1
   0 -13  -4 2033.32 134.643   1
   0 -13  -4 2411.16 271.156   1
   0 -13  -4 2390.95 160.209   1
   1 -12  -8 1575.42 135.766   1
   1 -12  -8 1481.01 140.094   1
   1 -12  -8 1235.39 232.794   1
   1 -12  -8 1273.74 234.081   1
  -1  12   8 1373.09 132.564   1
  -1  12   8 1387.62 132.277   1
   1 -12  -7 676.474 97.8146   1
   1 -12  -7 854.887 150.963   1
   1 -12  -7 798.639 115.088   1
   1 -12  -7 579.742 176.981   1
  -1  12   7 563.253  149.10   1
  -1  12   7 621.884 93.3823   1
   1 -12  -6 4051.71 188.894   1
   1 -12  -6 3655.08 294.852   1
   1 -12  -6 3640.63 340.115   1
   1 -12  -6 4039.33 238.094   1
  -1  12   6 3840.27 199.178   1
  -1  12   6 3765.78  208.34   1
   1 -12  -5  162.85 69.0592   1
   1 -12  -5 35.6843 53.2451   1
   1 -12  -5 145.318 58.0234   1
   1 -12  -5 31.6703 106.109   1
  -1  12   5 162.014 62.0466   1
  -1  12   5 122.082 56.7403   1
   1 -12  -4 2256.51 276.319   1
   1 -12  -4 2565.91 135.972   1
   1 -12  -4 3020.21 183.473   1
   1 -12  -4 2595.15 163.654   1
  -1  12   4 2622.71 152.956   1
  -1  12   4 2453.39 254.641   1
   1 -12  -3-20.3142 97.0084   1
   1 -12  -3  83.557 59.8279   1
   1 -12  -3 65.3405 62.8614   1
   1 -12  -3 124.388 80.9583   1
  -1  12   3 80.5109 93.1193   1
  -1  12   3 41.1579 49.0926   1
   1 -12  -2 4065.02 221.734   1
   1 -12  -2 3953.11 444.615   1
   1 -12  -2 4159.98 204.619   1
   1 -12  -2 4269.08  331.14   1
  -1  12   2 3915.78 199.519   1
  -1  12   2 4365.73 339.275   1
   1 -12  -1 998.694 153.633   1
   1 -12  -1 496.907 179.349   1
   1 -12  -1 417.721 88.1744   1
   1 -12  -1 828.695 91.9466   1
  -1  12   1 592.861 159.385   1
  -1  12   1   25.69 131.007   1
   1 -12   0 4364.06 226.043   1
   1 -12   0 4241.72  218.72   1
  -1  12   0 4123.45 296.952   1
  -1  12   0 4050.48 352.586   1
   1 -12   1 972.818 174.831   1
   1 -12   1  966.79 107.837   1
  -1  12  -1 662.612 125.902   1
   1 -12   2 1422.99 135.607   1
   1 -12   2 1099.36 204.158   1
  -1  12  -2 1306.05 155.511   1
  -1  12  -2 1367.93 124.899   1
   1 -11 -10 2298.75 187.827   1
   1 -11 -10 2295.93  191.92   1
   1 -11 -10 2667.22 242.788   1
   1 -11 -10 2140.63 401.044   1
  -1  11  10 2046.53 222.623   1
   1 -11  -9 579.557 102.599   1
   1 -11  -9 481.373 86.8213   1
   1 -11  -9 614.767  153.84   1
   1 -11  -9 468.468 155.217   1
  -1  11   9 443.428 85.8176   1
  -1  11   9 673.779 84.5179   1
   1 -11  -8 1666.38 363.612   1
   1 -11  -8 2142.50 228.856   1
   1 -11  -8 2131.94 163.047   1
   1 -11  -8 2294.20 205.693   1
  -1  11   8 2196.57 141.495   1
  -1  11   8 2168.37 137.224   1
   1 -11  -7 720.279 255.486   1
   1 -11  -7 918.584 93.6949   1
   1 -11  -7 907.401 110.082   1
   1 -11  -7 859.198 136.896   1
  -1  11   7 740.059 87.9397   1
  -1  11   7 374.478 139.422   1
   1 -11  -6 2503.62  162.98   1
   1 -11  -6 2365.29 247.411   1
   1 -11  -6 2272.47 136.823   1
   1 -11  -6 2468.79  199.82   1
  -1  11   6 2157.32 142.477   1
  -1  11   6 2465.63 136.103   1
   1 -11  -5 3580.15  218.67   1
   1 -11  -5 3594.35 165.844   1
   1 -11  -5 3376.33 189.451   1
   1 -11  -5 3543.07 281.034   1
  -1  11   5 3568.06 233.877   1
  -1  11   5 3419.08 256.767   1
   1 -11  -4 78.1903 81.7537   1
   1 -11  -4 143.847 68.7582   1
   1 -11  -4 105.593 92.9962   1
   1 -11  -4 101.271 60.1759   1
  -1  11   4 130.893 78.4999   1
  -1  11   4 190.075 57.0915   1
   1 -11  -3 1584.18  181.95   1
   1 -11  -3 2216.31 209.271   1
   1 -11  -3 2030.94 140.095   1
   1 -11  -3 2051.53 97.3348   1
  -1  11   3 1709.40 180.928   1
  -1  11   3 2131.15 136.636   1
   1 -11  -2 20.8861 81.3628   1
   1 -11  -2 82.8426 78.8313   1
   1 -11  -2 87.0314 44.4802   1
   1 -11  -2 48.7859 50.4447   1
  -1  11   2 73.5713 51.6591   1
  -1  11   2-10.2562 67.0559   1
   1 -11  -1 5324.57 231.239   1
   1 -11  -1 5183.22  399.35   1
   1 -11  -1 4886.96 212.928   1
   1 -11  -1 5327.62  207.00   1
  -1  11   1 5254.06 241.054   1
  -1  11   1 4923.53 284.865   1
   1 -11   0 37.4042 45.4967   1
   1 -11   0-31.7655 43.8196   1
   1 -11   0-19.3541 41.0139   1
   1 -11   0 13.3298 22.2252   1
  -1  11   0 32.8031 59.5621   1
  -1  11   0 116.368 47.2431   1
   1 -11   1 3572.90 175.007   1
   1 -11   1 3366.20 262.827   1
  -1  11  -1 3244.85 160.621   1
  -1  11  -1 3241.12 196.495   1
   1 -11   2 691.009 91.9199   1
   1 -11   2  557.54 86.6417   1
  -1  11  -2 763.985 104.152   1
   1 -11   3 3299.64  266.92   1
   1 -11   3 3323.43 178.295   1
  -1  11  -3 2971.06 169.426   1
  -1  11  -3 3279.75 304.683   1
   1 -11   4 1207.21 119.028   1
   1 -11   4 1204.83 175.952   1
  -1  11  -4 1012.63 140.659   1
  -1  11  -4 1268.35 172.293   1
   1 -11   5 869.562 183.337   1
   1 -11   5 996.837 178.637   1
  -1  11  -5 995.596 115.747   1
  -1  11  -5 1141.25 209.001   1
   1 -10 -12 243.907 67.5633   1
   1 -10 -12 218.044  112.33   1
   1 -10 -12 163.705 151.531   1
   1 -10 -12 139.447 132.013   1
  -1  10  12 94.8815 62.0292   1
   1 -10 -11 4400.52 297.252   1
   1 -10 -11 4231.85 244.711   1
   1 -10 -11 4357.36 400.979   1
   1 -10 -11 4404.37 483.804   1
  -1  10  11 4150.29  195.14   1
   1 -10 -10 169.838 95.8051   1
   1 -10 -10  60.363 102.266   1
   1 -10 -10  68.512 50.1384   1
   1 -10 -10 73.8821 91.1079   1
  -1  10  10 71.3028 46.9106   1
   1 -10  -9 3838.15 201.213   1
   1 -10  -9 3385.33 192.871   1
   1 -10  -9 3123.06  407.77   1
   1 -10  -9 3231.27 231.711   1
  -1  10   9 3199.90 150.625   1
  -1  10   9 3253.45 161.785   1
   1 -10  -8 215.865 63.6683   1
   1 -10  -8 165.355 53.4134   1
   1 -10  -8  146.74 101.304   1
   1 -10  -8 175.833 66.8596   1
  -1  10   8 141.516 81.0461   1
  -1  10   8 170.667 51.9935   1
   1 -10  -7 5052.13 227.055   1
   1 -10  -7 5410.10  296.10   1
   1 -10  -7 5186.36 194.302   1
   1 -10  -7 5067.86 328.367   1
  -1  10   7 5144.57 195.613   1
  -1  10   7 4716.21 194.769   1
   1 -10  -6 372.414 108.879   1
   1 -10  -6 743.881 131.381   1
   1 -10  -6 654.801 71.8548   1
  -1  10   6 649.379 104.585   1
  -1  10   6 591.555 71.2492   1
   1 -10  -5 5993.00 205.391   1
   1 -10  -5 5910.36 287.272   1
   1 -10  -5 6187.23 243.799   1
  -1  10   5 5904.41 294.232   1
  -1  10   5 5827.38 278.621   1
   1 -10  -4 2228.22 106.736   1
   1 -10  -4 2596.61 123.059   1
   1 -10  -4 2467.75 137.769   1
  -1  10   4 2383.07 125.866   1
  -1  10   4 2227.53  116.24   1
   1 -10  -3 554.472 68.6614   1
   1 -10  -3 529.612 53.1333   1
   1 -10  -3 787.583 76.5355   1
  -1  10   3 535.322 65.9355   1
  -1  10   3 516.865 117.271   1
   1 -10  -2 1899.31 173.629   1
   1 -10  -2 1940.23 107.219   1
   1 -10  -2 1786.06 115.293   1
  -1  10   2 1939.76 177.965   1
  -1  10   2 1709.47 101.715   1
   1 -10  -1 64.6041 39.1687   1
   1 -10  -1 47.8895 39.1365   1
   1 -10  -1 28.5018 42.8421   1
  -1  10   1 40.7785 44.3738   1
  -1  10   1 76.4645 37.6903   1
   1 -10   0 8746.46 291.436   1
   1 -10   0 8963.68  301.87   1
   1 -10   0 8893.19 329.473   1
   1 -10   0 8672.94 202.586   1
  -1  10   0 8719.05  280.15   1
  -1  10   0 8556.88 314.982   1
   1 -10   1 13.1139 40.7999   1
   1 -10   1  32.123 29.5833   1
   1 -10   1 11.9714 59.4329   1
   1 -10   1 53.5506 41.4581   1
  -1  10  -1 114.425 46.2691   1
  -1  10  -1 57.2581 39.5786   1
   1 -10   2 4299.06 129.316   1
   1 -10   2 4532.72 118.249   1
   1 -10   2 4260.33 186.226   1
   1 -10   2 4946.28 269.564   1
  -1  10  -2 4530.36 305.237   1
  -1  10  -2 4495.02 183.868   1
   1 -10   3  57.447  43.104   1
   1 -10   3 31.9901 40.9121   1
  -1  10  -3 43.3044 49.4854   1
  -1  10  -3  14.377 39.8344   1
   1 -10   4 4209.71 272.303   1
   1 -10   4 3943.63 185.897   1
  -1  10  -4 3846.45 215.621   1
  -1  10  -4 4250.15 180.308   1
   1 -10   5 839.087 93.2605   1
   1 -10   5 756.916 146.854   1
  -1  10  -5 793.138 172.183   1
  -1  10  -5 968.361 142.156   1
   1 -10   6 2575.18 158.892   1
   1 -10   6 2335.01 159.683   1
  -1  10  -6 2555.21 190.184   1
  -1  10  -6 2661.46 236.725   1
   1 -10   7 964.434 110.062   1
  -1  10  -7 784.555 111.188   1
  -1  10  -7 876.547  137.04   1
   1  -9 -13 1101.09 290.069   1
   1  -9 -13 1001.58 188.856   1
   1  -9 -13 1548.14 157.306   1
   1  -9 -13 1297.98  275.93   1
  -1   9  13 1332.01 111.281   1
   1  -9 -12 1076.90 184.288   1
   1  -9 -12 1477.81 144.331   1
   1  -9 -12 1367.52 113.394   1
   1  -9 -12 1608.92 177.651   1
  -1   9  12 1174.61 103.606   1
   1  -9 -11 1900.63 208.327   1
   1  -9 -11 2077.74  177.59   1
   1  -9 -11 2004.50 154.001   1
   1  -9 -11 1979.46 120.993   1
  -1   9  11 1797.64 113.223   1
   1  -9 -10 4555.95 218.934   1
   1  -9 -10 4801.47 350.299   1
   1  -9 -10 4160.46 297.738   1
   1  -9 -10 4463.10 182.553   1
  -1   9  10 4412.83 171.806   1
   1  -9  -9-3.96653 45.5363   1
   1  -9  -9 29.4375 68.4479   1
   1  -9  -9 4.45594 78.5792   1
   1  -9  -9  98.719  56.566   1
  -1   9   9 6.76421 37.0037   1
  -1   9   9 50.1997 33.6427   1
   1  -9  -8 6632.22 350.326   1
   1  -9  -8 6893.13 354.923   1
   1  -9  -8 6819.40 264.825   1
   1  -9  -8 6670.23 220.266   1
  -1   9   8 6163.78 214.919   1
  -1   9   8 6617.85 216.235   1
   1  -9  -7 371.072 52.1387   1
   1  -9  -7 228.782 63.3789   1
   1  -9  -7 399.119 98.8218   1
  -1   9   7 199.944 52.6145   1
  -1   9   7  402.58 51.9032   1
   1  -9  -610869.50 318.134   1
   1  -9  -611409.30 426.271   1
   1  -9  -611295.50  462.68   1
  -1   9   611200.50  403.05   1
  -1   9   611321.90 407.896   1
   1  -9  -5 627.556   85.82   1
   1  -9  -5  422.99 100.367   1
   1  -9  -5 417.845 55.3161   1
  -1   9   5 451.225 53.8991   1
  -1   9   5 473.735 88.6071   1
   1  -9  -4 7774.33 332.615   1
   1  -9  -4 7524.78 272.714   1
   1  -9  -4 7388.41  222.08   1
  -1   9   4 7234.88 218.357   1
  -1   9   4 7353.45  233.71   1
   1  -9  -3 2226.38 114.751   1
   1  -9  -3 2180.22 103.475   1
   1  -9  -3 2422.85 125.795   1
  -1   9   3 2090.44 164.826   1
  -1   9   3 2073.86 143.975   1
   1  -9  -2 2668.83 89.0327   1
   1  -9  -2 2910.20  186.17   1
   1  -9  -2 2717.68 117.074   1
  -1   9   2 2818.56  129.13   1
  -1   9   2 2783.23 110.596   1
   1  -9  -1 3974.81 145.246   1
   1  -9  -1 4225.64 158.279   1
   1  -9  -1 3984.98 105.601   1
  -1   9   1 3986.37 143.365   1
  -1   9   1 3896.02 160.946   1
   1  -9   0 2217.42 91.1072   1
   1  -9   0 2166.63 105.605   1
   1  -9   0 2252.01 163.335   1
  -1   9   0 2113.28 178.063   1
  -1   9   0 2251.28 100.547   1
   1  -9   1 4183.10 160.462   1
   1  -9   1 4420.83 124.077   1
   1  -9   1 4268.00  161.17   1
  -1   9  -1 4448.53 256.139   1
  -1   9  -1 4145.28  209.50   1
   1  -9   2 425.427 64.1409   1
   1  -9   2 620.589  37.838   1
   1  -9   2 459.774 70.4965   1
   1  -9   2 566.615 65.6573   1
  -1   9  -2 756.067 115.807   1
  -1   9  -2 466.853 92.5682   1
   1  -9   3 6643.04 164.641   1
   1  -9   3 6961.18 132.094   1
   1  -9   3 7305.65 321.093   1
   1  -9   3 7160.41 308.375   1
  -1   9  -3 7313.10 268.174   1
  -1   9  -3 7017.60 302.651   1
   1  -9   4  393.56 93.6343   1
   1  -9   4 339.185 92.3325   1
  -1   9  -4  264.46 92.9382   1
  -1   9  -4 414.504 71.6399   1
   1  -9   5 6035.91 225.182   1
   1  -9   5 6018.27 308.533   1
  -1   9  -5 6275.69 225.271   1
  -1   9  -5 5697.39 359.108   1
   1  -9   6 220.083 79.2518   1
   1  -9   6 85.5244  48.276   1
  -1   9  -6 54.9892 62.6475   1
  -1   9  -6 103.868 50.2143   1
   1  -9   7 1354.60 116.466   1
  -1   9  -7 1092.16 176.563   1
  -1   9  -7 1637.12 142.587   1
   1  -9   8 797.385 100.839   1
  -1   9  -8  737.38 99.6507   1
  -1   9  -8 746.645  187.57   1
   1  -9   9 4631.79 247.468   1
  -1   9  -9 4665.83 430.864   1
  -1   9  -9 5021.75 357.413   1
   1  -8 -14 3504.65 200.165   1
   1  -8 -14 3462.63 376.137   1
   1  -8 -14 3318.25 266.308   1
   1  -8 -14 2935.45 360.643   1
   1  -8 -13 817.619 187.853   1
   1  -8 -13 837.521 175.895   1
   1  -8 -13 708.135  208.69   1
   1  -8 -13 470.953 85.9979   1
   1  -8 -12 1984.97 179.103   1
   1  -8 -12 1880.82 155.249   1
   1  -8 -12 1783.82  195.46   1
   1  -8 -12 2062.01 183.929   1
  -1   8  12 1854.18 108.959   1
   1  -8 -11 1039.17 155.026   1
   1  -8 -11 1194.64 92.2857   1
   1  -8 -11 1134.06 118.039   1
   1  -8 -11 1293.02 141.918   1
  -1   8  11 1272.23 84.0749   1
   1  -8 -10 5066.18 220.787   1
   1  -8 -10 5162.46 251.811   1
   1  -8 -10 4742.33  256.89   1
   1  -8 -10 4910.45 286.088   1
  -1   8  10 5176.07 174.974   1
   1  -8  -9 4302.82 218.308   1
   1  -8  -9 4316.90 270.756   1
   1  -8  -9 4815.50 273.509   1
   1  -8  -9 4438.28 212.582   1
  -1   8   9 4554.79 151.681   1
   1  -8  -8 869.498 79.0009   1
   1  -8  -8 806.995 63.5923   1
   1  -8  -8 697.754 134.878   1
  -1   8   8 779.326 60.3372   1
  -1   8   8 746.344 65.6013   1
   1  -8  -7 7624.01 260.873   1
   1  -8  -7 8059.14 231.249   1
   1  -8  -7 8194.32 270.553   1
  -1   8   7 8011.53 230.164   1
  -1   8   7 8034.12 231.534   1
   1  -8  -6 1389.58 77.0786   1
   1  -8  -6 1514.86 92.0187   1
   1  -8  -6 1521.86 90.7455   1
  -1   8   6 1456.22 76.8797   1
  -1   8   6 1367.90 112.487   1
   1  -8  -514097.00 379.606   1
   1  -8  -514244.50 396.685   1
   1  -8  -513655.20 362.086   1
  -1   8   512923.40 345.023   1
  -1   8   513635.70 361.267   1
   1  -8  -4 888.633  62.034   1
   1  -8  -4 838.836 106.203   1
   1  -8  -4 970.533 87.4052   1
  -1   8   4 831.828 63.1432   1
  -1   8   4 722.188 89.2976   1
   1  -8  -312664.50 395.664   1
   1  -8  -312888.90 354.736   1
   1  -8  -312031.70 294.009   1
  -1   8   312288.10 411.029   1
  -1   8   311864.20 306.819   1
   1  -8  -2 944.622 47.6546   1
   1  -8  -2 1053.89 93.1033   1
   1  -8  -2  990.75 105.926   1
  -1   8   2 795.691 68.1942   1
  -1   8   2 901.296  58.195   1
   1  -8  -1 3705.94 130.917   1
   1  -8  -1 3601.60  122.28   1
   1  -8  -1 3629.11 89.4071   1
  -1   8   1 3460.02 188.847   1
  -1   8   1 3399.38 117.062   1
   1  -8   0 5961.53 179.807   1
   1  -8   0 5985.20 155.421   1
   1  -8   0 6303.87 186.595   1
  -1   8   0 6026.27 172.152   1
  -1   8   0 5972.95 196.933   1
   1  -8   1 6769.56 262.304   1
   1  -8   1 7216.72 161.328   1
   1  -8   1 7320.28 273.722   1
  -1   8  -1 7125.30 228.635   1
  -1   8  -1 6937.98 256.194   1
   1  -8   2 7174.72 125.935   1
   1  -8   2 6821.13 272.654   1
   1  -8   2 7124.55 274.788   1
  -1   8  -2 6919.15 232.398   1
  -1   8  -2 6832.74 262.229   1
   1  -8   3 1696.81 66.3579   1
   1  -8   3 1747.40 132.632   1
   1  -8   3 1824.89 43.0351   1
   1  -8   3 1855.34  90.808   1
  -1   8  -3 1584.36 85.8375   1
  -1   8  -3 1529.54  105.26   1
   1  -8   4 2592.47 116.644   1
   1  -8   4 2844.67 114.514   1
  -1   8  -4 2699.31 115.131   1
  -1   8  -4 2706.52 134.824   1
   1  -8   5 1211.45  77.432   1
   1  -8   5 996.978 80.5197   1
  -1   8  -5 951.688 95.3933   1
  -1   8  -5 975.715 76.7481   1
   1  -8   6 5908.14 285.422   1
   1  -8   6 5644.18 200.158   1
  -1   8  -6 5393.53 274.625   1
  -1   8  -6 5732.78 242.757   1
   1  -8   7-6.38484 56.3129   1
  -1   8  -7 -66.794 55.9991   1
  -1   8  -7 72.0151 44.1863   1
   1  -8   8 4973.74 289.343   1
  -1   8  -8 4769.73 354.524   1
  -1   8  -8 4817.57 210.166   1
   1  -8   9 225.908 64.9733   1
  -1   8  -9 43.6398 99.7988   1
  -1   8  -9 157.952 123.422   1
   1  -8  10 1997.22 151.798   1
  -1   8 -10 1536.69 189.723   1
  -1   8 -10 2232.61 157.181   1
   1  -7 -15 4919.38 355.303   1
   1  -7 -15 5328.92 305.465   1
   1  -7 -15 5179.77 310.086   1
   1  -7 -15 5301.64 315.799   1
   1  -7 -15 5077.98 399.058   1
   1  -7 -14  140.21 63.0671   1
   1  -7 -14 60.4045 69.0459   1
   1  -7 -14-108.197 81.6046   1
   1  -7 -14 13.9916 69.8237   1
   1  -7 -13 5123.70  417.00   1
   1  -7 -13 4862.88 402.043   1
   1  -7 -13 5626.66 308.254   1
   1  -7 -13 5337.74 281.199   1
   1  -7 -12 212.411 66.1846   1
   1  -7 -12 17.8679 94.2619   1
   1  -7 -12 97.5123 44.1396   1
   1  -7 -12 173.628 73.0966   1
  -1   7  12 19.3275 40.3651   1
   1  -7 -11 4040.64  363.09   1
   1  -7 -11 4132.59 200.041   1
   1  -7 -11 3915.42 231.255   1
   1  -7 -11 4292.98 218.419   1
  -1   7  11 4119.79 207.157   1
   1  -7 -10 150.045 61.7651   1
   1  -7 -10 98.5127 68.8196   1
   1  -7 -10 88.7204 37.2024   1
   1  -7 -10 88.3451 48.9833   1
  -1   7  10 119.387 53.7006   1
   1  -7  -9 5746.38 279.892   1
   1  -7  -9 5350.77 227.756   1
   1  -7  -9 5564.96 205.267   1
   1  -7  -9 5350.17 167.403   1
  -1   7   9 5442.75 216.401   1
   1  -7  -8 6523.25 288.019   1
   1  -7  -8 6369.62 233.549   1
   1  -7  -8 6601.38 184.382   1
  -1   7   8 6269.98  174.57   1
  -1   7   8 5916.23 185.001   1
   1  -7  -7 5036.47 145.309   1
   1  -7  -7 4819.77 176.335   1
   1  -7  -7 4759.66  230.64   1
  -1   7   7 4693.36 138.682   1
  -1   7   7 4469.27 142.597   1
   1  -7  -6 3399.17 180.179   1
   1  -7  -6 3326.23 178.495   1
   1  -7  -6 3041.64 103.686   1
  -1   7   6 3122.63 146.511   1
  -1   7   6 3238.47 106.977   1
   1  -7  -5 7969.08 205.869   1
   1  -7  -5 8191.13 229.865   1
   1  -7  -5 8350.35  225.66   1
  -1   7   5 7953.79 204.301   1
  -1   7   5 7639.72 256.062   1
   1  -7  -418207.80 450.371   1
   1  -7  -418398.70 513.472   1
   1  -7  -418435.20  478.08   1
  -1   7   417962.00 512.385   1
  -1   7   417944.50 497.493   1
   1  -7  -3 560.095  40.113   1
   1  -7  -3 535.128   79.65   1
   1  -7  -3 568.727 45.4708   1
  -1   7   3 437.983 71.6797   1
  -1   7   3  588.85 43.0694   1
   1  -7  -2 9622.11  249.27   1
   1  -7  -2 9428.17 242.009   1
   1  -7  -2 9507.94 234.448   1
  -1   7   2 9304.60 227.043   1
  -1   7   2 9265.13 240.363   1
   1  -7  -1 771.418 34.7662   1
   1  -7  -1 853.903 77.2898   1
   1  -7  -1 878.066  54.127   1
  -1   7   1 745.487 74.0144   1
  -1   7   1 662.581 54.5896   1
   1  -7   013711.30 298.542   1
   1  -7   013894.70 343.322   1
   1  -7   014169.90 345.969   1
  -1   7   013992.60 430.984   1
  -1   7   013532.90 330.951   1
   1  -7   1 1305.08 95.6094   1
   1  -7   1 1241.24 63.8234   1
   1  -7   1 1191.35 33.4464   1
  -1   7  -1 1268.72  75.315   1
  -1   7  -1 1115.40 91.3148   1
   1  -7   2 6338.75 174.492   1
   1  -7   2 6463.59 121.945   1
   1  -7   2 6168.33 176.048   1
  -1   7  -2 6370.88 172.197   1
  -1   7  -2 6317.90 194.825   1
   1  -7   3 5299.12 160.948   1
   1  -7   3 5496.46 159.612   1
   1  -7   3 5501.90 88.4825   1
  -1   7  -3 5655.75 183.894   1
  -1   7  -3 5520.37 160.364   1
   1  -7   4 3503.01  169.26   1
   1  -7   4 3262.78 116.606   1
  -1   7  -4 3467.83 198.891   1
  -1   7  -4 3590.51 168.373   1
   1  -7   5 2704.44 113.787   1
   1  -7   5 2679.86 108.304   1
  -1   7  -5 2864.41 156.372   1
  -1   7  -5 2829.09 132.695   1
   1  -7   6 2724.05 121.531   1
   1  -7   6 2921.21 117.555   1
  -1   7  -6 2800.13 140.359   1
  -1   7  -6 2865.46 164.263   1
   1  -7   7 4986.97 253.983   1
  -1   7  -7 4984.49  212.77   1
  -1   7  -7 4805.06 177.614   1
   1  -7   8 9.05898  69.869   1
  -1   7  -8 105.411  43.846   1
  -1   7  -8 82.7825 83.9454   1
   1  -7   9 8817.83 311.764   1
  -1   7  -9 9059.56 420.195   1
  -1   7  -9 8419.95 358.623   1
   1  -7  10 503.954 80.2976   1
  -1   7 -10 423.881 82.4023   1
  -1   7 -10 506.434 104.049   1
   1  -7  11 2468.03 171.585   1
  -1   7 -11 2655.66 213.622   1
  -1   7 -11 2526.63  173.76   1
   1  -7  12 354.759 89.9099   1
  -1   7 -12 332.923 119.136   1
  -1   7 -12 315.761 97.1076   1
   1  -6 -16 2689.19 309.699   1
   1  -6 -16 2528.79 223.876   1
   1  -6 -16 2671.03  210.71   1
   1  -6 -16 2894.43 215.956   1
   1  -6 -15 3622.52 345.104   1
   1  -6 -15 3807.01 247.068   1
   1  -6 -15 3569.82 314.287   1
   1  -6 -15 3763.29 333.476   1
   1  -6 -15 3332.04  190.82   1
   1  -6 -14 4086.81 190.363   1
   1  -6 -14 3987.92 246.331   1
   1  -6 -14 4347.94 205.278   1
   1  -6 -14 4464.25 362.773   1
   1  -6 -14 4436.19 241.895   1
   1  -6 -13 270.919 83.1782   1
   1  -6 -13 267.633 85.1508   1
   1  -6 -13 212.894 60.2264   1
   1  -6 -13 278.487 119.967   1
   1  -6 -12 4891.94 266.717   1
   1  -6 -12 5132.11 236.222   1
   1  -6 -12 4928.25 347.147   1
   1  -6 -12 4835.64 252.417   1
   1  -6 -11 441.905 71.8024   1
   1  -6 -11 374.594 83.4657   1
   1  -6 -11 433.963 53.0244   1
   1  -6 -11 428.279  139.56   1
  -1   6  11 362.063 49.9464   1
   1  -6 -1010525.10 419.256   1
   1  -6 -1011172.80 365.463   1
   1  -6 -1010002.70 393.589   1
   1  -6 -1010977.60 349.402   1
  -1   6  1011273.10 288.519   1
   1  -6  -9 532.215 63.7538   1
   1  -6  -9 495.087 48.2625   1
   1  -6  -9 463.097 78.8111   1
   1  -6  -9 638.443 91.6376   1
  -1   6   9 532.822 45.4817   1
   1  -6  -8 6075.68 264.539   1
   1  -6  -8 5846.80 228.256   1
   1  -6  -8 6452.10 202.407   1
   1  -6  -8 6317.58 171.393   1
  -1   6   8 6421.94 165.227   1
   1  -6  -7 1972.59  111.13   1
   1  -6  -7 1991.13 91.6568   1
   1  -6  -7 2224.47 109.405   1
  -1   6   7 1978.26  102.52   1
  -1   6   7 2157.66 83.1428   1
   1  -6  -6 6290.01 190.873   1
   1  -6  -6 6175.37 198.153   1
   1  -6  -6 6303.45 175.913   1
  -1   6   6 6025.90 151.565   1
  -1   6   6 6450.08 162.494   1
   1  -6  -5 7975.59 206.507   1
   1  -6  -5 7757.81 263.741   1
   1  -6  -5 7999.82  188.79   1
  -1   6   5 8302.56  233.90   1
  -1   6   5 8034.40  234.26   1
   1  -6  -4 7337.32 212.904   1
   1  -6  -4 7782.05 193.043   1
   1  -6  -4 7516.14 183.033   1
  -1   6   4 7298.99 212.453   1
  -1   6   4 7303.52 171.459   1
   1  -6  -313877.50 310.378   1
   1  -6  -314160.50 311.914   1
   1  -6  -313877.80 326.386   1
  -1   6   313718.40  315.36   1
  -1   6   313550.20 301.467   1
   1  -6  -2 1107.87 60.9697   1
   1  -6  -2 937.984 48.2246   1
   1  -6  -2 1032.03 53.1755   1
  -1   6   2 1017.65 51.7291   1
  -1   6   2 1075.09 46.3047   1
   1  -6  -1 8434.25 162.896   1
   1  -6  -1 8209.61 232.898   1
   1  -6  -1 8792.59 200.451   1
  -1   6   1 8269.87  186.52   1
  -1   6   1 8536.33 202.016   1
   1  -6   0 2789.40 72.0888   1
   1  -6   0 2731.59 114.915   1
   1  -6   0 2738.43 83.4366   1
  -1   6   0 2754.46 79.5354   1
  -1   6   0 2725.56 89.4377   1
   1  -6   127925.30  733.72   1
   1  -6   127699.90 565.959   1
   1  -6   128611.10  744.93   1
  -1   6  -128005.20 695.988   1
  -1   6  -127477.60 659.023   1
   1  -6   2 207.421 30.6719   1
   1  -6   2 185.132 16.9677   1
   1  -6   2 215.836 30.7627   1
  -1   6  -2 109.443 54.9889   1
  -1   6  -2  176.68 45.9648   1
   1  -6   312586.80 190.452   1
   1  -6   313026.70 307.517   1
   1  -6   313068.30 306.344   1
  -1   6  -312638.80 301.231   1
  -1   6  -312604.60 324.492   1
   1  -6   4 1030.06 81.9447   1
   1  -6   4 1045.89 58.9508   1
  -1   6  -4 1073.21 104.248   1
  -1   6  -4 892.333 54.8618   1
   1  -6   5 2783.10 138.754   1
   1  -6   5 2687.96 146.324   1
  -1   6  -5 2837.21 142.413   1
  -1   6  -5 3127.91 177.186   1
   1  -6   6 5161.52 162.317   1
  -1   6  -6 5151.20 187.454   1
  -1   6  -6 5141.80 214.403   1
   1  -6   7 6969.27 288.096   1
  -1   6  -7 7094.79 212.039   1
  -1   6  -7 7208.54 329.878   1
   1  -6   8 6255.08 279.482   1
  -1   6  -8 5980.49 200.353   1
  -1   6  -8 6329.14 335.044   1
   1  -6   9 596.823 76.9841   1
  -1   6  -9 764.719 115.658   1
  -1   6  -9 817.444 93.1421   1
   1  -6  10 2463.74 141.944   1
  -1   6 -10 2497.53 173.709   1
  -1   6 -10 2710.38 146.349   1
   1  -6  11 11.7319 45.1571   1
  -1   6 -11 71.9056 46.2329   1
  -1   6 -11-29.4573 58.3084   1
   1  -6  12 6199.41 399.344   1
  -1   6 -12 6139.65 426.641   1
  -1   6 -12 6631.45  363.95   1
   1  -6  13-4.07757 76.5477   1
  -1   6 -13 2.99886 61.6922   1
  -1   6 -13 -10.062 85.0061   1
   1  -5 -16 1135.76 214.203   1
   1  -5 -16 1775.69  249.68   1
   1  -5 -16 1930.46 161.343   1
   1  -5 -16 1804.47 267.572   1
   1  -5 -16 1967.20 152.689   1
   1  -5 -15 408.932 92.3067   1
   1  -5 -15 391.945 120.355   1
   1  -5 -15 394.583 99.0242   1
   1  -5 -15 378.995 84.5436   1
   1  -5 -15 537.237 144.915   1
   1  -5 -14 4193.53 188.781   1
   1  -5 -14 4321.71 225.229   1
   1  -5 -14 4232.97 328.936   1
   1  -5 -14 4229.04 199.464   1
   1  -5 -14 4072.16 241.716   1
   1  -5 -13 5768.33 398.188   1
   1  -5 -13 5405.02 370.983   1
   1  -5 -13 5780.72 260.279   1
   1  -5 -13 6021.82 220.537   1
   1  -5 -13 5662.46 291.949   1
   1  -5 -12 1307.68 122.984   1
   1  -5 -12 988.809 175.769   1
   1  -5 -12 1294.31 179.693   1
   1  -5 -12 1211.42 125.817   1
   1  -5 -12 1263.16  188.44   1
   1  -5 -11 6298.72 291.428   1
   1  -5 -11 6426.77 245.317   1
   1  -5 -11 6390.51 265.063   1
   1  -5 -11 6498.17 193.142   1
   1  -5 -11 6644.05 249.622   1
   1  -5 -10 293.106 68.5404   1
   1  -5 -10  387.19 77.1445   1
   1  -5 -10  348.57 63.8166   1
   1  -5 -10 225.241 57.9677   1
  -1   5  10 333.931 40.0469   1
   1  -5  -919012.90  470.29   1
   1  -5  -920122.50 637.693   1
   1  -5  -918208.20 763.145   1
   1  -5  -918575.90 718.853   1
  -1   5   919481.00 468.944   1
   1  -5  -8 3371.46 172.223   1
   1  -5  -8 3177.88 224.464   1
   1  -5  -8 3446.85 124.119   1
   1  -5  -8 3486.18 102.778   1
  -1   5   8 3489.74  99.395   1
   1  -5  -718505.90 484.928   1
   1  -5  -719447.30 482.889   1
   1  -5  -717959.50 615.541   1
  -1   5   719420.80 490.917   1
  -1   5   719323.20  454.62   1
   1  -5  -6 89.9985 26.6723   1
   1  -5  -6 49.4689 34.5139   1
   1  -5  -6 111.576 51.6677   1
  -1   5   6  101.78 23.0185   1
  -1   5   6 31.9507 20.1151   1
   1  -5  -5 8995.43  195.43   1
   1  -5  -5 9058.53 228.136   1
   1  -5  -5 9296.03 255.696   1
  -1   5   5 8902.72 189.546   1
  -1   5   5 8823.46  194.10   1
   1  -5  -4 3337.97 91.8925   1
   1  -5  -4 3322.33 82.9693   1
   1  -5  -4 3484.13 132.458   1
  -1   5   4 3306.33 82.4195   1
  -1   5   4 3273.88 110.977   1
   1  -5  -3 1856.10 59.1484   1
   1  -5  -3 1793.43 61.7312   1
   1  -5  -3 1970.08 56.3372   1
  -1   5   3 1923.02 56.5129   1
  -1   5   3 1818.48 54.8347   1
   1  -5  -214945.70 307.089   1
   1  -5  -214675.00 311.979   1
   1  -5  -214511.70 290.376   1
  -1   5   214361.20  296.18   1
  -1   5   214203.80 302.214   1
   1  -5  -1 2842.01 73.8422   1
   1  -5  -1 2826.06 72.7856   1
   1  -5  -1 2686.08  57.043   1
  -1   5   1 2793.28  73.655   1
  -1   5   1 2553.12 92.1976   1
   1  -5   0 9331.60 194.246   1
   1  -5   0 9114.09 170.804   1
   1  -5   0 9171.10 190.353   1
  -1   5   0 9116.47 199.393   1
  -1   5   0 9059.71 187.218   1
   1  -5   1 7904.12 134.399   1
   1  -5   1 8105.24 206.973   1
   1  -5   1 8118.77 170.316   1
  -1   5  -1 8123.06 182.251   1
  -1   5  -1 8087.81 169.924   1
   1  -5   230877.10 777.411   1
   1  -5   231645.40 593.145   1
   1  -5   231656.30 734.163   1
  -1   5  -231029.20 816.447   1
  -1   5  -230258.00 713.509   1
   1  -5   3 2714.45 104.451   1
   1  -5   3 2583.24 77.5913   1
   1  -5   3 2583.50 37.3107   1
  -1   5  -3 2755.74 75.6295   1
  -1   5  -3 2452.49 119.466   1
   1  -5   417828.70 403.003   1
   1  -5   417751.30 410.093   1
  -1   5  -417450.60 403.951   1
  -1   5  -417631.60 500.481   1
   1  -5   5 32.7329  38.144   1
   1  -5   5 53.4549 22.6299   1
  -1   5  -5 70.7467 44.5034   1
  -1   5  -5 9.81774 36.4853   1
   1  -5   6 6996.12 188.149   1
  -1   5  -6 6973.97 233.028   1
  -1   5  -6 7127.45 208.316   1
   1  -5   7 4655.40 197.673   1
  -1   5  -7 4502.58 234.854   1
  -1   5  -7 4609.03 192.109   1
   1  -5   8 1039.68  68.486   1
  -1   5  -8 730.039 83.7326   1
  -1   5  -8 1082.22 67.3192   1
   1  -5   9 1658.50 96.5323   1
  -1   5  -9 1606.58 113.693   1
  -1   5  -9 1584.72 92.8385   1
   1  -5  10 4143.94 242.288   1
  -1   5 -10 3981.32 205.347   1
  -1   5 -10 4104.00 173.165   1
   1  -5  11 1585.16 118.343   1
  -1   5 -11 1609.34 181.687   1
  -1   5 -11 1757.03 145.311   1
   1  -5  12 756.858 97.2051   1
  -1   5 -12 749.831 125.238   1
  -1   5 -12 729.383 159.561   1
   1  -5  13 2400.81  178.20   1
  -1   5 -13 2641.41 215.239   1
  -1   5 -13 2511.46 290.357   1
   1  -5  14 290.386 84.0201   1
  -1   5 -14  61.128 156.927   1
  -1   5 -14 166.068 140.868   1
   1  -4 -16-14.4689 67.0526   1
   1  -4 -16  41.576 75.5896   1
   1  -4 -16-34.8413  55.362   1
   1  -4 -16 17.5162 49.3118   1
   1  -4 -16-25.8972 41.7015   1
   1  -4 -15 5881.79  266.69   1
   1  -4 -15 5248.24  261.14   1
   1  -4 -15 5662.06 324.093   1
   1  -4 -15 5608.64 335.138   1
   1  -4 -15 5623.29 408.254   1
   1  -4 -14  466.18  76.269   1
   1  -4 -14 270.739 66.0321   1
   1  -4 -14 394.111 117.463   1
   1  -4 -14 294.503 84.2003   1
   1  -4 -14 290.326 105.374   1
   1  -4 -13 3958.28 238.626   1
   1  -4 -13 3721.84 231.908   1
   1  -4 -13 3624.94 189.008   1
   1  -4 -13 3705.45 205.606   1
   1  -4 -13 4058.98 195.548   1
   1  -4 -12 3615.26  171.06   1
   1  -4 -12 3195.25 249.059   1
   1  -4 -12 3290.32 189.435   1
   1  -4 -12 3451.75 199.113   1
   1  -4 -12 3234.02 196.019   1
   1  -4 -11 1819.55 111.553   1
   1  -4 -11 1691.24 123.638   1
   1  -4 -11 1895.09 120.006   1
   1  -4 -11 1485.69 188.834   1
   1  -4 -11 1645.19 85.0597   1
   1  -4 -1011606.30 295.591   1
   1  -4 -1011677.30 294.857   1
   1  -4 -1011912.00 373.916   1
   1  -4 -1011514.10 350.206   1
   1  -4 -1011414.10 406.831   1
   1  -4  -9 4036.50 114.389   1
   1  -4  -9 4033.28 188.359   1
   1  -4  -9 4404.25 247.451   1
   1  -4  -9 3963.91  142.57   1
   1  -4  -9 3959.98 113.176   1
   1  -4  -821567.70 554.492   1
   1  -4  -820849.90 748.372   1
   1  -4  -821591.60 553.631   1
   1  -4  -820453.50  611.76   1
  -1   4   821884.40 552.385   1
   1  -4  -7 84.5018 22.7359   1
   1  -4  -7 155.411 28.5334   1
   1  -4  -7 132.141 41.4524   1
   1  -4  -7 96.4017 45.2738   1
  -1   4   7 108.249 21.5463   1
   1  -4  -6 6852.42 204.821   1
   1  -4  -6 7928.63 181.379   1
   1  -4  -6 7503.66 158.578   1
  -1   4   6 7624.12 185.025   1
  -1   4   6 7573.79 164.545   1
   1  -4  -5-1.90911 23.1962   1
   1  -4  -5 1.68351  13.784   1
   1  -4  -5-25.9553 26.5475   1
  -1   4   5 13.3101 21.2252   1
  -1   4   5 46.6986 15.0692   1
   1  -4  -4 9047.36 179.927   1
   1  -4  -4 9391.06 255.629   1
   1  -4  -4 8973.88  186.09   1
  -1   4   4 8776.35 199.211   1
  -1   4   4 8973.32 176.502   1
   1  -4  -3 174.717 22.3678   1
   1  -4  -3 145.429 18.8034   1
   1  -4  -3 133.723 20.3915   1
  -1   4   3  148.72  27.961   1
  -1   4   3 142.708 18.3323   1
   1  -4  -2 7033.53 137.344   1
   1  -4  -2 7190.45  162.26   1
   1  -4  -2 7128.29 168.887   1
  -1   4   2 6984.54 132.397   1
  -1   4   2 7065.86 136.032   1
   1  -4  -1 2644.50 67.2542   1
   1  -4  -1 2768.77 60.8022   1
   1  -4  -1 2655.13 62.4554   1
  -1   4   1 2680.84 59.2819   1
  -1   4   1 2668.08 85.0049   1
   1  -4   012470.80 238.398   1
   1  -4   012150.80 261.632   1
   1  -4   012144.10 198.033   1
  -1   4   012384.70  233.22   1
  -1   4   012438.20 242.189   1
   1  -4   116641.90 327.704   1
   1  -4   116633.00 327.484   1
   1  -4   116411.50 255.936   1
  -1   4  -116583.90 336.836   1
  -1   4  -116494.50  354.79   1
   1  -4   2 3343.12 44.2784   1
   1  -4   2 3189.52 73.4052   1
   1  -4   2 3116.62 72.0534   1
  -1   4  -2 3250.48 80.2531   1
  -1   4  -2 3234.77 72.8992   1
   1  -4   3 9059.14 180.757   1
   1  -4   3 8836.11 100.894   1
   1  -4   3 8797.12 181.361   1
  -1   4  -3 8919.23 181.298   1
  -1   4  -3 9052.22 234.481   1
   1  -4   4 43.7172 18.4821   1
   1  -4   4 31.5418 17.8369   1
  -1   4  -4 46.8553 21.5466   1
  -1   4  -4 86.4257 28.4123   1
   1  -4   5 2517.71 73.2489   1
   1  -4   5 2496.66 76.7585   1
  -1   4  -5 2663.82 86.0617   1
  -1   4  -5 2449.94 73.5114   1
   1  -4   6 1838.92 102.954   1
  -1   4  -6 1924.38 69.9558   1
  -1   4  -6 2168.78 121.268   1
   1  -4   720599.80  511.05   1
  -1   4  -719897.50 495.533   1
  -1   4  -720331.80 543.508   1
   1  -4   8 102.059 46.9469   1
  -1   4  -8 58.8521 38.1101   1
  -1   4  -8 47.8159 31.0406   1
   1  -4   9 2386.95 104.064   1
  -1   4  -9 2275.11 152.832   1
  -1   4  -9 2267.95  53.583   1
  -1   4  -9 2373.30  181.18   1
   1  -4  10 322.226 53.6932   1
  -1   4 -10 309.741 23.9083   1
  -1   4 -10 365.864 104.373   1
  -1   4 -10 336.725 22.5933   1
  -1   4 -10 486.792 88.9156   1
   1  -4  11 3233.31 207.438   1
  -1   4 -11 2885.23 253.843   1
  -1   4 -11 2878.42 81.3961   1
  -1   4 -11 2996.00 154.302   1
   1  -4  12 3894.08  265.42   1
  -1   4 -12 3553.27 226.435   1
  -1   4 -12 4003.44 204.309   1
   1  -4  13 2982.26 175.061   1
  -1   4 -13 3039.23 188.661   1
  -1   4 -13 2617.36 202.687   1
   1  -4  14 1712.83  155.25   1
  -1   4 -14 1808.12 177.463   1
  -1   4 -14 2090.06 239.051   1
   1  -3 -16 2766.84 178.491   1
   1  -3 -16 2699.37 173.982   1
   1  -3 -16 2810.02 155.659   1
   1  -3 -16 2568.09 195.847   1
   1  -3 -16 2629.87 242.141   1
   1  -3 -15 281.442 127.097   1
   1  -3 -15 405.717 115.457   1
   1  -3 -15 282.672 65.4648   1
   1  -3 -15 262.269 64.6808   1
   1  -3 -15 392.219 115.752   1
   1  -3 -14 6061.30 256.664   1
   1  -3 -14 5654.08 216.878   1
   1  -3 -14 5865.05 298.278   1
   1  -3 -14 6063.90 377.379   1
   1  -3 -14 5702.05 342.698   1
   1  -3 -13 759.639 137.527   1
   1  -3 -13 759.411 113.607   1
   1  -3 -13 826.466 114.696   1
   1  -3 -13 751.225 85.0281   1
   1  -3 -13 718.447 93.3216   1
   1  -3 -12 7645.27 264.115   1
   1  -3 -12 7473.76 247.153   1
   1  -3 -12 8028.65 277.127   1
   1  -3 -12 8168.17 329.121   1
   1  -3 -12 7804.66 295.594   1
   1  -3 -11 337.242 101.664   1
   1  -3 -11 370.612 61.3238   1
   1  -3 -11 341.443 71.3989   1
   1  -3 -11 188.995 56.5754   1
   1  -3 -11 278.626 47.8715   1
   1  -3 -10 1238.91 108.042   1
   1  -3 -10 1453.41  139.82   1
   1  -3 -10 1511.49 106.643   1
   1  -3 -10 1451.04 95.9543   1
   1  -3 -10 1409.87 108.237   1
   1  -3  -9 3741.00 147.749   1
   1  -3  -9 3671.65  107.87   1
   1  -3  -9 3594.00 181.485   1
   1  -3  -9 3674.43 215.628   1
   1  -3  -9 3937.89 167.916   1
   1  -3  -812646.90 330.316   1
   1  -3  -812817.70 286.823   1
   1  -3  -813049.10 321.233   1
   1  -3  -813065.50 366.447   1
   1  -3  -812892.80 487.578   1
   1  -3  -726022.50 621.351   1
   1  -3  -725487.50 721.911   1
   1  -3  -724612.40 761.604   1
   1  -3  -725319.60 568.178   1
  -1   3   726068.40 576.746   1
   1  -3  -6 8403.71 185.535   1
   1  -3  -6 8527.19  248.46   1
   1  -3  -6 8223.22  163.46   1
   1  -3  -6 8434.65 296.318   1
  -1   3   6 8262.10 191.942   1
   1  -3  -5 3667.31  83.999   1
   1  -3  -5 3514.30 112.044   1
   1  -3  -5 3705.07 76.1314   1
  -1   3   5 3804.49 80.3854   1
  -1   3   5 3659.54 95.8291   1
   1  -3  -4 9008.49 162.606   1
   1  -3  -4 8979.87 171.802   1
   1  -3  -4 8294.08 196.954   1
  -1   3   4 8983.06 185.727   1
  -1   3   4 8746.55 161.248   1
   1  -3  -315670.90 294.659   1
   1  -3  -315805.30 362.073   1
   1  -3  -315340.70 307.884   1
  -1   3   315122.60 302.392   1
  -1   3   315128.10 277.027   1
   1  -3  -2 2434.96 55.5667   1
   1  -3  -2 2611.56  53.413   1
   1  -3  -2 2655.04 51.9722   1
  -1   3   2 2334.72 49.1534   1
  -1   3   2 2402.21 48.2912   1
   1  -3  -1 7434.25 149.506   1
   1  -3  -1 7489.86 130.808   1
   1  -3  -1 7649.85 127.738   1
  -1   3   1 7458.16  152.97   1
  -1   3   1 7422.60 143.876   1
   1  -3   0 320.573 17.8753   1
   1  -3   0 335.192 27.1495   1
   1  -3   0 308.767  17.633   1
  -1   3   0 277.841 19.1518   1
  -1   3   0 270.806 16.8612   1
   1  -3   122953.70 465.674   1
   1  -3   122510.40 459.918   1
   1  -3   122694.40 367.698   1
  -1   3  -122580.80 430.277   1
  -1   3  -122905.00 480.094   1
   1  -3   210189.80 122.047   1
   1  -3   210103.00 182.768   1
   1  -3   210043.70 203.919   1
  -1   3  -210141.70  189.73   1
  -1   3  -210132.10 183.269   1
   1  -3   3 2118.57 51.8829   1
   1  -3   3 2139.55 68.6363   1
  -1   3  -3 2348.35 57.5799   1
  -1   3  -3 2265.95 70.7754   1
   1  -3   428954.20 632.722   1
   1  -3   429325.00 673.536   1
  -1   3  -429019.40  652.75   1
  -1   3  -429096.40 676.654   1
   1  -3   515640.90 327.287   1
  -1   3  -515562.60 328.905   1
  -1   3  -515762.50 346.552   1
   1  -3   6 3206.00 85.3968   1
  -1   3  -6 2966.63 37.4846   1
  -1   3  -6 3124.40 84.4657   1
  -1   3  -6 3166.13 94.2139   1
  -1   3  -6 2961.11 43.9111   1
   1  -3   7 594.648 41.9278   1
  -1   3  -7 610.242 19.0885   1
  -1   3  -7 638.175 20.9744   1
  -1   3  -7 619.625 41.8626   1
  -1   3  -7 683.263 76.4076   1
   1  -3   813632.40  397.09   1
  -1   3  -813288.40 402.525   1
  -1   3  -813356.90 243.722   1
  -1   3  -813631.50 441.154   1
  -1   3  -813462.10 248.101   1
   1  -3   9 829.431 57.5534   1
  -1   3  -9 691.769 61.0024   1
  -1   3  -9 733.274 69.0802   1
  -1   3  -9 736.199 40.2107   1
  -1   3  -9 690.473 39.4389   1
   1  -3  10 5741.15 190.501   1
  -1   3 -10 5776.04 216.514   1
  -1   3 -10 5935.46 120.152   1
  -1   3 -10 5748.26 199.919   1
  -1   3 -10 5684.23 153.186   1
   1  -3  11 396.277 87.7812   1
  -1   3 -11 312.596 48.3384   1
  -1   3 -11 290.704 68.7204   1
  -1   3 -11 356.544 43.5725   1
  -1   3 -11 346.512 97.0894   1
   1  -3  12 6104.30 320.284   1
  -1   3 -12 5942.69 199.767   1
  -1   3 -12 6541.63 383.742   1
  -1   3 -12 6511.43  265.74   1
  -1   3 -12 6538.11 191.606   1
   1  -3  13 1780.39 131.362   1
  -1   3 -13 2148.76 225.774   1
  -1   3 -13 1770.52  100.31   1
  -1   3 -13 1948.68  135.92   1
  -1   3 -13 1714.82 106.683   1
   1  -3  14 1942.48  142.79   1
  -1   3 -14 1996.83 146.194   1
  -1   3 -14 2019.41  163.68   1
   1  -3  15 2429.74 171.127   1
  -1   3 -15 2286.18 291.563   1
  -1   3 -15 2584.29 258.767   1
   1  -2 -16  569.19 90.5137   1
   1  -2 -16 589.517  87.601   1
   1  -2 -16 529.963 102.478   1
   1  -2 -16 667.811 92.8526   1
   1  -2 -16 432.087 123.381   1
   1  -2 -15 3307.82 248.046   1
   1  -2 -15 2960.75 274.442   1
   1  -2 -15 3575.44 175.012   1
   1  -2 -15 2816.19 150.024   1
   1  -2 -15 3007.14 162.232   1
   1  -2 -14 2107.72 114.607   1
   1  -2 -14 2239.08 143.667   1
   1  -2 -14 1850.19 131.007   1
   1  -2 -14 2233.40 182.275   1
   1  -2 -14 2298.59 203.464   1
   1  -2 -13 7118.59 300.522   1
   1  -2 -13 7129.39 281.425   1
   1  -2 -13 7173.58 259.724   1
   1  -2 -13 7319.78 323.878   1
   1  -2 -13 6750.87 247.193   1
   1  -2 -12 22.1859 36.5823   1
   1  -2 -12 27.0114 53.8109   1
   1  -2 -12 10.1468 38.5984   1
   1  -2 -12 54.2406 31.2945   1
   1  -2 -12-59.2072 46.7281   1
   1  -2 -11 1117.17 73.6875   1
   1  -2 -11 1350.29 130.072   1
   1  -2 -11 823.043 120.411   1
   1  -2 -11 1142.88 72.8378   1
   1  -2 -11 1062.16 135.111   1
   1  -2 -10 0.02843 26.8099   1
   1  -2 -10-7.59665 34.0592   1
   1  -2 -10-16.7804 41.2706   1
   1  -2 -10 76.8778 45.3317   1
   1  -2 -10 48.6967 32.6615   1
   1  -2  -920146.70 576.411   1
   1  -2  -919475.80 561.097   1
   1  -2  -919426.90 552.325   1
   1  -2  -919689.00 607.171   1
   1  -2  -920806.20 561.338   1
   1  -2  -8 2421.07  78.669   1
   1  -2  -8 2838.51 165.487   1
   1  -2  -8 2594.34 109.326   1
   1  -2  -8 2682.74 106.178   1
   1  -2  -8 2499.41 90.3485   1
   1  -2  -7 9407.78 229.232   1
   1  -2  -7 8780.83 188.136   1
   1  -2  -7 9090.68 211.138   1
   1  -2  -7 9684.23 269.744   1
   1  -2  -612219.20 255.266   1
   1  -2  -612072.60 237.889   1
   1  -2  -612599.40 396.961   1
   1  -2  -510223.20 257.978   1
   1  -2  -5 9744.43 189.663   1
   1  -2  -5 9878.66 204.231   1
  -1   2   5 9722.16  177.44   1
   1  -2  -432668.80 896.232   1
   1  -2  -432442.00 685.274   1
   1  -2  -431560.90 676.612   1
  -1   2   433024.20 707.505   1
  -1   2   432439.70 665.808   1
   1  -2  -3 9903.95 165.316   1
   1  -2  -310067.20 192.316   1
   1  -2  -310267.90 235.135   1
  -1   2   3 9969.97 164.024   1
  -1   2   310034.50  164.66   1
   1  -2  -218891.70 354.707   1
   1  -2  -218903.80  335.25   1
  -1   2   218758.70 349.946   1
  -1   2   218675.30  322.91   1
   1  -2  -1 257.926 15.8624   1
   1  -2  -1 233.533 15.0033   1
  -1   2   1 253.277 14.0066   1
  -1   2   1 275.171 15.5724   1
   1  -2   016171.10  271.51   1
   1  -2   015786.70 267.561   1
  -1   2   015849.80 263.292   1
  -1   2   016062.80 297.354   1
   1  -2   1 155.864 13.8376   1
   1  -2   1 149.785 13.5249   1
   1  -2   1 74.7759 20.5192   1
   1  -2   1 176.534 7.84004   1
  -1   2  -1 175.575 20.6641   1
  -1   2  -1 202.334 22.5216   1
   1  -2   271194.10 1768.69   1
   1  -2   272425.30 1803.09   1
  -1   2  -272522.20 1859.83   1
  -1   2  -270894.80 1800.26   1
   1  -2   3 9294.68 180.427   1
   1  -2   3 9226.23 157.772   1
  -1   2  -3 9226.41 159.261   1
  -1   2  -3 9335.71  165.38   1
   1  -2   4 3740.02  72.561   1
  -1   2  -4 3839.18 39.8259   1
  -1   2  -4 3817.46 37.5091   1
  -1   2  -4 3893.57  76.041   1
  -1   2  -4 3882.64 101.112   1
   1  -2   5 9207.64 178.128   1
  -1   2  -5 9329.58 130.592   1
  -1   2  -5 9648.96 135.737   1
  -1   2  -5 9397.41 189.101   1
  -1   2  -5 9318.55 183.774   1
   1  -2   6 5714.87 120.588   1
  -1   2  -6 5879.39  164.54   1
  -1   2  -6 5907.51 128.153   1
  -1   2  -6 5633.50 98.7757   1
  -1   2  -6 5459.41 93.2902   1
   1  -2   735333.30 855.575   1
  -1   2  -734642.40 874.625   1
  -1   2  -734653.80 925.518   1
  -1   2  -733519.40 769.256   1
  -1   2  -733855.20 739.842   1
   1  -2   815521.00 418.572   1
  -1   2  -814934.60 446.988   1
  -1   2  -815518.50 330.145   1
  -1   2  -815145.50 340.313   1
  -1   2  -815322.20  378.11   1
   1  -2   9 7949.12 213.642   1
  -1   2  -9 8375.14 172.508   1
  -1   2  -9 7774.34 293.427   1
  -1   2  -9 8061.08  210.24   1
  -1   2  -9 8281.59 233.036   1
   1  -2  10 60.7229 58.7186   1
  -1   2 -10 108.052 39.2699   1
  -1   2 -10 185.552 44.2297   1
  -1   2 -10 183.808 37.8039   1
  -1   2 -10 119.074 68.2939   1
   1  -2  11 7696.80 239.035   1
  -1   2 -11 7780.74 264.924   1
  -1   2 -11 7730.08 229.653   1
  -1   2 -11 8092.30 276.107   1
  -1   2 -11 7657.37 235.285   1
   1  -2  12 103.692 42.5687   1
  -1   2 -12 96.2825  29.188   1
  -1   2 -12 114.513 48.2517   1
  -1   2 -12 101.492 28.2092   1
  -1   2 -12 9.60503 50.0836   1
   1  -2  13 7087.51 248.645   1
  -1   2 -13 6663.51 358.191   1
  -1   2 -13 6829.79 248.178   1
  -1   2 -13 6612.48 184.917   1
  -1   2 -13 6870.22 377.509   1
   1  -2  14 403.258 68.9072   1
  -1   2 -14 447.026  82.194   1
  -1   2 -14 334.438 79.1561   1
  -1   2 -14  337.25 74.0829   1
  -1   2 -14 423.951 75.0854   1
   1  -2  15 2583.31 213.821   1
  -1   2 -15 1914.19 158.066   1
  -1   2 -15 2417.20  165.84   1
  -1   2 -15 2021.36 153.336   1
  -1   2 -15 2317.06 152.799   1
   1  -2  16 121.212 107.787   1
  -1   2 -16  201.28 108.327   1
  -1   2 -16  201.76 122.163   1
   1  -1 -16 693.696 148.067   1
   1  -1 -16 689.648 161.034   1
   1  -1 -16 539.343 130.912   1
   1  -1 -16 867.596 143.413   1
   1  -1 -16 508.158 144.409   1
   1  -1 -15 2383.24 145.024   1
   1  -1 -15 2268.57  129.10   1
   1  -1 -15 2494.65 149.295   1
   1  -1 -15 2577.77  159.66   1
   1  -1 -15 2447.02 218.274   1
   1  -1 -14 3291.93 226.317   1
   1  -1 -14 3430.56  176.48   1
   1  -1 -14 3223.86 234.265   1
   1  -1 -14 3561.31  165.59   1
   1  -1 -14 3369.63 206.494   1
   1  -1 -13 983.108 88.4982   1
   1  -1 -13 1268.32 92.9046   1
   1  -1 -13 1298.43 79.6994   1
   1  -1 -13 1114.44 154.687   1
   1  -1 -13 1169.19 136.701   1
   1  -1 -1210886.30 410.318   1
   1  -1 -1210360.10  364.71   1
   1  -1 -1210422.10 392.357   1
   1  -1 -1210029.10 331.878   1
   1  -1 -12 9783.51 297.827   1
   1  -1 -11 4073.61 157.312   1
   1  -1 -11 4094.67 136.484   1
   1  -1 -11 4014.31 200.999   1
   1  -1 -11 4038.63 144.446   1
   1  -1 -11 4035.03 168.224   1
   1  -1 -10 2203.11 101.173   1
   1  -1 -10 1862.09  88.176   1
   1  -1 -10 1966.66 83.5981   1
   1  -1 -10 2141.49  155.35   1
   1  -1 -10 1870.78 87.3127   1
   1  -1  -9 280.749 43.1427   1
   1  -1  -9 207.636 34.8944   1
   1  -1  -9 208.778 33.8646   1
   1  -1  -9 157.151 36.3457   1
   1  -1  -811618.00 332.463   1
   1  -1  -811582.90 326.266   1
   1  -1  -811469.00 278.271   1
   1  -1  -812439.40  328.50   1
   1  -1  -7 6066.03 185.525   1
   1  -1  -7 6057.90  168.96   1
   1  -1  -7 5924.12 139.987   1
   1  -1  -7 5658.72 139.488   1
   1  -1  -6 8740.11 180.644   1
   1  -1  -6 9311.60  232.01   1
   1  -1  -6 8601.89 180.616   1
   1  -1  -6 8446.12  176.25   1
   1  -1  -512452.70 238.716   1
   1  -1  -512573.90 238.117   1
   1  -1  -512711.30  242.46   1
   1  -1  -513115.00 307.801   1
   1  -1  -417162.20 312.989   1
   1  -1  -416767.50 307.893   1
   1  -1  -416944.80 434.676   1
  -1   1   417572.80 316.736   1
   1  -1  -357151.60 1323.12   1
   1  -1  -356756.40 1293.64   1
   1  -1  -351648.90 1470.03   1
  -1   1   356877.60 1294.15   1
  -1   1   357243.60 1282.62   1
   1  -1  -2 2424.34 47.7094   1
   1  -1  -2 2394.67 50.0944   1
   1  -1  -2 2273.34 98.9938   1
  -1   1   2 2358.16 36.4383   1
  -1   1   2 2399.90  39.113   1
   1  -1  -143547.20 999.856   1
   1  -1  -149411.60 997.689   1
   1  -1  -148534.90 976.818   1
  -1   1   148781.80  988.86   1
  -1   1   144882.20 1095.48   1
  -1   1   148251.80 980.176   1
   1  -1   0 9516.06 139.412   1
   1  -1   0 9626.41 138.551   1
   1  -1   0 9349.85 127.041   1
  -1   1   0 9492.25 130.105   1
  -1   1   0 9257.09 124.789   1
  -1   1   0 8849.16 137.214   1
   1  -1   110395.00 148.187   1
   1  -1   110261.80 143.989   1
  -1   1  -110385.90 131.459   1
  -1   1  -110468.70 160.072   1
  -1   1  -110428.80 159.896   1
   1  -1   2 8921.30 152.269   1
   1  -1   2 8705.21 128.671   1
  -1   1  -2 8743.43 133.146   1
  -1   1  -2 9174.55 89.3305   1
  -1   1  -2 8595.70 147.208   1
   1  -1   314765.40 261.265   1
  -1   1  -314976.20 273.139   1
  -1   1  -314991.80 257.441   1
  -1   1  -315088.20 195.452   1
   1  -1   4 7519.55 142.281   1
  -1   1  -4 8007.37 133.256   1
  -1   1  -4 7726.77 131.257   1
  -1   1  -4 7568.18 103.508   1
  -1   1  -4 7831.64 136.418   1
   1  -1   537596.10 840.727   1
  -1   1  -539151.00 875.173   1
  -1   1  -539209.10 809.079   1
  -1   1  -542049.20 930.658   1
   1  -1   6 803.491 46.3169   1
  -1   1  -6 748.271  23.678   1
  -1   1  -6 803.475 34.1289   1
  -1   1  -6 861.598 43.2868   1
   1  -1   715103.90 317.116   1
  -1   1  -714620.10  324.16   1
  -1   1  -714641.50 284.961   1
  -1   1  -716244.20 323.305   1
   1  -1   8 9446.82 259.204   1
  -1   1  -810049.10 211.643   1
  -1   1  -8 9226.25 276.223   1
  -1   1  -8 9706.97 238.154   1
   1  -1   9 5215.57 146.373   1
  -1   1  -9 5812.83 140.947   1
  -1   1  -9 5793.68  173.40   1
  -1   1  -9 5300.53 209.152   1
   1  -1  10 8617.19 292.227   1
  -1   1 -10 8482.14 254.206   1
  -1   1 -10 8939.32  255.54   1
  -1   1 -10 8249.57 203.529   1
   1  -1  11 4168.45 193.239   1
  -1   1 -11 3738.16 163.483   1
  -1   1 -11 4008.33 157.401   1
  -1   1 -11 4119.61  166.10   1
   1  -1  12 7420.22  298.05   1
  -1   1 -12 7383.91 266.601   1
  -1   1 -12 7357.74 257.034   1
  -1   1 -12 7918.47 341.156   1
   1  -1  13 71.9283  37.514   1
  -1   1 -13 65.1505 44.4838   1
  -1   1 -13 72.4316 32.1227   1
  -1   1 -13 34.3685 33.0851   1
   1  -1  14 4355.48 178.773   1
  -1   1 -14 4395.19 163.006   1
  -1   1 -14 4794.23 290.473   1
  -1   1 -14 4724.20 220.575   1
   1  -1  15  176.98 52.4119   1
  -1   1 -15 135.923  58.946   1
  -1   1 -15 144.362 63.4928   1
  -1   1 -15 177.231 48.2589   1
  -1   1 -15 114.583 73.4624   1
   1  -1  16 3666.68 185.396   1
  -1   1 -16 3901.90 293.576   1
  -1   1 -16 3853.57  301.94   1
  -1   1 -16 3708.77 241.621   1
  -1   1 -16 3586.60 170.935   1
   1   0 -16 2942.41 253.317   1
   1   0 -16 2888.89 247.713   1
   1   0 -16 2667.82 178.664   1
   1   0 -16 3045.81 182.679   1
   1   0 -16 2799.16 227.671   1
   1   0 -15 1213.69 168.975   1
   1   0 -15 1521.24 105.016   1
   1   0 -15 889.042 188.487   1
   1   0 -15 1475.95 121.371   1
   1   0 -15 1592.42 169.499   1
   1   0 -14 2893.87  148.22   1
   1   0 -14 2945.44 162.024   1
   1   0 -14 3108.53 147.357   1
   1   0 -14 3088.10 160.783   1
   1   0 -14 3180.39 142.419   1
   1   0 -13 2267.82 155.869   1
   1   0 -13 2073.45 115.161   1
   1   0 -13 1991.27 178.674   1
   1   0 -13 2166.45  126.38   1
   1   0 -12 2601.04 177.629   1
   1   0 -12 2239.21 169.813   1
   1   0 -12 2294.86 105.188   1
   1   0 -12 2165.52 113.073   1
   1   0 -11 5828.46 191.734   1
   1   0 -11 5924.84 201.177   1
   1   0 -11 5839.43 235.714   1
   1   0 -11 5721.25 252.604   1
   1   0 -10 886.171 101.849   1
   1   0 -10 1032.14 95.2589   1
   1   0 -10 730.069 57.4238   1
   1   0  -919445.50 518.796   1
   1   0  -919000.30 561.291   1
   1   0  -8 1762.70 119.146   1
   1   0  -8 1895.20 106.788   1
  -1   0   8 1871.89 69.3752   1
   1   0  -718513.60 457.964   1
   1   0  -717965.50 475.278   1
  -1   0   718020.90 409.746   1
   1   0  -6 5214.46 161.295   1
   1   0  -6 5119.00 136.761   1
  -1   0   6 5481.39 152.111   1
   1   0  -518488.50 392.306   1
   1   0  -518141.90 467.003   1
  -1   0   519264.50 438.276   1
   1   0  -4 2702.07 81.4857   1
   1   0  -4 2443.81  101.25   1
  -1   0   4 2688.15  61.327   1
  -1   0   4 2791.20 102.355   1
   1   0  -351564.60 1291.53   1
   1   0  -356249.50 1351.76   1
  -1   0   356501.80 1388.91   1
   1   0  -2  230.41 7.85531   1
   1   0  -2 205.786   15.09   1
   1   0  -2 237.671 12.3182   1
   1   0  -2  226.52 12.3084   1
  -1   0   2 274.953 23.2458   1
   1   0   241248.10 743.697   1
   1   0   241176.50 749.617   1
  -1   0  -241325.70 754.954   1
  -1   0  -242081.60 750.343   1
   1   0   323225.00 385.245   1
   1   0   323454.60 397.653   1
  -1   0  -323204.20 397.965   1
  -1   0  -323282.60 385.335   1
   1   0   415293.90  261.25   1
  -1   0  -415412.50 242.337   1
  -1   0  -415189.20 248.009   1
   1   0   5 247.983 15.5641   1
  -1   0  -5 359.881 22.7556   1
  -1   0  -5 312.802 16.5697   1
   1   0   616094.50 306.283   1
  -1   0  -616260.80 334.361   1
  -1   0  -615707.70 334.276   1
   1   0   7  115.42 30.0332   1
  -1   0  -7  134.41 19.3397   1
  -1   0  -7 109.112 20.4314   1
  -1   0  -7 121.102 24.7568   1
   1   0   830472.00 773.495   1
  -1   0  -830785.70 796.723   1
  -1   0  -830523.60 840.441   1
  -1   0  -830138.30 732.301   1
   1   0   9 1617.43  62.449   1
  -1   0  -9 1600.34 100.436   1
  -1   0  -9 1760.12  108.49   1
  -1   0  -9 1747.46 105.147   1
   1   0  10 5361.33  144.48   1
  -1   0 -10 5487.14 158.351   1
  -1   0 -10 5761.84 163.153   1
  -1   0 -10 5510.98 206.488   1
   1   0  11 3814.77 120.316   1
  -1   0 -11 3780.67  177.96   1
  -1   0 -11 4170.82  191.28   1
  -1   0 -11 3676.88 178.739   1
   1   0  12 1602.90 78.5624   1
  -1   0 -12 1606.95  90.187   1
  -1   0 -12 1655.05 83.6028   1
  -1   0 -12 1620.29 127.598   1
   1   0  13 4862.40  160.13   1
  -1   0 -13 4657.99 237.776   1
  -1   0 -13 4857.47 228.232   1
  -1   0 -13 4865.10  253.12   1
   1   0  14 19.3694 34.6773   1
  -1   0 -14 28.7595 61.9018   1
  -1   0 -14 73.4498 40.4731   1
  -1   0 -14 95.0534  59.158   1
  -1   0 -15 3409.19 224.955   1
  -1   0 -15 3025.56 140.008   1
  -1   0 -15 3236.33  242.59   1
  -1   0 -15 3439.62 151.931   1
  -1   0 -16-6.82998 62.3115   1
  -1   0 -16 10.7504 70.0047   1
  -1   0 -16 43.8744  65.055   1
  -1   0 -16-47.6908 36.6647   1
   1   1 -16-10.5981 51.4728   1
   1   1 -16 72.8241  48.732   1
   1   1 -16 19.9067 89.7971   1
   1   1 -16 49.4919 72.6442   1
   1   1 -16 43.1228 50.8689   1
   1   1 -15 2713.00 238.714   1
   1   1 -15 2868.50 155.389   1
   1   1 -15 2785.03 258.028   1
   1   1 -15 3189.46 219.327   1
   1   1 -14 307.314 93.8417   1
   1   1 -14 294.329 66.5792   1
   1   1 -14 417.144 99.1539   1
   1   1 -14 427.754 73.7633   1
   1   1 -13 5026.89 195.646   1
   1   1 -13 5315.35 248.909   1
   1   1 -13 4916.31 203.639   1
   1   1 -12 4439.65 255.143   1
   1   1 -12 4493.10 214.728   1
   1   1 -12 4516.48 231.247   1
  -1  -1  12 4374.11 161.844   1
   1   1 -11 9579.77 269.617   1
   1   1 -1110080.10 299.182   1
   1   1 -1110307.10  394.38   1
  -1  -1  1110005.10 282.847   1
   1   1 -10 3249.95 129.456   1
   1   1 -10 3133.42 170.578   1
  -1  -1  10 3189.02 167.966   1
   1   1  -9 4226.46 142.228   1
   1   1  -9 4377.08 192.024   1
  -1  -1   9 4330.08 179.413   1
   1   1  -814321.60 361.731   1
   1   1  -814900.20  427.03   1
  -1  -1   813888.40 339.513   1
   1   1  -7 3561.23 111.344   1
   1   1  -7 4101.34  117.01   1
  -1  -1   7 4084.34 109.602   1
   1   1  -651548.50 1354.93   1
   1   1  -647342.80 1275.27   1
  -1  -1   649094.00 1340.86   1
   1   1  -5  965.86 41.2545   1
   1   1  -5 1083.19 65.8959   1
  -1  -1   5 933.366 61.1659   1
  -1  -1   5 1118.21 42.9219   1
   1   1  -420540.70 435.374   1
   1   1  -419448.60 388.505   1
  -1  -1   420126.10 453.774   1
  -1  -1   421143.90 447.861   1
   1   1  -3 36.9947 14.7386   1
   1   1  -3 23.6405 10.0363   1
  -1  -1   3 18.3347 13.6666   1
  -1  -1   3 28.9966  9.4657   1
   1   1  -245686.20 943.165   1
   1   1  -247108.30 1066.41   1
  -1  -1   246175.70 945.058   1
  -1  -1   244203.70 1031.27   1
   1   1  -126442.20 485.757   1
   1   1  -126014.70 437.827   1
  -1  -1   125796.30 421.368   1
  -1  -1   125460.80 465.678   1
   1   1   2 7623.54  99.537   1
  -1  -1  -2 7586.68 106.476   1
  -1  -1  -2 7974.06 67.9408   1
   1   1   321097.50 325.302   1
   1   1   321328.30 358.294   1
  -1  -1  -321261.80  317.03   1
  -1  -1  -321253.00  357.57   1
   1   1   4 646.796 20.7952   1
   1   1   4 547.981 19.0516   1
  -1  -1  -4 591.094  20.323   1
  -1  -1  -4 572.381  29.992   1
   1   1   5 8459.57 133.995   1
  -1  -1  -5 8322.94 147.874   1
  -1  -1  -5 8741.70 172.518   1
   1   1   6 258.981 25.4439   1
  -1  -1  -6 265.282 21.5635   1
  -1  -1  -6 274.796 17.9604   1
   1   1   723631.20 511.952   1
  -1  -1  -722328.20 549.351   1
  -1  -1  -724863.70 557.823   1
   1   1   8 84.0181 17.1613   1
  -1  -1  -8 56.4632 37.8198   1
  -1  -1  -8 78.2681 19.0507   1
   1   1   915565.90  367.47   1
  -1  -1  -915773.00 394.001   1
  -1  -1  -916212.60  407.39   1
  -1  -1  -914589.40 404.234   1
   1   1  10 4753.72 152.649   1
  -1  -1 -10 4418.47 161.712   1
  -1  -1 -10 4913.74 153.719   1
  -1  -1 -10 4885.41 173.762   1
   1   1  1111292.40 268.009   1
  -1  -1 -1111632.40 400.126   1
  -1  -1 -1111463.20 438.118   1
  -1  -1 -1111569.60 290.596   1
  -1  -1 -12 276.818 83.9473   1
  -1  -1 -12 306.324 43.0099   1
  -1  -1 -12 270.126  36.357   1
  -1  -1 -12 345.754 50.8974   1
  -1  -1 -13 1334.94 128.269   1
  -1  -1 -13 1199.90 136.013   1
  -1  -1 -13 1083.28 96.5431   1
  -1  -1 -13 1214.66 115.428   1
  -1  -1 -14 4337.81 200.181   1
  -1  -1 -14 4508.69 178.831   1
  -1  -1 -14 4441.48 262.345   1
  -1  -1 -14 4376.49 233.028   1
  -1  -1 -15 781.802 127.819   1
  -1  -1 -15 831.058  67.009   1
  -1  -1 -15 602.266 136.874   1
  -1  -1 -15 655.414 79.8067   1
  -1  -1 -16 3809.47  260.83   1
  -1  -1 -16 3350.94 147.412   1
  -1  -1 -16 3362.39  264.78   1
  -1  -1 -16 3530.67 173.922   1
  -1  -1 -17 97.5941  81.266   1
  -1  -1 -17-13.6841 48.6236   1
  -1  -1 -17  12.854  40.908   1
  -1  -1 -17 66.9882 48.3122   1
   1   2 -15 80.9795 41.8692   1
   1   2 -15 15.1826 71.6588   1
   1   2 -15-17.4387 46.7135   1
   1   2 -15-40.7659 55.8984   1
   1   2 -15 125.463 48.2614   1
   1   2 -14 4895.69 187.856   1
   1   2 -14 5291.41 203.436   1
   1   2 -14 4988.28 338.237   1
   1   2 -14 4978.44 208.045   1
  -1  -2  14 5369.63 306.156   1
   1   2 -13  222.58  61.058   1
   1   2 -13 167.385  48.902   1
   1   2 -13 173.379 79.1147   1
   1   2 -13 142.558 71.0237   1
  -1  -2  13 203.982 53.9037   1
   1   2 -12 5353.17 188.101   1
   1   2 -12 5150.39 228.323   1
   1   2 -12 5166.94 211.105   1
  -1  -2  12 5298.28 194.781   1
   1   2 -11 1294.30 81.7721   1
   1   2 -11 1477.26  147.40   1
  -1  -2  11 1484.20 90.6006   1
   1   2 -10 8914.38 281.802   1
   1   2 -10 8503.32 310.306   1
  -1  -2  10 9017.71 262.998   1
   1   2  -9 5136.47 210.785   1
   1   2  -9 5064.40 236.981   1
  -1  -2   9 5154.54 220.371   1
   1   2  -818457.60 494.961   1
   1   2  -817126.40 521.267   1
  -1  -2   818767.90 541.223   1
   1   2  -7 5556.74 179.977   1
   1   2  -7 6384.79 176.991   1
  -1  -2   7 6188.55 207.828   1
   1   2  -6 2425.21  65.446   1
   1   2  -6 2701.29 131.503   1
  -1  -2   6 2527.16 80.5457   1
  -1  -2   6 2548.20 99.5475   1
   1   2  -526598.80 562.678   1
   1   2  -527708.30 657.951   1
  -1  -2   526927.20  600.92   1
  -1  -2   526907.90 620.142   1
   1   2  -4 1562.40 31.6404   1
   1   2  -4 1545.72  52.725   1
   1   2  -4 1686.77 48.0074   1
  -1  -2   4 1748.01 69.7962   1
  -1  -2   4 1619.31  47.691   1
   1   2  -3 9944.30 156.853   1
   1   2  -3 9709.47 167.408   1
   1   2  -310250.30 197.194   1
  -1  -2   310363.00 157.819   1
  -1  -2   310055.20 212.576   1
   1   2  -2 5274.94 97.8615   1
   1   2  -2 5188.02 73.4352   1
   1   2  -2 5299.89 72.8442   1
  -1  -2   2 5159.23 81.1427   1
  -1  -2   2 5249.74 92.9093   1
   1   2  -1 431.262 19.4408   1
   1   2  -1  432.33 18.0566   1
  -1  -2   1 437.842 11.9623   1
  -1  -2   1 478.701 26.5982   1
  -1  -2   1 418.442 11.4885   1
   1   2   0 7841.38 110.361   1
   1   2   0 7807.92 92.0386   1
   1   2   0 8020.34 108.891   1
  -1  -2   0 7936.70 111.957   1
  -1  -2   0 7955.97 116.227   1
  -1  -2   0 7729.21 91.8139   1
   1   2   127268.40 474.068   1
   1   2   127194.30 455.896   1
   1   2   127668.70  463.16   1
  -1  -2  -127281.40 449.259   1
  -1  -2  -127550.30 460.928   1
  -1  -2  -127230.50 470.544   1
   1   2   222301.10 402.661   1
   1   2   222523.90 335.477   1
  -1  -2  -222307.40 398.066   1
  -1  -2  -222216.60  330.76   1
  -1  -2  -222180.10 380.463   1
   1   2   335934.90 621.926   1
   1   2   337017.00 750.349   1
  -1  -2  -338447.80 664.826   1
  -1  -2  -337850.10 793.436   1
   1   2   419489.70 358.662   1
  -1  -2  -419577.90 384.624   1
  -1  -2  -419226.10  289.04   1
   1   2   5 5904.62 112.001   1
  -1  -2  -5 6172.97 97.4577   1
  -1  -2  -5 6195.91 140.097   1
  -1  -2  -5 6015.56 87.3193   1
  -1  -2  -6 5207.34 92.7151   1
  -1  -2  -6 5315.09 114.215   1
  -1  -2  -6 5358.77 103.275   1
  -1  -2  -7  627.63 59.5149   1
  -1  -2  -7 640.794 23.7259   1
  -1  -2  -812460.90 300.169   1
  -1  -2  -812927.20 252.431   1
  -1  -2  -812615.90 276.461   1
  -1  -2  -9 101.254 31.8556   1
  -1  -2  -9 74.6448  51.592   1
  -1  -2  -9 126.887 31.5919   1
  -1  -2 -1016756.10  424.00   1
  -1  -2 -1017208.70 437.151   1
  -1  -2 -1018119.70  584.43   1
  -1  -2 -11 1911.97 69.7775   1
  -1  -2 -11 2138.83 108.974   1
  -1  -2 -11 1936.30 169.973   1
  -1  -2 -11 2097.64 104.495   1
  -1  -2 -12 4035.00 160.576   1
  -1  -2 -12 3994.90  162.39   1
  -1  -2 -12 3549.57 171.197   1
  -1  -2 -12 3898.44 150.867   1
  -1  -2 -13 399.885 41.9033   1
  -1  -2 -13 439.089 73.1106   1
  -1  -2 -13 553.207 97.7051   1
  -1  -2 -13 315.022 69.6263   1
  -1  -2 -14 4889.97 212.454   1
  -1  -2 -14 5350.34 229.841   1
  -1  -2 -14 5322.38 209.425   1
  -1  -2 -14 4642.78 212.104   1
  -1  -2 -15 1825.01 183.077   1
  -1  -2 -15 1768.27 146.308   1
  -1  -2 -15 1661.07 89.6734   1
  -1  -2 -15 1564.08 128.719   1
  -1  -2 -16 1444.99 141.305   1
  -1  -2 -16 1185.33 110.851   1
  -1  -2 -16 1162.05 111.858   1
  -1  -2 -16 716.518 122.653   1
  -1  -2 -16 951.359  119.72   1
  -1  -2 -17 461.316 180.737   1
  -1  -2 -17 1765.44 131.937   1
  -1  -2 -17 1599.44  139.04   1
  -1  -2 -17 1492.78 213.582   1
  -1  -2 -17 1485.76 154.133   1
   1   3 -15 1147.71 213.535   1
   1   3 -15 764.004 167.379   1
   1   3 -15 1396.56 116.365   1
   1   3 -15 897.445 145.104   1
  -1  -3  15 1496.99 126.224   1
   1   3 -14 333.814 70.7008   1
   1   3 -14 428.411 59.1543   1
   1   3 -14 472.036 90.8358   1
   1   3 -14  361.40 70.4897   1
  -1  -3  14 477.508 80.1704   1
   1   3 -13 2320.23 181.875   1
   1   3 -13 2468.56 108.183   1
   1   3 -13 2525.39  242.80   1
   1   3 -13 2515.97 193.221   1
  -1  -3  13 2371.84 216.596   1
   1   3 -12 1794.65 123.003   1
   1   3 -12 1765.88 132.098   1
   1   3 -12 1886.11 106.683   1
   1   3 -12 1689.11 150.093   1
  -1  -3  12 1818.85 177.134   1
   1   3 -11 7692.70  238.87   1
   1   3 -11 8267.76 395.639   1
   1   3 -11 7999.41  253.56   1
  -1  -3  11 8040.44 359.799   1
   1   3 -10 51.9836 41.0798   1
   1   3 -10 7.18281  32.159   1
   1   3 -10 78.4673 31.1792   1
  -1  -3  10-25.0859 56.9544   1
   1   3  -9 3148.79 110.623   1
   1   3  -9 3108.24 142.943   1
   1   3  -9 3166.71 108.834   1
  -1  -3   9 3151.77 186.892   1
   1   3  -8 1702.57 67.5328   1
   1   3  -8 1667.79 147.826   1
   1   3  -8 1705.04 92.8101   1
  -1  -3   8 1681.15 127.653   1
   1   3  -7 5008.49 164.464   1
   1   3  -7 4981.33 112.863   1
   1   3  -7 5156.15 153.498   1
  -1  -3   7 5206.76 197.529   1
  -1  -3   7 5044.01 160.697   1
   1   3  -6 9305.59 202.498   1
   1   3  -6 9151.92 180.733   1
   1   3  -6 9079.94  238.29   1
  -1  -3   6 9459.45 272.377   1
  -1  -3   6 9393.41 185.621   1
   1   3  -524030.30 516.268   1
   1   3  -523784.90 476.033   1
   1   3  -524826.70 593.726   1
  -1  -3   525161.50 519.989   1
  -1  -3   524595.00 619.348   1
   1   3  -4 1543.10 32.5979   1
   1   3  -4 1566.49 78.7572   1
   1   3  -4 1414.01  42.115   1
  -1  -3   4 1449.28 40.9198   1
  -1  -3   4 1448.47 49.6431   1
   1   3  -3 3307.67 62.9049   1
   1   3  -3 3207.03 51.1346   1
   1   3  -3 3280.70 76.9192   1
  -1  -3   3 3409.86 50.1159   1
  -1  -3   3 3241.87 73.6242   1
   1   3  -2 7493.53 111.287   1
   1   3  -2 7590.93 109.617   1
   1   3  -2 7725.20 144.904   1
  -1  -3   2 7718.59 139.182   1
  -1  -3   2 7733.15 120.216   1
  -1  -3   2 7602.75 119.824   1
   1   3  -1 4794.56 85.6969   1
   1   3  -1 4462.47 70.8138   1
   1   3  -1 4650.29 79.2238   1
  -1  -3   1 4526.57 62.2692   1
  -1  -3   1 4512.25 78.7354   1
  -1  -3   1 4617.62 74.5037   1
   1   3   022465.80 387.813   1
   1   3   022066.00 369.655   1
   1   3   022680.80  436.59   1
  -1  -3   022158.60 397.696   1
  -1  -3   022066.40 371.181   1
  -1  -3   022029.70  399.31   1
   1   3   1 1336.11 25.5337   1
   1   3   1 1377.05 27.0565   1
   1   3   1 1403.24 29.5857   1
  -1  -3  -1 1400.66 26.6608   1
  -1  -3  -1 1324.40 34.7692   1
  -1  -3  -1 1456.45 40.1419   1
   1   3   218377.00 295.058   1
   1   3   218826.10 323.487   1
   1   3   218935.70 354.828   1
  -1  -3  -218155.40 291.082   1
  -1  -3  -218290.70 320.172   1
  -1  -3  -219260.80 330.954   1
   1   3   3 2449.51 40.3235   1
   1   3   3 2370.39 48.0788   1
  -1  -3  -3 2356.00 32.0857   1
  -1  -3  -3 2459.10 47.7188   1
  -1  -3  -3 2349.08 46.9988   1
   1   3   441512.80 970.303   1
   1   3   442858.00 845.017   1
  -1  -3  -442085.10 835.717   1
  -1  -3  -442011.20 949.764   1
  -1  -3  -442688.40 988.108   1
   1   3   5 9918.64 221.919   1
   1   3   510150.50 154.139   1
  -1  -3  -5 9870.42 198.763   1
  -1  -3  -510032.20 154.211   1
  -1  -3  -510089.00 194.503   1
   1   3   6 911.241 39.8476   1
  -1  -3  -6 888.341 59.4377   1
  -1  -3  -6 935.009 41.9813   1
  -1  -3  -6 867.809 26.6909   1
  -1  -3  -7 8851.72 143.411   1
  -1  -3  -7 8991.83 206.505   1
  -1  -3  -7 8709.51 167.528   1
  -1  -3  -8 6598.59 125.931   1
  -1  -3  -8 6521.23 133.625   1
  -1  -3  -8 6363.74 170.749   1
  -1  -3  -9 9196.42 261.774   1
  -1  -3  -9 9784.71 232.261   1
  -1  -3  -9 9986.41 219.125   1
  -1  -3 -10 534.051 33.9922   1
  -1  -3 -10 590.324 51.5507   1
  -1  -3 -10 626.641 64.1974   1
  -1  -3 -11 9786.36 267.503   1
  -1  -3 -11 9767.60 283.395   1
  -1  -3 -11 9962.41 323.088   1
  -1  -3 -12 4104.91 119.168   1
  -1  -3 -12 4103.14 286.614   1
  -1  -3 -12 4094.74 170.173   1
  -1  -3 -12 4418.86 251.033   1
  -1  -3 -13 5213.17 198.463   1
  -1  -3 -13 5220.48 209.741   1
  -1  -3 -13 4852.66  328.30   1
  -1  -3 -13 5089.87  199.57   1
  -1  -3 -13 4534.95  191.62   1
  -1  -3 -14 498.053 74.7733   1
  -1  -3 -14 437.475 135.604   1
  -1  -3 -14 428.628  75.223   1
  -1  -3 -14 309.813 76.2219   1
  -1  -3 -14 537.072 109.811   1
  -1  -3 -15 5622.11 242.023   1
  -1  -3 -15 5530.83 377.989   1
  -1  -3 -15 5833.88 189.023   1
  -1  -3 -15 5989.27 253.117   1
  -1  -3 -15 5539.47 185.566   1
  -1  -3 -16 666.815 100.453   1
  -1  -3 -16 264.974 108.692   1
  -1  -3 -16 965.669 103.462   1
  -1  -3 -16 830.731  74.231   1
  -1  -3 -16  818.88  169.90   1
  -1  -3 -17 3216.94 187.325   1
  -1  -3 -17 2915.07 294.847   1
  -1  -3 -17 2687.76 275.707   1
  -1  -3 -17 2827.52 149.652   1
  -1  -3 -17 2627.27 140.753   1
   1   4 -14 1586.20  180.29   1
   1   4 -14 1567.05 148.756   1
   1   4 -14 2761.08 272.299   1
   1   4 -14 2740.08 224.857   1
  -1  -4  14 2729.94 163.185   1
   1   4 -13 3433.75  174.48   1
   1   4 -13 3257.45 209.758   1
   1   4 -13 3233.86 151.666   1
   1   4 -13 3451.30 177.911   1
  -1  -4  13 3578.73  194.48   1
   1   4 -12 833.526 73.3289   1
   1   4 -12 844.683 55.5971   1
   1   4 -12 1015.43 88.4006   1
   1   4 -12 984.734 165.843   1
  -1  -4  12  552.95 95.7399   1
   1   4 -11 1490.49 132.594   1
   1   4 -11 1595.43 107.761   1
   1   4 -11 1779.17 131.794   1
  -1  -4  11 1732.84 121.766   1
   1   4 -10 5500.25 178.801   1
   1   4 -10 5555.33 234.189   1
   1   4 -10 5214.85 154.387   1
  -1  -4  10 5380.90 207.638   1
   1   4  -9 42.6121 25.7555   1
   1   4  -9-43.5733 65.9929   1
   1   4  -9 18.9827 32.2808   1
  -1  -4   9 10.2086 34.5119   1
   1   4  -8 6214.49 201.521   1
   1   4  -8 5974.35 168.188   1
   1   4  -8 6886.63 314.696   1
  -1  -4   8 6220.73 197.438   1
   1   4  -7 302.623 34.3252   1
   1   4  -7 229.368 45.8985   1
   1   4  -7 242.862 77.6612   1
  -1  -4   7 301.333 42.5724   1
  -1  -4   7 220.206 41.5701   1
   1   4  -6 3728.13 178.799   1
   1   4  -6 3724.29 73.0642   1
   1   4  -6 3769.83 113.687   1
  -1  -4   6 3507.81 112.528   1
  -1  -4   6 3741.41 95.6443   1
   1   4  -5 9163.87 199.455   1
   1   4  -5 9338.68 281.335   1
   1   4  -5 8818.64 154.394   1
  -1  -4   5 9486.71 216.887   1
  -1  -4   5 9085.41 171.901   1
   1   4  -418198.30 421.125   1
   1   4  -418079.10 345.882   1
   1   4  -418045.80  373.39   1
  -1  -4   418194.40 333.505   1
  -1  -4   418712.10 457.002   1
   1   4  -3 3971.65 76.6485   1
   1   4  -3 4066.80 128.588   1
   1   4  -3 3872.86 69.1282   1
  -1  -4   3 3866.22 69.9592   1
  -1  -4   3 4003.81 85.0824   1
  -1  -4   3 3984.76 92.2197   1
   1   4  -219499.20 376.517   1
   1   4  -220170.30 461.195   1
   1   4  -220935.60 387.165   1
  -1  -4   220471.80 453.758   1
  -1  -4   220460.10 351.612   1
  -1  -4   220286.80 368.626   1
   1   4  -111692.80 220.455   1
   1   4  -111332.80 184.379   1
   1   4  -111377.70 189.302   1
  -1  -4   111458.40 195.278   1
  -1  -4   111439.50 206.132   1
  -1  -4   111582.50 213.539   1
   1   4   032038.30 629.151   1
   1   4   031648.40 661.497   1
   1   4   031405.40 628.966   1
  -1  -4   031602.30 650.094   1
  -1  -4   031698.00 654.074   1
  -1  -4   032026.40 648.297   1
   1   4   124838.70 478.327   1
   1   4   125249.00 492.937   1
   1   4   125002.30 508.973   1
  -1  -4  -124957.70 490.672   1
  -1  -4  -125593.10  485.04   1
  -1  -4  -125308.60 506.148   1
   1   4   2 221.234 13.9699   1
   1   4   2 230.941 14.8628   1
   1   4   2 191.512 26.4974   1
  -1  -4  -2 220.648   24.43   1
  -1  -4  -2 233.691 15.9771   1
  -1  -4  -2 244.369 13.5108   1
   1   4   313024.10 256.855   1
   1   4   312639.40 223.895   1
   1   4   312852.30  267.37   1
  -1  -4  -312925.60 235.681   1
  -1  -4  -312647.00 223.339   1
  -1  -4  -312620.40 228.663   1
   1   4   4 1299.77  26.072   1
   1   4   4 1251.78 59.2218   1
   1   4   4 1264.27 37.3428   1
  -1  -4  -4 1301.14  39.678   1
  -1  -4  -4 1252.27 25.5542   1
  -1  -4  -4 1260.03 56.1894   1
   1   4   519824.70 425.299   1
   1   4   520535.70 371.082   1
  -1  -4  -519977.60 462.779   1
  -1  -4  -519977.90 366.924   1
  -1  -4  -520006.20 460.346   1
   1   4   6 158.798 18.2224   1
   1   4   6 268.205 41.1433   1
  -1  -4  -6 132.496 25.8597   1
  -1  -4  -6 216.559 19.3357   1
  -1  -4  -6 129.081 40.7239   1
   1   4   713219.30 245.827   1
  -1  -4  -712902.50 301.038   1
  -1  -4  -713313.90 250.862   1
  -1  -4  -712854.80  350.70   1
  -1  -4  -8 3910.44 124.096   1
  -1  -4  -8 4008.97 125.742   1
  -1  -4  -8 4051.71 91.8444   1
  -1  -4  -8 4021.83 76.0479   1
  -1  -4  -915723.80 426.093   1
  -1  -4  -915779.70 318.582   1
  -1  -4  -916048.90 309.578   1
  -1  -4  -914671.40 492.072   1
  -1  -4 -10 5341.58 153.775   1
  -1  -4 -10 5495.04 145.098   1
  -1  -4 -10 4920.62 187.706   1
  -1  -4 -10 5117.63  249.15   1
  -1  -4 -11 5954.65 138.065   1
  -1  -4 -11 6027.94 287.266   1
  -1  -4 -11 6068.18  186.11   1
  -1  -4 -11 6013.42 231.122   1
  -1  -4 -12 9362.27 274.043   1
  -1  -4 -12 9083.34 268.771   1
  -1  -4 -12 8629.47 381.678   1
  -1  -4 -12 9053.92  328.08   1
  -1  -4 -13 514.761 73.7161   1
  -1  -4 -13 412.936 42.7132   1
  -1  -4 -13 422.639 137.978   1
  -1  -4 -13 575.133 78.4526   1
  -1  -4 -13 404.022  70.955   1
  -1  -4 -14 8138.77 310.353   1
  -1  -4 -14 7499.52 477.901   1
  -1  -4 -14 7676.90 296.161   1
  -1  -4 -14 8082.58 429.586   1
  -1  -4 -14 7938.88 272.471   1
  -1  -4 -15 99.0825  35.494   1
  -1  -4 -15 147.787 59.6792   1
  -1  -4 -15 116.205 110.516   1
  -1  -4 -15 60.1947  56.929   1
  -1  -4 -15 56.1319 62.1219   1
  -1  -4 -16 4389.07 235.408   1
  -1  -4 -16 4059.29  322.43   1
  -1  -4 -16 4593.45 337.343   1
  -1  -4 -16 4184.35 241.707   1
  -1  -4 -16 4046.13 372.385   1
  -1  -4 -17 611.702 111.091   1
  -1  -4 -17 703.993 110.889   1
  -1  -4 -17 882.959 188.938   1
   1   5 -14 1732.28 180.514   1
   1   5 -14 1783.98 152.651   1
  -1  -5  14 1868.41 163.819   1
   1   5 -13 1584.60 244.891   1
   1   5 -13 1328.25 202.786   1
  -1  -5  13 1520.47 141.877   1
   1   5 -12 2592.43 125.525   1
   1   5 -12 2597.07 241.599   1
   1   5 -12 2388.36 159.661   1
   1   5 -12 2844.05 188.147   1
  -1  -5  12 2730.81 176.768   1
   1   5 -11 1756.42 118.913   1
   1   5 -11 2235.04 160.106   1
   1   5 -11 1981.48 177.564   1
   1   5 -11 1885.83  71.724   1
  -1  -5  11 2148.01 139.257   1
   1   5 -10 2685.62 248.021   1
   1   5 -10 2481.22 113.837   1
   1   5 -10 2384.39 114.566   1
  -1  -5  10 2260.74 143.771   1
   1   5  -9 3992.05 281.317   1
   1   5  -9 3813.15 178.682   1
   1   5  -9 3738.65 95.0097   1
  -1  -5   9 3877.07 164.639   1
   1   5  -8 52.7594 44.8588   1
   1   5  -8 37.3001 26.2088   1
   1   5  -8 64.6929 16.9757   1
  -1  -5   8 84.1702 37.5679   1
   1   5  -7 6518.48 128.138   1
   1   5  -7 6555.62 202.821   1
   1   5  -7 6744.88 229.238   1
  -1  -5   7 6900.49 202.476   1
  -1  -5   7 6572.35 170.715   1
   1   5  -6 1951.36 85.4672   1
   1   5  -6 1879.53 135.973   1
   1   5  -6 1653.47 58.2032   1
  -1  -5   6 1715.52 57.4803   1
  -1  -5   6 1703.53 80.6235   1
   1   5  -533582.90 906.735   1
   1   5  -533368.60 784.047   1
   1   5  -533944.70 747.344   1
  -1  -5   534279.70 737.976   1
  -1  -5   534330.20  883.91   1
   1   5  -4 161.829 31.5597   1
   1   5  -4 117.035 21.1004   1
   1   5  -4 159.533 19.6054   1
  -1  -5   4 122.151 18.5177   1
  -1  -5   4 181.483 18.2207   1
  -1  -5   4  194.67 44.1502   1
   1   5  -3 4996.03 97.0568   1
   1   5  -3 5197.27 102.261   1
   1   5  -3 5200.45 132.433   1
  -1  -5   3 5017.23 122.028   1
  -1  -5   3 5063.37  97.141   1
  -1  -5   3 5095.53 93.5329   1
   1   5  -2 470.768 32.6543   1
   1   5  -2 435.434 33.1637   1
   1   5  -2 441.529 18.1624   1
  -1  -5   2 413.001 32.2832   1
  -1  -5   2 407.447 30.7227   1
  -1  -5   2 413.531 24.2591   1
   1   5  -139955.90 889.447   1
   1   5  -140636.90 911.671   1
   1   5  -140287.70 969.218   1
  -1  -5   140588.70 891.686   1
  -1  -5   140159.10 950.602   1
  -1  -5   140970.10 946.488   1
   1   5   021014.10 428.432   1
   1   5   020867.00 468.839   1
   1   5   020853.10 402.433   1
  -1  -5   020866.20 435.751   1
  -1  -5   020247.40 406.533   1
  -1  -5   021431.00 469.309   1
   1   5   1 4123.69 85.2916   1
   1   5   1 4268.01 78.6356   1
   1   5   1 4284.82 102.898   1
  -1  -5  -1 4107.81 76.3051   1
  -1  -5  -1 4114.19 106.195   1
  -1  -5  -1 4153.20 81.3324   1
   1   5   222852.60  499.43   1
   1   5   222374.80 476.321   1
   1   5   222800.80 481.099   1
  -1  -5  -222095.30 464.895   1
  -1  -5  -222008.00 438.999   1
  -1  -5  -222702.10 459.163   1
   1   5   3 2796.96 58.0094   1
   1   5   3 2984.05 66.4567   1
   1   5   3 2889.92 69.2213   1
  -1  -5  -3 2823.50 73.3482   1
  -1  -5  -3 2869.94 65.6977   1
  -1  -5  -3 2979.18 68.7189   1
   1   5   4 9075.72 180.764   1
   1   5   4 9125.66 179.368   1
   1   5   4 8646.06  186.14   1
  -1  -5  -4 9026.84 184.615   1
  -1  -5  -4 9068.28 156.488   1
  -1  -5  -4 8861.41 212.655   1
   1   5   5 3781.02 100.008   1
   1   5   5 3834.39  70.451   1
   1   5   5 3914.13 90.3861   1
  -1  -5  -5 3951.95 126.027   1
  -1  -5  -5 3951.33 127.514   1
  -1  -5  -5 3609.39 85.5665   1
   1   5   627993.20 559.066   1
   1   5   627255.40 717.065   1
  -1  -5  -627646.30 709.509   1
  -1  -5  -627615.60 553.703   1
  -1  -5  -627620.70 655.361   1
   1   5   7 586.218 34.3889   1
  -1  -5  -7 674.536 35.8314   1
  -1  -5  -7 600.426 46.1448   1
  -1  -5  -7 651.356 45.0159   1
   1   5   812867.90 234.198   1
  -1  -5  -812466.90 319.612   1
  -1  -5  -811057.90  244.36   1
  -1  -5  -812457.50 378.723   1
  -1  -5  -9 1727.38 48.1815   1
  -1  -5  -9 1475.24 88.2557   1
  -1  -5  -9 1810.40 139.093   1
  -1  -5 -1016931.80 402.863   1
  -1  -5 -1016792.50 493.165   1
  -1  -5 -1015930.50 601.574   1
  -1  -5 -1017457.30 405.747   1
  -1  -5 -11 5715.85 315.863   1
  -1  -5 -11 5807.99 168.422   1
  -1  -5 -11 5454.63 134.307   1
  -1  -5 -11 5907.09 303.504   1
  -1  -5 -12 3198.74 138.887   1
  -1  -5 -12 3210.26 227.793   1
  -1  -5 -12 3256.16 263.668   1
  -1  -5 -12 3256.44 96.3942   1
  -1  -5 -13 1787.39 112.632   1
  -1  -5 -13 1759.48  158.15   1
  -1  -5 -13 1978.85 115.125   1
  -1  -5 -13 1645.79  191.01   1
  -1  -5 -13 2132.39 142.304   1
  -1  -5 -14 1458.40 173.802   1
  -1  -5 -14 1445.82 125.859   1
  -1  -5 -14 1125.77 74.1314   1
  -1  -5 -14 1210.66 140.353   1
  -1  -5 -14 1152.43 102.043   1
  -1  -5 -15 5644.83 178.313   1
  -1  -5 -15 5209.19  252.87   1
  -1  -5 -15 5887.07 204.365   1
  -1  -5 -15 6493.54 391.373   1
  -1  -5 -15 5005.31 302.991   1
  -1  -5 -16 -15.946 44.6535   1
  -1  -5 -16 36.8509 32.9384   1
  -1  -5 -16-44.1623  47.201   1
  -1  -5 -16-38.4899 82.8673   1
  -1  -5 -16 12.4957 42.3708   1
  -1  -5 -17 4233.31 433.697   1
  -1  -5 -17 5496.11 282.347   1
  -1  -5 -17 4708.06 269.467   1
   1   6 -13 3071.45 318.835   1
   1   6 -13 3288.05 244.165   1
  -1  -6  13 3074.91 330.909   1
   1   6 -12-26.3775  71.845   1
   1   6 -12-41.4528 90.4117   1
  -1  -6  12 36.0874 78.2384   1
   1   6 -11 3800.58 247.296   1
   1   6 -11 3852.07 263.823   1
  -1  -6  11 4041.72 293.074   1
   1   6 -10 2757.90 194.205   1
   1   6 -10 2588.35 188.125   1
  -1  -6  10 2677.15 229.546   1
   1   6  -9 2012.57 82.9761   1
   1   6  -9 2544.68 159.432   1
   1   6  -9 2408.50 104.788   1
  -1  -6   9 2149.99 197.174   1
   1   6  -8 2897.63 155.899   1
   1   6  -8 2830.41  103.26   1
   1   6  -8 2609.83 84.4175   1
  -1  -6   8 2743.05 189.176   1
   1   6  -7 9029.13  302.24   1
   1   6  -7 8858.76 195.526   1
   1   6  -7 8930.93  276.74   1
  -1  -6   7 9120.58 344.136   1
  -1  -6   7 8588.19  202.15   1
   1   6  -6 9159.88 289.104   1
   1   6  -6 9113.78 190.201   1
   1   6  -6 9188.07 262.298   1
  -1  -6   6 9218.80 327.225   1
  -1  -6   6 9159.44 184.814   1
   1   6  -5  126.38 24.2837   1
   1   6  -5 140.928 22.9596   1
   1   6  -5 207.293  62.679   1
  -1  -6   5 82.2378 20.3419   1
  -1  -6   5 168.826 33.4604   1
   1   6  -416627.60 436.314   1
   1   6  -416782.40 409.424   1
   1   6  -416759.00 338.465   1
  -1  -6   416955.80  416.18   1
  -1  -6   416597.90  358.18   1
  -1  -6   416813.80 295.599   1
   1   6  -3 135.943 23.6624   1
   1   6  -3 127.466 51.7971   1
   1   6  -3 136.905 21.3703   1
  -1  -6   3 185.939 30.2581   1
  -1  -6   3 126.653 19.8979   1
  -1  -6   3 174.163 21.0766   1
   1   6  -2 8814.67 260.088   1
   1   6  -2 8603.80 176.897   1
   1   6  -2 8473.37 172.558   1
  -1  -6   2 8547.49  237.46   1
  -1  -6   2 8413.29 171.171   1
  -1  -6   2 8659.05 166.201   1
   1   6  -1 1754.89 43.9329   1
   1   6  -1 1860.99 92.0174   1
   1   6  -1 1656.99 48.8771   1
  -1  -6   1 1789.22 55.4752   1
  -1  -6   1 1740.20 49.5963   1
  -1  -6   1 1674.91 58.3385   1
   1   6   034544.90 818.165   1
   1   6   035106.60 832.103   1
   1   6   034881.70 838.189   1
  -1  -6   034867.30 876.287   1
  -1  -6   034738.20 848.431   1
  -1  -6   035110.40 797.167   1
   1   6   1 5175.84 107.162   1
   1   6   1 5419.49 110.821   1
   1   6   1 5207.64 119.624   1
  -1  -6  -1 5619.20  146.30   1
  -1  -6  -1 5424.22 128.062   1
  -1  -6  -1 5411.93 116.776   1
   1   6   2 2741.86 70.8588   1
   1   6   2 2803.41 97.8329   1
   1   6   2 2900.76 69.6031   1
  -1  -6  -2 2725.08 91.0733   1
  -1  -6  -2 2789.72 65.4802   1
  -1  -6  -2 2814.65 72.5552   1
   1   6   3 4614.53 103.095   1
   1   6   3 4620.18  110.44   1
   1   6   3 4506.74 121.575   1
  -1  -6  -3 4688.37 140.114   1
  -1  -6  -3 4793.32 124.082   1
  -1  -6  -3 4611.82 102.245   1
   1   6   4 2595.90 79.6493   1
   1   6   4 2716.49 71.9022   1
   1   6   4 2668.89 85.8901   1
  -1  -6  -4 2880.37 107.696   1
  -1  -6  -4 2858.45 84.5943   1
  -1  -6  -4 2661.82 73.1003   1
   1   6   5 7295.23  164.47   1
   1   6   5 7204.27 140.261   1
   1   6   5 7127.59 223.843   1
  -1  -6  -5 7309.83 141.461   1
  -1  -6  -5 7428.78 207.943   1
  -1  -6  -5 7421.21 172.265   1
   1   6   6 83.8625  42.257   1
   1   6   6 63.9203 23.5426   1
  -1  -6  -6 75.5147 25.4579   1
  -1  -6  -6 54.5868 15.2505   1
  -1  -6  -6 80.8839 26.3047   1
   1   6   713787.20 271.481   1
  -1  -6  -713911.40 407.698   1
  -1  -6  -714158.00 355.112   1
  -1  -6  -714080.60 276.032   1
   1   6   8 182.635 31.9584   1
  -1  -6  -8 225.358 41.0773   1
  -1  -6  -8 233.829 33.7277   1
  -1  -6  -8 206.169 67.3494   1
   1   6   919286.80 402.403   1
  -1  -6  -919099.30 528.681   1
  -1  -6  -919183.80 406.978   1
  -1  -6  -919686.00 653.201   1
   1   6  10 528.928 31.7032   1
  -1  -6 -10 491.376 68.7463   1
  -1  -6 -10 418.947 50.8319   1
  -1  -6 -10 445.524 65.5415   1
  -1  -6 -11 9329.36 422.008   1
  -1  -6 -11 8613.45  326.50   1
  -1  -6 -11 9482.58 216.209   1
  -1  -6 -1110051.30 261.826   1
  -1  -6 -12 2552.21 120.683   1
  -1  -6 -12 2424.25 120.499   1
  -1  -6 -12 2411.33 167.814   1
  -1  -6 -12 2714.27 155.715   1
  -1  -6 -13 2312.02 153.195   1
  -1  -6 -13 2563.58  258.71   1
  -1  -6 -13 2193.91 90.2477   1
  -1  -6 -13 2384.84 89.8367   1
  -1  -6 -14 1171.85 73.1409   1
  -1  -6 -14 1369.72  153.96   1
  -1  -6 -14 1307.52 209.395   1
  -1  -6 -14 1328.55 115.546   1
  -1  -6 -14 1245.88 123.695   1
  -1  -6 -15 2833.02 232.909   1
  -1  -6 -15 3125.71 195.377   1
  -1  -6 -15 2992.75 195.401   1
  -1  -6 -15 3284.45 209.637   1
  -1  -6 -15 2841.48 118.183   1
  -1  -6 -16 2878.61 236.149   1
  -1  -6 -16 2825.07 207.297   1
  -1  -6 -16 2401.68 285.893   1
   1   7 -12 4289.85 301.057   1
   1   7 -12 4254.17 246.481   1
  -1  -7  12 4458.55 260.199   1
   1   7 -11-52.8095 91.8735   1
   1   7 -11 4.51153 41.6133   1
  -1  -7  11-4.26628 48.4951   1
   1   7 -10 6418.58 241.654   1
   1   7 -10 6621.91 476.026   1
  -1  -7  10 6109.37 273.784   1
   1   7  -9 591.586 165.695   1
   1   7  -9  537.39 42.3541   1
   1   7  -9 650.456 107.234   1
  -1  -7   9 885.205 86.4069   1
   1   7  -8 3135.21  166.37   1
   1   7  -8 2598.28 83.3915   1
   1   7  -8 3011.14 256.333   1
  -1  -7   8 3236.30  147.02   1
   1   7  -7 3308.25 119.227   1
   1   7  -7 3474.12 91.6532   1
   1   7  -7 3415.84 257.461   1
  -1  -7   7 3659.11 150.914   1
  -1  -7   7 3552.36 101.145   1
   1   7  -6 6446.13 232.844   1
   1   7  -6 6282.26 169.347   1
   1   7  -6 6252.31 136.402   1
  -1  -7   6 6477.86 210.376   1
  -1  -7   6 6305.17 130.995   1
   1   7  -5 3526.49 87.4445   1
   1   7  -5 3371.38 102.029   1
   1   7  -5 3734.29 147.428   1
  -1  -7   5 3340.67 126.941   1
  -1  -7   5 3397.29 100.149   1
  -1  -7   5 3376.23 78.5269   1
   1   7  -4 3526.42 90.4848   1
   1   7  -4 3702.57 195.571   1
   1   7  -4 3428.86 131.136   1
  -1  -7   4 3360.83 127.855   1
  -1  -7   4 3286.47  120.46   1
  -1  -7   4 3553.57 79.0046   1
   1   7  -3 4936.04 159.036   1
   1   7  -3 4960.18 96.5535   1
   1   7  -3 4691.74 119.849   1
  -1  -7   3 4724.86 119.502   1
  -1  -7   3 4833.72 196.012   1
  -1  -7   3 4837.80 104.506   1
   1   7  -2-1.67397  28.381   1
   1   7  -2 29.5961 15.1118   1
   1   7  -2  5.6716 29.2387   1
  -1  -7   2 112.218 40.5367   1
  -1  -7   2 101.756 19.9843   1
  -1  -7   2 4.64841 19.1776   1
   1   7  -111977.30 263.191   1
   1   7  -112354.80 288.091   1
   1   7  -112852.80 317.824   1
  -1  -7   112466.40  298.03   1
  -1  -7   113049.60 326.773   1
  -1  -7   113102.40 278.566   1
   1   7   0 52.4352 17.9787   1
   1   7   0 35.4364 27.0518   1
   1   7   0 28.5442 24.4172   1
  -1  -7   0-7.20665 21.8915   1
  -1  -7   0-12.3619  30.978   1
  -1  -7   0 55.6981 14.7425   1
   1   7   122192.10 523.787   1
   1   7   122173.70 552.088   1
   1   7   121643.70 482.228   1
  -1  -7  -121438.30 500.457   1
  -1  -7  -122245.80 507.963   1
  -1  -7  -121537.80 550.081   1
   1   7   2 3962.57 105.824   1
   1   7   2 4087.46 144.481   1
   1   7   2 4019.52 99.2991   1
  -1  -7  -2 4028.08 102.106   1
  -1  -7  -2 4058.44 96.3371   1
  -1  -7  -2 3958.70 141.933   1
   1   7   310682.90 238.994   1
   1   7   310950.30  285.66   1
   1   7   311060.40 258.578   1
  -1  -7  -310937.50 275.037   1
  -1  -7  -311333.30 310.122   1
  -1  -7  -310796.70 232.851   1
   1   7   4 691.666   37.75   1
   1   7   4 597.111 46.5052   1
   1   7   4 587.531 40.3712   1
  -1  -7  -4 506.347 39.6937   1
  -1  -7  -4 682.095 45.5845   1
  -1  -7  -4 675.115 35.8556   1
   1   7   514260.70 358.858   1
   1   7   514406.90 314.494   1
   1   7   514302.60 333.746   1
  -1  -7  -514426.30 350.519   1
  -1  -7  -514050.10  391.03   1
  -1  -7  -514542.60 353.206   1
   1   7   617430.10 378.415   1
   1   7   616861.50 445.574   1
   1   7   617041.80 468.736   1
  -1  -7  -617236.60 370.322   1
  -1  -7  -617334.10 421.424   1
  -1  -7  -617046.70 429.681   1
   1   7   7 3678.84 88.3084   1
  -1  -7  -7 3798.51 127.527   1
  -1  -7  -7 3615.71 121.838   1
  -1  -7  -7 3843.23 129.222   1
   1   7   8 4659.24 107.947   1
  -1  -7  -8 4635.07 143.281   1
  -1  -7  -8 4674.21  158.45   1
  -1  -7  -8 4511.22 217.701   1
   1   7   9 1012.71  45.038   1
  -1  -7  -9 1070.75 80.3599   1
  -1  -7  -9 1114.09 82.0669   1
  -1  -7  -9 1058.78 46.4613   1
   1   7  1014264.10 314.673   1
  -1  -7 -1013882.40 440.221   1
  -1  -7 -1014495.60 537.006   1
  -1  -7 -1014720.80  328.76   1
   1   7  11 116.046 26.2552   1
  -1  -7 -11 111.093 27.2634   1
  -1  -7 -11 145.758 53.1585   1
  -1  -7 -11 180.903 56.9229   1
  -1  -7 -12 5751.81 287.571   1
  -1  -7 -12 7014.65 285.634   1
  -1  -7 -12 7177.12 177.917   1
  -1  -7 -12 6656.77  223.98   1
  -1  -7 -13 134.818 59.6318   1
  -1  -7 -13 226.083  60.419   1
  -1  -7 -13 442.292 85.4065   1
  -1  -7 -13 205.424 78.7284   1
  -1  -7 -14 2856.28 206.856   1
  -1  -7 -14 2835.48 116.178   1
  -1  -7 -14 2733.09 195.172   1
  -1  -7 -14 2742.39 164.983   1
  -1  -7 -14 2604.58 222.847   1
  -1  -7 -15  297.51 52.7107   1
  -1  -7 -15 709.782 146.624   1
  -1  -7 -15 565.655 114.199   1
  -1  -7 -15 270.182 160.843   1
  -1  -7 -15 278.456 89.4389   1
  -1  -7 -16 1796.13 315.678   1
  -1  -7 -16 1837.10 186.041   1
  -1  -7 -16 1999.00 175.522   1
   1   8 -11 777.131 198.777   1
   1   8 -11 1032.83 179.371   1
  -1  -8  11 1441.78 141.724   1
   1   8 -10 137.289  86.911   1
   1   8 -10-32.3552 82.0195   1
  -1  -8  10 141.084 63.8317   1
   1   8  -9 5374.68 215.728   1
   1   8  -9 5296.62 292.796   1
  -1  -8   9 5807.24 250.221   1
   1   8  -8 1304.22 126.698   1
   1   8  -8 842.965 132.143   1
  -1  -8   8 1320.19  106.42   1
   1   8  -7 4474.52 112.738   1
   1   8  -7 4782.12  165.84   1
   1   8  -7 4833.78 225.376   1
  -1  -8   7 5130.73 195.415   1
  -1  -8   7 4379.58 118.828   1
   1   8  -6 642.693 84.3597   1
   1   8  -6 647.942 41.0863   1
   1   8  -6 754.949 57.5692   1
  -1  -8   6 673.673 37.4358   1
  -1  -8   6  632.55 72.2131   1
   1   8  -5 7047.84 197.538   1
   1   8  -5 7481.07 353.658   1
   1   8  -5 7193.21 167.861   1
  -1  -8   5 7343.68 148.265   1
  -1  -8   5 7255.55 246.408   1
  -1  -8   5 7257.38 228.927   1
   1   8  -4 3504.71 151.817   1
   1   8  -4 3488.99 101.043   1
   1   8  -4 3521.87  112.06   1
  -1  -8   4 3404.25 134.433   1
  -1  -8   4 3566.34  68.693   1
  -1  -8   4 3433.16 107.122   1
   1   8  -3 3024.25 137.094   1
   1   8  -3 3402.35 195.918   1
   1   8  -3 3178.30 76.1395   1
  -1  -8   3 3016.90 99.5266   1
  -1  -8   3 3229.99 85.9556   1
  -1  -8   3 3215.84 172.549   1
   1   8  -2 4020.64 151.282   1
   1   8  -2 4037.18 114.787   1
   1   8  -2 3987.64 127.725   1
  -1  -8   2 4292.92 161.714   1
  -1  -8   2 4076.22  185.49   1
  -1  -8   2 4238.49 111.616   1
   1   8  -1 5075.53 168.811   1
   1   8  -1 5047.24 133.314   1
   1   8  -1 5051.44 153.665   1
  -1  -8   1 5214.40 142.037   1
  -1  -8   1 5287.08 210.598   1
  -1  -8   1 5295.17 112.361   1
   1   8   016103.60  420.17   1
   1   8   015993.10 376.094   1
   1   8   015976.70 495.167   1
  -1  -8   015977.60 339.353   1
  -1  -8   015571.50 394.744   1
  -1  -8   017006.50 463.463   1
   1   8   1  137.06 55.3119   1
   1   8   1 176.693 29.9924   1
   1   8   1 126.372 44.4478   1
  -1  -8  -1 146.493 38.1663   1
  -1  -8  -1 182.454 32.1033   1
  -1  -8  -1 171.684 33.4052   1
   1   8   221398.10 529.932   1
   1   8   220829.90 498.132   1
   1   8   220794.20 521.555   1
  -1  -8  -220908.80 507.831   1
  -1  -8  -220252.60 467.775   1
  -1  -8  -221440.50 526.828   1
   1   8   3 5.15897 24.0129   1
   1   8   3 39.0619 32.0346   1
   1   8   3 13.5158 22.0652   1
  -1  -8  -3 11.8345  30.713   1
  -1  -8  -3-42.9102 31.6634   1
  -1  -8  -3  31.879 23.3417   1
   1   8   410885.70 268.294   1
   1   8   411058.30 360.893   1
   1   8   410843.70 265.476   1
  -1  -8  -411065.00 265.788   1
  -1  -8  -411489.40 352.881   1
  -1  -8  -410771.40 302.969   1
   1   8   5 317.059  68.251   1
   1   8   5 363.163 53.0945   1
   1   8   5 299.653 56.9069   1
  -1  -8  -5 250.003 38.2741   1
  -1  -8  -5 222.932 42.8278   1
  -1  -8  -5 263.483 31.6308   1
   1   8   6 6975.95 218.388   1
   1   8   6 6673.45 166.581   1
   1   8   6 7067.91 192.193   1
  -1  -8  -6 6531.20 192.791   1
  -1  -8  -6 6896.49 204.894   1
  -1  -8  -6 6744.17 163.569   1
   1   8   710017.90 268.562   1
   1   8   710434.00 287.765   1
  -1  -8  -710401.70 294.006   1
  -1  -8  -710142.70 285.393   1
  -1  -8  -7 9816.69 277.769   1
   1   8   8 2495.51 108.986   1
  -1  -8  -8 2318.33 171.411   1
  -1  -8  -8 2494.60 110.929   1
  -1  -8  -8 2622.00 117.641   1
   1   8   9 3877.15 107.328   1
  -1  -8  -9 3922.98 144.096   1
  -1  -8  -9 3720.72 160.768   1
  -1  -8  -9 4084.47 165.265   1
   1   8  10 5614.86 146.596   1
  -1  -8 -10 5767.68 191.617   1
  -1  -8 -10 5382.01 224.722   1
  -1  -8 -10 5904.05 302.322   1
   1   8  11 5369.17 185.911   1
  -1  -8 -11 5417.55  238.66   1
  -1  -8 -11 5152.38 144.959   1
  -1  -8 -11 5255.53 219.537   1
   1   8  12 11.2642 24.6516   1
  -1  -8 -12-15.5241  76.328   1
  -1  -8 -12 37.5774  26.111   1
  -1  -8 -12 78.2776 51.4281   1
  -1  -8 -13 5587.68 377.452   1
  -1  -8 -13 5090.73  217.95   1
  -1  -8 -13 4335.94 274.437   1
  -1  -8 -14  23.929 34.2755   1
  -1  -8 -14-42.1801 73.5676   1
  -1  -8 -14 8.62117 68.4071   1
  -1  -8 -14 161.189 65.0094   1
  -1  -8 -15 3131.31 400.979   1
  -1  -8 -15 3245.05 238.125   1
  -1  -8 -15 3217.29 248.744   1
   1   9  -9 522.767 93.9142   1
   1   9  -9  911.19 130.935   1
  -1  -9   9 787.965 164.435   1
   1   9  -8 3303.66  235.24   1
   1   9  -8 3379.69 217.913   1
  -1  -9   8 3086.98 180.342   1
   1   9  -7 558.698 99.2613   1
   1   9  -7 519.975 71.3102   1
  -1  -9   7 719.917 82.5247   1
   1   9  -6 5456.22 332.603   1
   1   9  -6 4982.86 177.446   1
  -1  -9   6 4712.38 204.692   1
   1   9  -5 331.963 64.3597   1
   1   9  -5 243.604 43.4658   1
   1   9  -5 200.878 36.3047   1
  -1  -9   5 246.609 53.8255   1
  -1  -9   5 178.307 63.4949   1
  -1  -9   5 182.453 17.1359   1
   1   9  -4 6118.16 237.717   1
   1   9  -4 6234.07 189.117   1
   1   9  -4 6079.99 174.081   1
  -1  -9   4 6377.39 139.879   1
  -1  -9   4 6151.02 183.982   1
  -1  -9   4 6408.62 221.666   1
   1   9  -3 1774.82 91.9017   1
   1   9  -3 1741.60 114.851   1
   1   9  -3 1868.89 83.9801   1
  -1  -9   3 1896.34 51.0197   1
  -1  -9   3 1832.52 86.6928   1
  -1  -9   3 1858.79 102.922   1
   1   9  -2 3210.15 96.9262   1
   1   9  -2 3203.59 112.271   1
   1   9  -2 3476.61 212.771   1
  -1  -9   2 3491.36 120.462   1
  -1  -9   2 3215.97 133.066   1
  -1  -9   2 3586.50 84.7994   1
   1   9  -1 2368.94 94.4349   1
   1   9  -1 2606.83 172.535   1
   1   9  -1 2440.16 118.891   1
  -1  -9   1 2573.11 98.0995   1
  -1  -9   1 2319.89 107.332   1
  -1  -9   1 2708.85 140.008   1
   1   9   0 8768.60 223.902   1
   1   9   0 8896.72 289.216   1
   1   9   0 8781.55 347.254   1
  -1  -9   0 8960.48  305.70   1
  -1  -9   0 8765.04 194.956   1
  -1  -9   0 8639.14 311.201   1
   1   9   1 8309.11 219.783   1
   1   9   1 8347.62 315.035   1
   1   9   1 8232.52 277.072   1
  -1  -9  -1 8529.44 296.805   1
  -1  -9  -1 7968.17 290.754   1
  -1  -9  -1 8226.28 236.249   1
   1   9   2 1874.93 94.9928   1
   1   9   2 2070.80 92.5153   1
   1   9   2 2040.05 84.0118   1
  -1  -9  -2 2372.99 134.561   1
  -1  -9  -2 2030.63 105.873   1
  -1  -9  -2 1960.14 129.658   1
   1   9   3 3059.44 162.438   1
   1   9   3 3136.80 121.391   1
   1   9   3 3084.38 153.314   1
  -1  -9  -3 3151.11 122.204   1
  -1  -9  -3 3166.87 155.595   1
  -1  -9  -3 3136.17 138.584   1
   1   9   4 1382.09 128.723   1
   1   9   4 1357.38 73.8802   1
   1   9   4 1404.65 72.4002   1
  -1  -9  -4 1608.39 72.7355   1
  -1  -9  -4 1528.55 85.9462   1
  -1  -9  -4 1349.22 103.995   1
   1   9   5 6645.91 227.363   1
   1   9   5 6682.71 190.055   1
   1   9   5 6459.57  184.59   1
  -1  -9  -5 6644.19 234.991   1
  -1  -9  -5 6902.82 194.333   1
  -1  -9  -5 7015.34 217.817   1
   1   9   6 98.8826 46.1883   1
   1   9   6 85.3773 51.7291   1
  -1  -9  -6 41.4289 34.7311   1
  -1  -9  -6 117.254 43.8366   1
  -1  -9  -6 39.7858 61.7375   1
   1   9   711195.30 307.827   1
   1   9   710710.10 334.803   1
  -1  -9  -710673.70 330.564   1
  -1  -9  -710944.00 421.503   1
  -1  -9  -711064.80 316.637   1
   1   9   8 1120.33 60.7774   1
  -1  -9  -8 1316.18 89.3204   1
  -1  -9  -8 1394.40 138.629   1
  -1  -9  -8 1060.92 93.3469   1
   1   9   9 2437.53 129.923   1
  -1  -9  -9 2285.01 133.456   1
  -1  -9  -9 2553.91 136.982   1
  -1  -9  -9 2745.70 135.511   1
   1   9  10 2204.47 127.546   1
  -1  -9 -10 2377.37  94.517   1
  -1  -9 -10 2386.85 140.236   1
  -1  -9 -10 2437.93 144.821   1
   1   9  11 3226.10 110.432   1
  -1  -9 -11 3327.04 118.116   1
  -1  -9 -11 2976.29 183.922   1
  -1  -9 -11 3107.91 257.731   1
   1   9  12 4777.97 199.632   1
  -1  -9 -12 4716.65 241.034   1
  -1  -9 -12 4489.17 362.725   1
  -1  -9 -12 4915.65 217.833   1
  -1  -9 -13 543.355 168.589   1
  -1  -9 -13 441.808 60.5995   1
  -1  -9 -13  685.48 104.041   1
  -1  -9 -14 1673.08 293.231   1
  -1  -9 -14 2154.53 181.523   1
  -1  -9 -14 1915.96 206.996   1
  -1  -9 -14 1325.01 151.099   1
  -1  -9 -15 279.154 189.633   1
  -1  -9 -15 180.668 110.862   1
  -1  -9 -15  326.18 164.236   1
   1  10  -8 1206.03 231.754   1
   1  10  -8 825.925 171.102   1
  -1 -10   8 972.509 123.309   1
   1  10  -7 2880.28 306.256   1
   1  10  -7 2705.68 154.861   1
  -1 -10   7 2789.61  172.19   1
   1  10  -6 558.248 98.2585   1
   1  10  -6 548.357  113.19   1
  -1 -10   6 436.335 83.0506   1
   1  10  -5 4921.14 257.339   1
   1  10  -5 4824.26 236.526   1
  -1 -10   5 4665.67 208.767   1
  -1 -10   5 4457.29 234.414   1
   1  10  -4 101.641 63.1752   1
   1  10  -4 19.9966  29.256   1
   1  10  -4-23.3904 27.2691   1
  -1 -10   4-25.3654 34.0282   1
  -1 -10   4-1.21311 11.4876   1
  -1 -10   4 -41.717 44.3325   1
   1  10  -3 4440.11 208.336   1
   1  10  -3 4455.99 162.395   1
   1  10  -3 4736.66 184.517   1
  -1 -10   3 4728.45 133.755   1
  -1 -10   3 4532.42 191.335   1
  -1 -10   3 4743.60 236.143   1
   1  10  -2 65.1648 46.4656   1
   1  10  -2  92.512 34.7257   1
   1  10  -2 98.2621 74.7129   1
  -1 -10   2 68.6343 56.2147   1
  -1 -10   2 59.1246 40.4921   1
  -1 -10   2 40.3399 20.0985   1
   1  10  -1 4495.30 266.233   1
   1  10  -1 4472.84 153.932   1
   1  10  -1 4492.24  197.70   1
  -1 -10   1 4458.65  222.96   1
  -1 -10   1 4149.61 169.426   1
  -1 -10   1 4772.93 150.919   1
   1  10   0 199.944 69.5472   1
   1  10   0 261.595 90.6889   1
   1  10   0 297.138 43.2459   1
  -1 -10   0 227.488 49.9931   1
  -1 -10   0 230.214 32.3639   1
  -1 -10   0  283.80 72.9841   1
   1  10   1 4629.05  160.16   1
   1  10   1 4634.30 207.563   1
   1  10   1 4645.64 250.852   1
  -1 -10  -1 4228.96 159.797   1
  -1 -10  -1 4381.83  168.78   1
  -1 -10  -1 4779.06 228.247   1
   1  10   2 6527.86 295.182   1
   1  10   2 6755.55 263.679   1
   1  10   2 6575.05 285.643   1
  -1 -10  -2 6477.84 274.432   1
  -1 -10  -2 6707.23  231.41   1
  -1 -10  -2 6911.19  220.45   1
   1  10   3 5691.98 180.009   1
   1  10   3 5686.43 206.198   1
   1  10   3 5406.14  192.42   1
  -1 -10  -3 5870.96 198.316   1
  -1 -10  -3 5583.24 162.223   1
  -1 -10  -3 5533.43 243.487   1
   1  10   4 2817.64 173.676   1
   1  10   4 2484.82 113.043   1
   1  10   4 2719.46  136.25   1
  -1 -10  -4 2750.81 147.937   1
  -1 -10  -4 2902.27 126.795   1
  -1 -10  -4 2833.47 160.894   1
   1  10   5 2070.13 98.6007   1
   1  10   5 1819.11 143.288   1
  -1 -10  -5 1968.65 137.562   1
  -1 -10  -5 1993.34 98.6355   1
  -1 -10  -5 2147.31 171.254   1
   1  10   6 6464.69 280.456   1
   1  10   6 6617.34 202.564   1
  -1 -10  -6 7021.06 215.116   1
  -1 -10  -6 6975.94 241.495   1
  -1 -10  -6 6718.29 201.716   1
   1  10   7 148.428 40.8837   1
   1  10   7 97.7603 71.6354   1
  -1 -10  -7 105.477 54.0825   1
  -1 -10  -7 246.564 39.6728   1
  -1 -10  -7 167.493 75.0126   1
   1  10   8 6604.20 258.054   1
  -1 -10  -8 6136.02  189.93   1
  -1 -10  -8 6236.58  241.34   1
  -1 -10  -8 6372.85 234.628   1
   1  10   9 191.759 64.4163   1
  -1 -10  -9 265.682 60.9723   1
  -1 -10  -9  304.06 98.1408   1
  -1 -10  -9 127.202 68.4357   1
   1  10  10 4550.07 157.801   1
  -1 -10 -10 4613.17 221.575   1
  -1 -10 -10 4778.79 218.134   1
  -1 -10 -10 4729.85 225.906   1
   1  10  11 368.006  81.259   1
  -1 -10 -11 350.468 88.1038   1
  -1 -10 -11 399.964 84.2335   1
  -1 -10 -11 463.267 56.4468   1
   1  10  12 1794.03 95.7761   1
  -1 -10 -12 1989.79 154.386   1
  -1 -10 -12 1652.56 248.978   1
  -1 -10 -12 1931.13 158.764   1
   1  10  13 2337.76 170.534   1
  -1 -10 -13 2722.68 292.377   1
  -1 -10 -13 2584.48 195.444   1
  -1 -10 -13 2624.71 316.467   1
  -1 -10 -14 1069.33 248.956   1
  -1 -10 -14 835.261 180.753   1
  -1 -10 -14 949.029 147.182   1
   1  11  -6 1597.56 129.047   1
   1  11  -6 1240.01 166.184   1
  -1 -11   6 1631.04 141.182   1
   1  11  -5 1301.44 153.772   1
   1  11  -5 1701.26 117.171   1
  -1 -11   5 1454.32 133.246   1
  -1 -11   5 1516.54 165.969   1
   1  11  -4 3894.48 327.016   1
   1  11  -4 4013.96 255.009   1
  -1 -11   4 3597.97 283.352   1
  -1 -11   4 4162.24 265.362   1
   1  11  -3 679.532 98.9457   1
   1  11  -3 540.664 115.799   1
  -1 -11   3 701.611 131.271   1
  -1 -11   3 618.679 78.2765   1
   1  11  -2 3779.79 205.635   1
   1  11  -2 3910.15 169.364   1
  -1 -11   2 3952.98 170.342   1
  -1 -11   2 3949.09 269.892   1
  -1 -11   2 4306.83 113.646   1
   1  11  -1 198.008 92.2005   1
   1  11  -1 151.635 46.7031   1
   1  11  -1 127.694  44.633   1
  -1 -11   1  81.177 45.9532   1
  -1 -11   1 140.101 51.9055   1
  -1 -11   1 101.985 47.4113   1
   1  11   0 6017.97 209.595   1
   1  11   0 5947.56 243.778   1
   1  11   0 5788.98 213.851   1
  -1 -11   0 5539.87 219.047   1
  -1 -11   0 6029.49 163.321   1
  -1 -11   0 6175.07  296.26   1
   1  11   1 201.807 46.8395   1
   1  11   1  225.37 58.2711   1
   1  11   1 157.328 54.7663   1
  -1 -11  -1  185.00 51.9573   1
  -1 -11  -1 136.543 55.4627   1
  -1 -11  -1 190.145 82.1277   1
   1  11   2 5866.54 314.854   1
   1  11   2 5856.92 202.414   1
  -1 -11  -2 5656.23 230.135   1
  -1 -11  -2 6081.01 224.082   1
  -1 -11  -2 6085.29 219.288   1
   1  11   3 1554.86  94.714   1
   1  11   3 1504.01 160.912   1
  -1 -11  -3 1426.33 82.0789   1
  -1 -11  -3 1701.70 147.008   1
  -1 -11  -3 1477.96 161.085   1
   1  11   4 1615.58 104.647   1
   1  11   4 1512.16 98.3528   1
  -1 -11  -4 1773.43 115.228   1
  -1 -11  -4 1489.33 134.901   1
  -1 -11  -4 1690.64 149.497   1
   1  11   5 3261.75 144.456   1
   1  11   5 3115.48 207.526   1
  -1 -11  -5 3157.71 195.025   1
  -1 -11  -5 3542.01 167.736   1
  -1 -11  -5 3315.49 143.374   1
   1  11   6 2394.38  180.59   1
   1  11   6 2166.79 118.874   1
  -1 -11  -6 2401.23 181.785   1
  -1 -11  -6 2438.61  117.08   1
  -1 -11  -6 2652.19 212.503   1
   1  11   7 7465.32 337.748   1
   1  11   7 6876.00  235.96   1
  -1 -11  -7 7950.96 401.093   1
  -1 -11  -7 7525.43 356.479   1
  -1 -11  -7 7572.52 242.126   1
   1  11   8 150.491 48.5083   1
  -1 -11  -8 232.384 77.6378   1
  -1 -11  -8 245.473 66.2709   1
  -1 -11  -8 204.083 59.3698   1
   1  11   9 3973.52 160.106   1
  -1 -11  -9 3631.99 207.561   1
  -1 -11  -9 4390.19  288.18   1
  -1 -11  -9 3903.33 164.834   1
   1  11  10  134.57  45.586   1
  -1 -11 -10 116.337 63.5316   1
  -1 -11 -10 53.6365 65.3064   1
  -1 -11 -10 128.249 74.2196   1
   1  11  11 5315.38 270.706   1
  -1 -11 -11 5004.76 273.685   1
  -1 -11 -11 5238.17 212.254   1
  -1 -11 -11 5420.98  274.40   1
   1  11  12 217.136 52.4204   1
  -1 -11 -12  239.28 137.764   1
  -1 -11 -12  181.91 84.9273   1
  -1 -11 -12 131.791 93.5141   1
   1  12  -4 1304.86 156.613   1
   1  12  -4 1430.46 124.298   1
  -1 -12   4 1139.07 134.732   1
  -1 -12   4 1318.08 123.229   1
   1  12  -3 3607.27 235.678   1
   1  12  -3 3588.48 270.604   1
  -1 -12   3 3707.34 206.518   1
  -1 -12   3 3901.21 284.715   1
   1  12  -2 746.977 120.442   1
  -1 -12   2 928.838  104.01   1
  -1 -12   2 822.231 148.641   1
   1  12  -1 4111.82 326.372   1
   1  12  -1 3976.81 180.427   1
  -1 -12   1 4244.90 193.235   1
  -1 -12   1 3897.28 125.515   1
  -1 -12   1 3815.45 197.622   1
   1  12   0 88.1654 48.9292   1
   1  12   0-48.5637 39.2028   1
  -1 -12   0 38.0813 65.7042   1
  -1 -12   0 33.4517 42.9665   1
  -1 -12   0 20.1395 41.5516   1
   1  12   1 3506.13 193.208   1
   1  12   1 3555.40  165.79   1
  -1 -12  -1 4134.00 261.714   1
  -1 -12  -1 3411.05 128.885   1
  -1 -12  -1 3592.32 176.441   1
   1  12   2 666.035 93.4733   1
   1  12   2 834.801 118.517   1
  -1 -12  -2  595.98 61.7474   1
  -1 -12  -2 673.061 81.4972   1
  -1 -12  -2 654.853 87.5501   1
   1  12   3 7502.26 293.801   1
   1  12   3 7596.07 360.086   1
  -1 -12  -3 7365.19 295.747   1
  -1 -12  -3 7767.03  280.01   1
  -1 -12  -3 7886.72 323.356   1
   1  12   4 1145.34 143.225   1
   1  12   4 978.612 159.644   1
  -1 -12  -4 1254.78 165.614   1
  -1 -12  -4 1007.52 82.1081   1
  -1 -12  -4  905.06 143.773   1
   1  12   5 2958.00 222.416   1
   1  12   5 2826.64 158.377   1
  -1 -12  -5 3158.53 177.178   1
  -1 -12  -5 2891.31 209.796   1
  -1 -12  -5 2939.47 152.664   1
   1  12   6 1144.75 152.043   1
   1  12   6 1024.74 153.642   1
  -1 -12  -6 1215.94  98.206   1
  -1 -12  -6 1080.32  118.59   1
  -1 -12  -6 1090.52 147.611   1
   1  12   7 2910.82 238.973   1
   1  12   7 2965.70 157.048   1
  -1 -12  -7 3133.64 230.158   1
  -1 -12  -7 3430.17 165.435   1
  -1 -12  -7 3427.71 193.328   1
   1  12   8 4755.78 202.665   1
  -1 -12  -8 4980.11 230.509   1
  -1 -12  -8 5116.88  254.66   1
  -1 -12  -8 5050.42 212.188   1
   1  12   9 971.636 136.279   1
  -1 -12  -9 1070.57 188.441   1
  -1 -12  -9 707.926 173.139   1
  -1 -12  -9 910.137 145.703   1
   1  12  10 4246.18 275.297   1
  -1 -12 -10 4620.81 263.017   1
  -1 -12 -10 4705.78 254.103   1
  -1 -12 -10 4488.09 211.574   1
   1  13   0 3870.32 242.551   1
   1  13   0 4171.62 205.971   1
  -1 -13   0 4014.45 216.717   1
  -1 -13   0 3935.40 217.125   1
   1  13   1 706.137 112.746   1
   1  13   1 567.089 143.848   1
  -1 -13  -1 761.011 152.768   1
  -1 -13  -1 842.477 155.174   1
  -1 -13  -1 530.967  108.56   1
   1  13   2 5201.39 268.672   1
   1  13   2 5404.21 332.793   1
  -1 -13  -2 5266.22 277.555   1
  -1 -13  -2 5608.99 368.387   1
  -1 -13  -2 5142.78 252.189   1
   1  13   3 26.1096 54.6826   1
   1  13   3 62.4386 47.2241   1
  -1 -13  -3 30.1299 49.3587   1
  -1 -13  -3-5.40068 53.8921   1
  -1 -13  -3 47.8431 62.6316   1
   1  13   4 1664.74 131.189   1
   1  13   4 1954.86  146.52   1
  -1 -13  -4 1657.57  148.97   1
  -1 -13  -4 1807.30 119.361   1
  -1 -13  -4 2052.70 213.142   1
   1  13   5 15.1348  66.731   1
   1  13   5-29.3211 39.9793   1
  -1 -13  -5 14.5719 41.8828   1
  -1 -13  -5-21.6675 73.1207   1
  -1 -13  -5 22.5203  36.208   1
   1  13   6 3608.30 199.114   1
   1  13   6 3749.86 197.547   1
  -1 -13  -6 3667.20 189.039   1
  -1 -13  -6 3822.34 199.276   1
  -1 -13  -6 3951.33 335.148   1
   1  13   7 91.1901 58.1193   1
   1  13   7 91.4699 87.5858   1
  -1 -13  -7 66.2517 57.6914   1
  -1 -13  -7 68.7596  90.604   1
  -1 -13  -7 128.136 108.697   1
   2 -12  -4 824.852 110.786   1
   2 -12  -4 4.31594 276.348   1
   2 -12  -4  912.93 126.545   1
   2 -12  -4 973.683 89.3825   1
  -2  12   4 950.038 117.254   1
  -2  12   4  785.96 104.349   1
   2 -12  -3 2765.57 204.689   1
   2 -12  -3 2861.90 226.182   1
   2 -12  -3 2740.77 261.382   1
   2 -12  -3 2929.77 196.802   1
  -2  12   3 2608.54 188.972   1
  -2  12   3 2337.89 167.834   1
   2 -12  -2 2522.72  295.04   1
   2 -12  -2 2793.19 192.148   1
   2 -12  -2 2520.74 173.561   1
   2 -12  -2 2587.86  126.10   1
  -2  12   2 2532.06 190.782   1
  -2  12   2 2618.42 167.674   1
   2 -12  -1-28.6437 45.2018   1
   2 -12  -1 41.7162 47.8564   1
  -2  12   1-20.6445 41.4302   1
  -2  12   1 36.1895 50.5894   1
   2 -11  -9 345.244 99.7972   1
   2 -11  -9 377.686 96.9442   1
   2 -11  -9 287.292 134.828   1
   2 -11  -9  267.87 84.3982   1
  -2  11   9 579.334 120.811   1
  -2  11   9 376.639  131.17   1
   2 -11  -8 1894.97 148.628   1
   2 -11  -8 2340.81 259.762   1
   2 -11  -8 2408.08 239.474   1
   2 -11  -8 2050.92 248.848   1
  -2  11   8 1888.35 206.658   1
  -2  11   8 1959.51 151.291   1
   2 -11  -7 137.563 57.4207   1
   2 -11  -7 115.357 65.6525   1
   2 -11  -7 149.464  147.17   1
   2 -11  -7 28.9148 88.3514   1
  -2  11   7 98.1894  89.154   1
  -2  11   7 24.4464 51.8278   1
   2 -11  -6 3224.57 248.315   1
   2 -11  -6 2934.81 415.105   1
   2 -11  -6 3314.64 199.292   1
   2 -11  -6 3268.13 179.692   1
  -2  11   6 3293.81 184.561   1
  -2  11   6 3230.16 169.935   1
   2 -11  -5  102.05 152.907   1
   2 -11  -5 109.612 66.4091   1
   2 -11  -5 140.201 57.2183   1
   2 -11  -5 188.137 80.5163   1
  -2  11   5 83.5406 54.3241   1
  -2  11   5 125.772 59.8751   1
   2 -11  -4 2377.67 193.695   1
   2 -11  -4 2737.80 173.932   1
   2 -11  -4 2706.80 223.897   1
   2 -11  -4 2209.79 366.685   1
  -2  11   4 2416.08  244.66   1
  -2  11   4 2769.44 146.956   1
   2 -11  -3  825.65 138.194   1
   2 -11  -3 912.742 93.9539   1
   2 -11  -3 997.463 102.898   1
   2 -11  -3  246.58 107.906   1
  -2  11   3 593.772 156.309   1
  -2  11   3 859.417 87.2739   1
   2 -11  -2 786.578 208.027   1
   2 -11  -2 1170.98 115.894   1
   2 -11  -2 1059.50 72.0378   1
   2 -11  -2 1361.72 106.373   1
  -2  11   2 1060.28 97.3643   1
  -2  11   2 1084.05 179.546   1
   2 -11  -1 2388.18 148.096   1
   2 -11  -1 2503.20 151.891   1
   2 -11  -1 2699.15 240.822   1
   2 -11  -1 2243.39 97.0594   1
  -2  11   1 2411.66 244.121   1
  -2  11   1 2331.57 140.636   1
   2 -11   0 810.112 101.414   1
   2 -11   0 928.104 169.476   1
   2 -11   0 814.976 76.7612   1
  -2  11   0 953.683 178.636   1
  -2  11   0 1197.61 97.7727   1
   2 -11   1 2734.53 162.501   1
   2 -11   1 2779.11  176.04   1
  -2  11  -1 2478.38 231.942   1
  -2  11  -1 2872.95 276.805   1
   2 -11   2 962.517 150.379   1
   2 -11   2  756.76 92.8702   1
  -2  11  -2 12.3946 135.442   1
  -2  11  -2  608.16 106.345   1
   2 -11   3 2839.89 186.535   1
   2 -11   3 2841.45 257.723   1
  -2  11  -3 2872.96 206.374   1
  -2  11  -3 3032.29  172.44   1
   2 -11   4 83.2636 65.0742   1
   2 -11   4 125.309 99.4288   1
  -2  11  -4 90.9885   74.30   1
  -2  11  -4 152.412  62.938   1
   2 -10 -11 1075.26 192.593   1
   2 -10 -11 1140.23 262.145   1
   2 -10 -11 1135.61 287.984   1
   2 -10 -11 1392.25 227.396   1
  -2  10  11 1061.22 176.428   1
   2 -10 -10 505.591 107.953   1
   2 -10 -10 554.744 90.0674   1
   2 -10 -10 675.225 187.731   1
   2 -10 -10 495.823 139.938   1
  -2  10  10 496.323 84.4306   1
   2 -10  -9 1334.06 137.243   1
   2 -10  -9 1251.61 200.475   1
   2 -10  -9 1201.21 271.769   1
   2 -10  -9 1140.55 168.678   1
  -2  10   9 1395.94 156.758   1
  -2  10   9 972.814 108.357   1
   2 -10  -8 2416.96 167.628   1
   2 -10  -8 2519.72 146.375   1
   2 -10  -8 2486.79  373.08   1
   2 -10  -8 2530.56 168.528   1
  -2  10   8 2290.86 221.035   1
  -2  10   8 2451.27 137.458   1
   2 -10  -7 5379.20  341.45   1
   2 -10  -7 5083.41 324.863   1
   2 -10  -7 5116.51 209.002   1
   2 -10  -7 5303.95 244.657   1
  -2  10   7 4955.56 215.431   1
  -2  10   7 4727.52 200.051   1
   2 -10  -6 4.29308 65.6734   1
   2 -10  -6-7.42355 41.9543   1
   2 -10  -6-48.2913 56.7053   1
   2 -10  -6 36.6123 37.1362   1
  -2  10   6-33.7801 58.4868   1
  -2  10   6 27.2344 33.4296   1
   2 -10  -5 2943.59 201.661   1
   2 -10  -5 2703.49 239.363   1
   2 -10  -5 3124.56 148.003   1
   2 -10  -5 2969.37 167.625   1
  -2  10   5 2704.40 152.386   1
  -2  10   5 2893.23 140.642   1
   2 -10  -4  45.831 87.3149   1
   2 -10  -4  123.79 49.1605   1
   2 -10  -4 187.521 58.3323   1
   2 -10  -4   88.30 67.3219   1
  -2  10   4 195.358 74.4425   1
  -2  10   4 116.678 84.4024   1
   2 -10  -3 5315.24 205.162   1
   2 -10  -3 5417.12 321.478   1
   2 -10  -3 5346.96 229.136   1
   2 -10  -3 5193.69  226.32   1
  -2  10   3 5130.91 220.309   1
  -2  10   3 4992.84 270.347   1
   2 -10  -2 99.0059 114.313   1
   2 -10  -2 161.221 49.6022   1
   2 -10  -2 75.4534 34.3829   1
   2 -10  -2  199.60 55.9434   1
  -2  10   2 161.526 73.0896   1
  -2  10   2 115.532 55.0327   1
   2 -10  -1 2452.07 206.726   1
   2 -10  -1 2449.10 129.063   1
   2 -10  -1 2281.37 144.826   1
   2 -10  -1 2305.33 85.5517   1
  -2  10   1 2218.28 181.018   1
  -2  10   1 2370.74 143.311   1
   2 -10   0 2061.89  100.28   1
   2 -10   0 1982.56 105.786   1
   2 -10   0 2049.30 131.541   1
   2 -10   0 2009.35 124.561   1
  -2  10   0 2208.55 142.199   1
  -2  10   0 2130.74 176.045   1
   2 -10   1 3289.42  158.18   1
   2 -10   1 3233.51 144.096   1
   2 -10   1 3073.85 108.827   1
   2 -10   1 3299.51 167.399   1
  -2  10  -1 3182.61 179.188   1
  -2  10  -1 3193.20  220.42   1
   2 -10   2 2577.14 139.215   1
   2 -10   2 2340.75 147.138   1
  -2  10  -2 2383.26 161.815   1
  -2  10  -2 2331.95 199.379   1
   2 -10   3 2236.12 141.724   1
   2 -10   3 2098.53 133.837   1
  -2  10  -3 2017.22 196.043   1
  -2  10  -3 1981.33 231.996   1
   2 -10   4 3098.43 166.599   1
   2 -10   4 3179.13 253.929   1
  -2  10  -4 3049.54  191.16   1
  -2  10  -4 2956.39 165.632   1
   2 -10   5 84.4163 56.6556   1
   2 -10   5 117.768 58.2814   1
  -2  10  -5 153.041 106.298   1
  -2  10  -5 77.2981 56.4301   1
   2 -10   6 1638.41 139.692   1
   2 -10   6 1875.90 225.467   1
  -2  10  -6 1870.18 215.981   1
  -2  10  -6 2028.37 172.748   1
   2  -9 -12 326.273 157.715   1
   2  -9 -12 161.792 74.5568   1
   2  -9 -12 353.405 162.838   1
   2  -9 -12 211.179 87.3502   1
  -2   9  12 149.478 66.9813   1
   2  -9 -11 3134.95  394.39   1
   2  -9 -11 3553.99 276.427   1
   2  -9 -11 3484.13 268.025   1
   2  -9 -11 3455.41 219.984   1
  -2   9  11 3297.68 172.286   1
   2  -9 -10 541.164 129.793   1
   2  -9 -10 643.307 98.6673   1
   2  -9 -10 630.587 177.826   1
   2  -9 -10 544.699 82.5641   1
  -2   9  10  511.23 120.633   1
   2  -9  -9 2077.93 330.916   1
   2  -9  -9 2637.93 266.671   1
   2  -9  -9 2322.05 236.246   1
   2  -9  -9 2442.69 201.661   1
  -2   9   9 2287.96 192.852   1
  -2   9   9 2202.09 192.147   1
   2  -9  -8 1435.95 115.182   1
   2  -9  -8 1205.98 169.301   1
   2  -9  -8 1294.18 98.5698   1
   2  -9  -8 948.629 185.584   1
  -2   9   8 1202.69 96.6219   1
  -2   9   8 1163.88 90.9612   1
   2  -9  -7 2932.71 164.004   1
   2  -9  -7 3209.26 142.183   1
   2  -9  -7 2831.87  231.52   1
   2  -9  -7 3098.43 160.094   1
  -2   9   7 2706.51 138.903   1
  -2   9   7 2880.00 131.231   1
   2  -9  -6 6752.61  228.01   1
   2  -9  -6 6050.37  491.65   1
   2  -9  -6 6891.66 331.775   1
   2  -9  -6 6443.72 248.534   1
  -2   9   6 6135.14 303.441   1
  -2   9   6 6453.76 218.029   1
   2  -9  -5 370.382 63.2557   1
   2  -9  -5 304.697 86.5475   1
   2  -9  -5 360.655 54.7581   1
   2  -9  -5 326.058 150.235   1
  -2   9   5 231.388 80.4117   1
  -2   9   5 229.835 56.7366   1
   2  -9  -4 3690.95  164.87   1
   2  -9  -4 3383.90 206.961   1
   2  -9  -4 3302.36 343.223   1
   2  -9  -4 3477.49 189.071   1
  -2   9   4 3527.38  142.00   1
  -2   9   4 3665.40 216.662   1
   2  -9  -3 622.841   73.34   1
   2  -9  -3  654.47 52.3007   1
   2  -9  -3 577.021   99.50   1
   2  -9  -3 415.069 167.448   1
  -2   9   3 517.436  61.368   1
  -2   9   3 466.686 69.7068   1
   2  -9  -2 3762.32 215.236   1
   2  -9  -2 3900.44 119.248   1
   2  -9  -2 4230.96 240.266   1
   2  -9  -2 4162.48 327.748   1
  -2   9   2 3830.12 166.574   1
  -2   9   2 3865.34 145.254   1
   2  -9  -1  133.42 27.7985   1
   2  -9  -1 155.323 48.3452   1
   2  -9  -1 84.9369 56.7915   1
   2  -9  -1 77.8086 68.8712   1
  -2   9   1 231.546 66.6746   1
  -2   9   1 134.103 79.0709   1
   2  -9   0 6485.84 220.951   1
   2  -9   0 6342.76 145.537   1
   2  -9   0 6465.31 232.782   1
   2  -9   0 6715.47 213.949   1
  -2   9   0 6264.16 328.229   1
  -2   9   0 6581.71 284.543   1
   2  -9   1 261.876 36.6557   1
   2  -9   1 326.652 57.7099   1
   2  -9   1 351.496 91.5192   1
   2  -9   1 339.472 25.0887   1
  -2   9  -1 305.894 84.3307   1
  -2   9  -1 271.829 100.143   1
   2  -9   2 7012.40 234.673   1
   2  -9   2 6274.88 164.783   1
   2  -9   2 6831.68 241.768   1
   2  -9   2 6820.61 147.078   1
  -2   9  -2 6904.83 354.995   1
  -2   9  -2 6678.27 228.126   1
   2  -9   3 817.928 36.7015   1
   2  -9   3 1053.06  81.504   1
   2  -9   3 1222.11 87.2463   1
  -2   9  -3 1072.92 96.9548   1
  -2   9  -3  797.05 126.076   1
   2  -9   4 3993.05 246.934   1
   2  -9   4 3664.59 168.347   1
  -2   9  -4 3955.81  245.21   1
  -2   9  -4 3587.11 190.847   1
   2  -9   5 3904.63  181.12   1
   2  -9   5 3603.58 170.593   1
  -2   9  -5 3605.20 173.983   1
  -2   9  -5 3809.98  296.30   1
   2  -9   6 536.091 137.963   1
   2  -9   6 585.327 126.528   1
  -2   9  -6 690.089 103.133   1
  -2   9  -6 750.074 84.6522   1
   2  -9   7 1458.80 193.107   1
  -2   9  -7 1907.37 158.733   1
  -2   9  -7 1958.34 199.298   1
   2  -9   8 226.148 96.6358   1
  -2   9  -8 88.7945 122.643   1
  -2   9  -8 82.5586 65.9719   1
   2  -8 -13 1612.41 274.947   1
   2  -8 -13 1636.84 229.753   1
   2  -8 -13 1718.06 187.815   1
   2  -8 -13 1783.98 181.347   1
   2  -8 -12 3685.54 372.359   1
   2  -8 -12 3633.81 192.568   1
   2  -8 -12 4302.10  341.79   1
   2  -8 -12 3620.14 252.857   1
  -2   8  12 3598.89  182.58   1
   2  -8 -11 166.161 68.3627   1
   2  -8 -11 73.0157 82.7101   1
   2  -8 -11 117.629 88.9026   1
   2  -8 -11 135.271 86.1155   1
  -2   8  11 167.744  51.105   1
   2  -8 -10 3336.94 229.134   1
   2  -8 -10 3719.13 166.693   1
   2  -8 -10 3727.29  283.22   1
   2  -8 -10 3484.85 245.896   1
  -2   8  10 3632.45 219.948   1
   2  -8  -9 177.638  75.494   1
   2  -8  -9 55.9313 53.7959   1
   2  -8  -9 100.519 69.2783   1
   2  -8  -9  8.5927 62.7132   1
  -2   8   9 34.2965 64.5606   1
  -2   8   9 138.547  43.196   1
   2  -8  -8 4612.61 200.348   1
   2  -8  -8 4715.87 219.426   1
   2  -8  -8 4804.46  176.24   1
   2  -8  -8 4831.55 280.668   1
  -2   8   8 4291.71  164.82   1
  -2   8   8 4700.21 234.837   1
   2  -8  -7 1783.94 96.0066   1
   2  -8  -7 1325.65 247.278   1
   2  -8  -7 1759.96 183.988   1
   2  -8  -7 1975.26 170.359   1
  -2   8   7 1702.05 93.5767   1
  -2   8   7 1630.73 95.4055   1
   2  -8  -6 5677.37 188.393   1
   2  -8  -6 5891.36 209.309   1
   2  -8  -6 6036.91 422.338   1
   2  -8  -6 6205.42 290.209   1
  -2   8   6 5414.27 185.622   1
  -2   8   6 5585.78 180.583   1
   2  -8  -5 3557.86 217.081   1
   2  -8  -5 3264.45 132.329   1
   2  -8  -5 3770.31 142.624   1
   2  -8  -5 3336.25 212.053   1
  -2   8   5 3525.22  185.75   1
  -2   8   5 3125.57 174.308   1
   2  -8  -4 3159.06 199.945   1
   2  -8  -4 3229.26 124.554   1
   2  -8  -4 3222.09 137.386   1
   2  -8  -4 3301.04 121.308   1
  -2   8   4 3021.24 126.597   1
  -2   8   4 3095.68 117.365   1
   2  -8  -3 5168.91 168.215   1
   2  -8  -3 4301.19 240.581   1
   2  -8  -3 5215.64 151.683   1
   2  -8  -3 5210.05 184.237   1
  -2   8   3 5096.28 211.756   1
  -2   8   3 5101.40 172.566   1
   2  -8  -2 8421.28 206.173   1
   2  -8  -2 8600.81  246.57   1
   2  -8  -2 8722.99 341.314   1
   2  -8  -2 8525.79  342.02   1
  -2   8   2 8688.76 239.387   1
  -2   8   2 7867.14 253.248   1
   2  -8  -1 7308.01 367.006   1
   2  -8  -1 7982.79 238.468   1
   2  -8  -1 7641.03 210.489   1
   2  -8  -1 7524.14 286.138   1
  -2   8   1 7323.04 216.325   1
  -2   8   1 7510.65 314.038   1
   2  -8   0 16.8509 14.8993   1
   2  -8   0-9.46352 44.7547   1
   2  -8   0  30.748 47.4932   1
   2  -8   0-30.2551  47.606   1
  -2   8   0 2.69485 32.0378   1
  -2   8   0 60.3575 41.7618   1
   2  -8   1 4826.64 170.896   1
   2  -8   1 4856.60 158.767   1
   2  -8   1 4418.86 163.103   1
   2  -8   1 4562.97 92.0707   1
  -2   8  -1 4353.75 152.189   1
  -2   8  -1 4198.19 173.387   1
   2  -8   2 18.5111 20.3542   1
   2  -8   2 11.8394 30.9615   1
   2  -8   2  46.594 29.3969   1
   2  -8   2-10.8977 15.0176   1
  -2   8  -2 74.0609 34.9382   1
  -2   8  -2 39.0125  29.204   1
   2  -8   312465.10 213.992   1
   2  -8   312751.30 364.194   1
   2  -8   312957.90 213.444   1
   2  -8   313393.30 476.753   1
  -2   8  -312369.30  393.08   1
  -2   8  -312622.40 367.596   1
   2  -8   4 1001.68 82.9473   1
   2  -8   4 1237.49 121.876   1
  -2   8  -4 1357.61 146.692   1
  -2   8  -4 1024.94 82.2613   1
   2  -8   5 4070.51 168.318   1
   2  -8   5 4160.67 162.642   1
  -2   8  -5 4021.71 165.501   1
  -2   8  -5 3813.61 192.076   1
   2  -8   6 2123.21 121.095   1
   2  -8   6 2407.90 186.464   1
  -2   8  -6 2151.46 143.422   1
  -2   8  -6 2200.13 187.456   1
   2  -8   7 1152.85  99.679   1
  -2   8  -7 1245.53 104.724   1
  -2   8  -7 1274.89 121.362   1
   2  -8   8 4187.23 198.199   1
  -2   8  -8 4199.03 335.877   1
  -2   8  -8 4224.02 197.946   1
   2  -8   9 954.808 152.644   1
  -2   8  -9 784.108  106.13   1
  -2   8  -9 827.915 127.506   1
   2  -8  10 3193.51 273.561   1
  -2   8 -10 2816.56 286.514   1
  -2   8 -10 2513.39 221.213   1
   2  -7 -14 2297.68 210.091   1
   2  -7 -14 2612.79 198.433   1
   2  -7 -14 2293.26  186.44   1
   2  -7 -14 2715.23 225.348   1
   2  -7 -13 1741.07 180.438   1
   2  -7 -13 1836.95 262.093   1
   2  -7 -13 2367.98  179.86   1
   2  -7 -13 2082.75 229.507   1
   2  -7 -12 1428.41 139.478   1
   2  -7 -12 1174.02 150.944   1
   2  -7 -12 1556.32 151.851   1
   2  -7 -12 1599.18 175.799   1
  -2   7  12 1559.41 107.031   1
   2  -7 -11 6723.80 328.868   1
   2  -7 -11 7118.88 343.961   1
   2  -7 -11 7298.18  259.50   1
   2  -7 -11 7024.37 414.489   1
  -2   7  11 7063.83  318.48   1
   2  -7 -10 433.851 72.5291   1
   2  -7 -10 364.067 92.1467   1
   2  -7 -10 400.653 95.5678   1
   2  -7 -10 371.921 93.0986   1
  -2   7  10  314.97  86.915   1
   2  -7  -9 3566.04 165.366   1
   2  -7  -9 3776.10 203.785   1
   2  -7  -9 3257.05  226.44   1
   2  -7  -9 3283.93 208.102   1
  -2   7   9 3617.15 142.349   1
  -2   7   9 3778.40 194.563   1
   2  -7  -8  378.46 103.064   1
   2  -7  -8  448.63 54.5609   1
   2  -7  -8 414.506 80.7905   1
   2  -7  -8 396.507 95.2377   1
  -2   7   8 497.944 51.8451   1
  -2   7   8 447.048 53.3503   1
   2  -7  -711373.10 380.032   1
   2  -7  -711668.80 599.987   1
   2  -7  -711785.70 324.674   1
   2  -7  -711429.30 348.524   1
  -2   7   711744.40 381.675   1
  -2   7   711575.60 314.499   1
   2  -7  -6 2753.55 130.342   1
   2  -7  -6 2684.74 124.382   1
   2  -7  -6 2643.79 182.553   1
   2  -7  -6 2743.08 110.329   1
  -2   7   6 2634.48 106.311   1
  -2   7   6 2621.88  104.40   1
   2  -7  -510998.20 389.271   1
   2  -7  -510972.10 385.483   1
   2  -7  -510758.30 285.375   1
   2  -7  -510196.70 398.765   1
  -2   7   5 9988.21 276.722   1
  -2   7   5 9882.02  259.17   1
   2  -7  -4 2426.18 154.934   1
   2  -7  -4 2225.96 96.9318   1
   2  -7  -4 2439.20 96.2635   1
   2  -7  -4 2263.32 154.804   1
  -2   7   4 2397.20 95.7115   1
  -2   7   4 2117.98  86.749   1
   2  -7  -3 6199.96 186.961   1
   2  -7  -3 5335.64 244.337   1
   2  -7  -3 5990.89  230.52   1
   2  -7  -3 5990.81 163.693   1
  -2   7   3 6160.81 236.889   1
  -2   7   3 5950.78 162.572   1
   2  -7  -2 7782.31 284.673   1
   2  -7  -2 7701.26 182.143   1
   2  -7  -2 7538.91 209.568   1
   2  -7  -2 7033.56  285.73   1
  -2   7   2 7826.84 254.364   1
  -2   7   2 7380.58 214.166   1
   2  -7  -1 1478.79 108.247   1
   2  -7  -1 1662.99 82.8794   1
   2  -7  -1 1612.03 78.0929   1
   2  -7  -1 1552.34 77.6997   1
  -2   7   1 1601.18 85.7262   1
  -2   7   1 1613.45 73.9452   1
   2  -7   015146.00 458.019   1
   2  -7   015414.60 346.996   1
   2  -7   015946.70 413.481   1
   2  -7   014846.40  410.91   1
  -2   7   014995.70 409.059   1
  -2   7   015357.20 462.082   1
   2  -7   1 1266.93 48.5379   1
   2  -7   1 1156.64  108.29   1
   2  -7   1 1220.79 53.2396   1
   2  -7   1 1301.98 69.3945   1
  -2   7  -1 1139.37 118.743   1
  -2   7  -1 1101.17 68.7442   1
   2  -7   2 3250.22  161.83   1
   2  -7   2 2845.11 63.9392   1
   2  -7   2 2924.07 111.257   1
   2  -7   2 2930.74 79.8366   1
  -2   7  -2 2883.29 175.227   1
  -2   7  -2 2959.71  107.81   1
   2  -7   3 23.9984 9.61817   1
   2  -7   3 22.4858 8.65492   1
   2  -7   3 96.6425 43.6569   1
   2  -7   3 59.1108 29.0928   1
  -2   7  -3 25.6984  53.313   1
  -2   7  -3 74.2026 44.7009   1
   2  -7   411180.60  316.29   1
   2  -7   410970.50 305.172   1
  -2   7  -410698.60 373.167   1
  -2   7  -410442.80 332.714   1
   2  -7   5 754.187 64.7684   1
   2  -7   5 759.404 64.3854   1
  -2   7  -5 612.317 77.3898   1
  -2   7  -5 632.687 98.5663   1
   2  -7   6 5414.14 258.285   1
   2  -7   6 5337.92 254.763   1
  -2   7  -6 5135.01 298.906   1
  -2   7  -6 5479.60 192.053   1
   2  -7   7 475.517  67.362   1
  -2   7  -7 680.625 82.5233   1
  -2   7  -7 505.297 67.8717   1
   2  -7   8 3012.57  146.38   1
  -2   7  -8 2737.34 219.389   1
  -2   7  -8 3303.11 259.483   1
   2  -7   9 2388.67 142.266   1
  -2   7  -9 2654.62 152.681   1
  -2   7  -9 2448.34 258.423   1
   2  -7  10  435.03 130.329   1
  -2   7 -10 580.521 142.351   1
  -2   7 -10 694.131 109.663   1
   2  -7  11 3848.98 303.124   1
  -2   7 -11 3648.70 227.714   1
  -2   7 -11 3616.76 259.129   1
   2  -6 -15 3182.94 243.172   1
   2  -6 -15 3257.53 336.431   1
   2  -6 -15 3440.08 357.531   1
   2  -6 -15 3349.78 353.945   1
   2  -6 -14 1488.72 145.869   1
   2  -6 -14 1464.27 160.466   1
   2  -6 -14 1646.01  152.77   1
   2  -6 -14 1394.15 253.481   1
   2  -6 -13 3990.97 204.372   1
   2  -6 -13 3799.07 345.652   1
   2  -6 -13 4181.22 329.796   1
   2  -6 -13 3879.27 240.383   1
   2  -6 -12 2205.56 157.919   1
   2  -6 -12 2258.93 163.007   1
   2  -6 -12 2351.06 137.954   1
   2  -6 -12 2227.02 174.372   1
   2  -6 -11 3742.76 204.493   1
   2  -6 -11 3597.36 320.661   1
   2  -6 -11 3741.16 226.711   1
   2  -6 -11 3522.22 183.887   1
  -2   6  11 3649.34 150.776   1
   2  -6 -10 4905.65 253.953   1
   2  -6 -10 4924.57 174.486   1
   2  -6 -10 4830.54 199.507   1
   2  -6 -10 4757.85 230.215   1
  -2   6  10 4668.18 162.972   1
   2  -6  -9 1418.03 216.932   1
   2  -6  -9 1553.80 162.853   1
   2  -6  -9 1889.32 93.3203   1
   2  -6  -9 1897.88 210.459   1
  -2   6   9 1823.14 87.4921   1
   2  -6  -8 4860.92  178.41   1
   2  -6  -8 4508.12 310.034   1
   2  -6  -8 5289.01 245.646   1
   2  -6  -8 4929.11 213.704   1
  -2   6   8 4736.19 150.191   1
  -2   6   8 4952.78 206.502   1
   2  -6  -7 2538.18 143.347   1
   2  -6  -7 2421.38 160.831   1
   2  -6  -7 2461.64 111.689   1
   2  -6  -7 2443.52 204.392   1
  -2   6   7 2487.28 94.3011   1
  -2   6   7 2414.48  92.261   1
   2  -6  -610181.80 283.948   1
   2  -6  -610454.60 495.753   1
   2  -6  -610543.30 407.329   1
   2  -6  -6 9886.97 322.189   1
  -2   6   610159.90 257.557   1
  -2   6   6 9920.21 258.731   1
   2  -6  -5 1872.86 79.0931   1
   2  -6  -5 1903.73 135.593   1
   2  -6  -5 1828.20 87.6044   1
   2  -6  -5 1982.48  129.58   1
  -2   6   5 1842.97  106.03   1
  -2   6   5 1757.15 75.1949   1
   2  -6  -4 5078.22  199.74   1
   2  -6  -4 5056.53 151.894   1
   2  -6  -4 4803.66 138.908   1
   2  -6  -4 4573.43 206.478   1
  -2   6   4 4990.40 132.079   1
  -2   6   4 4839.58 134.442   1
   2  -6  -3 2107.50  83.822   1
   2  -6  -3 2176.52 109.904   1
   2  -6  -3 1991.64 123.359   1
   2  -6  -3 2201.73 114.236   1
  -2   6   3 2055.34 79.2467   1
  -2   6   3 2057.96 73.2468   1
   2  -6  -217417.20 432.663   1
   2  -6  -216878.60 404.185   1
   2  -6  -215584.00 507.312   1
   2  -6  -217437.10 483.942   1
  -2   6   216411.80 403.843   1
  -2   6   217101.70 392.138   1
   2  -6  -1 3400.84 150.986   1
   2  -6  -1 3396.37 144.756   1
   2  -6  -1 3434.44 143.204   1
   2  -6  -1 3606.56 82.6918   1
  -2   6   1 3406.12 135.679   1
  -2   6   1 3415.95 153.564   1
   2  -6   0 5071.91 139.839   1
   2  -6   0 5165.94 138.583   1
   2  -6   0 5222.31 100.531   1
   2  -6   0 5064.00 198.701   1
  -2   6   0 5106.20 176.619   1
  -2   6   0 4986.08 145.159   1
   2  -6   1 5363.27 147.401   1
   2  -6   1 5424.70 189.127   1
   2  -6   1 5148.57 105.574   1
   2  -6   1 5068.15 151.663   1
  -2   6  -1 5106.33 203.049   1
  -2   6  -1 5203.15 140.523   1
   2  -6   2 813.704 36.0185   1
   2  -6   2 828.458 52.4319   1
   2  -6   2  835.97 51.3108   1
   2  -6   2 739.873 26.4001   1
  -2   6  -2 830.348 77.4901   1
  -2   6  -2 838.793 57.2291   1
   2  -6   316646.10 415.899   1
   2  -6   315651.00 394.914   1
   2  -6   316090.40 250.796   1
   2  -6   316148.90 246.835   1
  -2   6  -315928.40 404.018   1
  -2   6  -316181.10 430.904   1
   2  -6   4 3077.61 108.632   1
   2  -6   4 2840.41 104.778   1
  -2   6  -4 2948.85  120.29   1
  -2   6  -4 3071.36 108.091   1
   2  -6   5 6305.66 186.827   1
   2  -6   5 6547.17 189.212   1
  -2   6  -5 6473.67  192.93   1
  -2   6  -5 6370.25 210.398   1
   2  -6   6 0.46996 30.5173   1
   2  -6   6 85.2497 30.6757   1
  -2   6  -6 32.7393 31.4432   1
  -2   6  -6 19.6117 57.3645   1
   2  -6   7 6452.00 280.816   1
  -2   6  -7 6598.39  236.91   1
  -2   6  -7 6628.50 210.549   1
   2  -6   8 332.692 58.4547   1
  -2   6  -8 372.469  107.56   1
  -2   6  -8 487.574  91.118   1
   2  -6   9 6259.31 233.321   1
  -2   6  -9 6618.70 378.344   1
  -2   6  -9 6460.46 242.025   1
   2  -6  10 485.926 129.646   1
  -2   6 -10 605.289  135.55   1
  -2   6 -10  811.89  104.62   1
   2  -6  11 1112.68 110.257   1
  -2   6 -11 1192.04 118.536   1
  -2   6 -11 1027.33 137.946   1
   2  -6  12 2297.56 163.271   1
  -2   6 -12 2430.79 204.949   1
  -2   6 -12 2285.18 183.539   1
   2  -5 -15-39.8899 64.7925   1
   2  -5 -15 18.6849 58.7389   1
   2  -5 -15 107.354  62.042   1
   2  -5 -15 123.479 88.0426   1
   2  -5 -15 4.72975 94.1537   1
   2  -5 -14 2834.61  172.15   1
   2  -5 -14 2712.83 188.897   1
   2  -5 -14 2666.59 192.931   1
   2  -5 -14 2877.61  296.49   1
   2  -5 -14 2810.22 274.743   1
   2  -5 -13 116.282 98.2678   1
   2  -5 -13 149.016 117.601   1
   2  -5 -13 284.696 69.4041   1
   2  -5 -13 98.7697 72.3807   1
   2  -5 -12 7343.84 407.115   1
   2  -5 -12 6799.08 424.433   1
   2  -5 -12 6847.29 290.223   1
   2  -5 -12 6513.34 334.475   1
   2  -5 -11 1378.04 89.2014   1
   2  -5 -11 1583.94 115.749   1
   2  -5 -11 1173.26 123.608   1
   2  -5 -11 1084.40 109.406   1
   2  -5 -11 1236.51 85.4199   1
   2  -5 -10 5961.82 259.178   1
   2  -5 -10 6407.11  374.30   1
   2  -5 -10 5993.53 221.704   1
   2  -5 -10 6310.15 337.847   1
  -2   5  10 6097.25 192.484   1
   2  -5  -9  862.11 76.3354   1
   2  -5  -9 1005.88  65.332   1
   2  -5  -9 956.174 95.5355   1
   2  -5  -9  886.96 102.469   1
  -2   5   9 843.025 61.5628   1
   2  -5  -8 4345.38  306.45   1
   2  -5  -8 4582.08  215.28   1
   2  -5  -8 4129.44 191.122   1
   2  -5  -8 4267.68 136.376   1
  -2   5   8 4518.65 133.265   1
  -2   5   8 4472.41 135.722   1
   2  -5  -7 3477.32 179.707   1
   2  -5  -7 3239.96 110.759   1
   2  -5  -7 3304.41 164.147   1
   2  -5  -7 3496.84 171.082   1
  -2   5   7 3538.62 148.659   1
  -2   5   7 3393.85 104.931   1
   2  -5  -6 3921.68 247.327   1
   2  -5  -6 3609.68 164.083   1
   2  -5  -6 3659.67  109.87   1
   2  -5  -6 3138.14 147.865   1
  -2   5   6 3514.64 103.917   1
  -2   5   6 3775.08 142.636   1
   2  -5  -529707.80 751.898   1
   2  -5  -529963.50 1045.68   1
   2  -5  -529027.30 806.448   1
   2  -5  -529462.60  724.46   1
  -2   5   529514.90 709.507   1
  -2   5   529542.00 780.471   1
   2  -5  -4 3240.61 153.546   1
   2  -5  -4 3377.03 95.8004   1
   2  -5  -4 3518.10 116.069   1
   2  -5  -4 3505.59 105.198   1
  -2   5   4 3225.70 89.8532   1
  -2   5   4 3306.34  94.118   1
   2  -5  -3 9875.51 279.883   1
   2  -5  -3 9271.17 216.362   1
   2  -5  -3 9134.91 205.921   1
   2  -5  -3 8441.87 281.022   1
  -2   5   3 8937.42 195.458   1
  -2   5   3 8956.90 203.286   1
   2  -5  -2 889.563 47.2077   1
   2  -5  -2 1015.39 43.3295   1
   2  -5  -2 958.407 44.5648   1
   2  -5  -2 948.706 72.7429   1
  -2   5   2 857.398 40.9551   1
  -2   5   2 926.373 46.2635   1
   2  -5  -123165.40 732.508   1
   2  -5  -123755.20 550.071   1
   2  -5  -124779.10 564.008   1
   2  -5  -123799.30  540.20   1
  -2   5   123510.10 550.505   1
  -2   5   123170.10 572.287   1
   2  -5   0 3307.25 121.492   1
   2  -5   0 3440.79 65.1813   1
   2  -5   0 3081.44 98.2159   1
   2  -5   0 3330.80 91.8158   1
  -2   5   0 3263.93 115.583   1
  -2   5   0 3358.81 95.8861   1
   2  -5   116654.90  375.54   1
   2  -5   116635.00  308.77   1
   2  -5   116791.60 418.434   1
   2  -5   117161.30 382.167   1
  -2   5  -116416.60 370.246   1
  -2   5  -116495.20 382.379   1
   2  -5   2 1322.70 53.9742   1
   2  -5   2 1323.29 56.6116   1
   2  -5   2 1359.17 29.4448   1
   2  -5   2 1390.74 37.8567   1
  -2   5  -2 1403.02 56.6396   1
  -2   5  -2 1434.88 62.4386   1
   2  -5   3 4575.68 53.5737   1
   2  -5   3 4746.55 163.219   1
   2  -5   3 4735.54 54.8144   1
   2  -5   3 4619.39 124.339   1
  -2   5  -3 4490.56 182.333   1
  -2   5  -3 4555.33 162.897   1
   2  -5   410224.20  293.46   1
   2  -5   4 9921.97 237.993   1
  -2   5  -4 9936.98  243.70   1
  -2   5  -4 9680.84 255.875   1
   2  -5   5 924.221 82.7774   1
   2  -5   5 889.721 84.4559   1
  -2   5  -5 936.412  99.339   1
  -2   5  -5 947.511 57.6786   1
   2  -5   610455.50  274.82   1
  -2   5  -610705.50 382.457   1
  -2   5  -610874.00  286.51   1
   2  -5   7 135.165 49.5661   1
  -2   5  -7 29.6298 33.9199   1
  -2   5  -7 99.3699  39.156   1
   2  -5   8 2754.29 113.126   1
  -2   5  -8 2847.35 168.288   1
  -2   5  -8 2956.40 197.535   1
   2  -5   9 132.077 69.9954   1
  -2   5  -9 146.211 47.5863   1
  -2   5  -9 208.804 87.0091   1
   2  -5  10 7509.59 261.106   1
  -2   5 -10 7548.49 300.195   1
  -2   5 -10 7851.07 365.144   1
   2  -5  11 1502.70 110.912   1
  -2   5 -11 1645.26  143.49   1
  -2   5 -11 1725.17 129.282   1
   2  -5  12 3662.48 273.052   1
  -2   5 -12 3771.87 236.496   1
  -2   5 -12 3954.26  217.32   1
   2  -5  13 415.588 138.853   1
  -2   5 -13 463.822 102.894   1
  -2   5 -13 460.578 115.273   1
   2  -4 -16 482.086 160.067   1
   2  -4 -16 617.612 109.337   1
   2  -4 -16 595.062 165.915   1
   2  -4 -16 639.169 103.075   1
   2  -4 -16 622.536 182.564   1
   2  -4 -15 3001.48 203.022   1
   2  -4 -15 3212.19  187.62   1
   2  -4 -15 3118.12  212.72   1
   2  -4 -15 3216.24  198.13   1
   2  -4 -15 3073.05 189.141   1
   2  -4 -14 20.5391 51.2842   1
   2  -4 -14   72.62 83.7486   1
   2  -4 -14-4.75845  58.684   1
   2  -4 -14 68.0526  54.381   1
   2  -4 -14 96.2087 78.8033   1
   2  -4 -13 3783.12 187.813   1
   2  -4 -13 4104.75 204.169   1
   2  -4 -13 4244.55 204.289   1
   2  -4 -13 4232.39 311.016   1
   2  -4 -13 3669.34 207.077   1
   2  -4 -12 321.864 70.2365   1
   2  -4 -12 218.947 57.5237   1
   2  -4 -12 133.491 68.5486   1
   2  -4 -12 295.069 104.374   1
   2  -4 -1111247.00 373.854   1
   2  -4 -1110300.10 451.553   1
   2  -4 -11 9945.44 493.275   1
   2  -4 -1110430.10 316.355   1
   2  -4 -1110018.30 395.049   1
   2  -4 -10 103.571 58.5997   1
   2  -4 -10 183.438 85.2193   1
   2  -4 -10 143.164 47.7467   1
   2  -4 -10 190.414 38.2821   1
   2  -4 -10 148.684 64.1493   1
   2  -4  -9 5677.25 188.083   1
   2  -4  -9 6247.90 327.232   1
   2  -4  -9 5710.39 168.653   1
   2  -4  -9 5727.73 218.764   1
  -2   4   9 5578.32 165.635   1
   2  -4  -8 4595.96 253.026   1
   2  -4  -8 4407.21 191.829   1
   2  -4  -8 4367.36 129.654   1
   2  -4  -8 4201.13 142.934   1
  -2   4   8 4353.91 125.829   1
   2  -4  -718300.60 451.372   1
   2  -4  -717337.40 416.318   1
   2  -4  -717356.10 521.722   1
   2  -4  -718457.40  654.97   1
  -2   4   717837.70  426.44   1
  -2   4   718585.80 485.401   1
   2  -4  -6 2150.57 116.171   1
   2  -4  -6 1981.11 73.5802   1
   2  -4  -6 1907.76 67.6228   1
   2  -4  -6 1798.73 106.688   1
  -2   4   6 1876.57  66.097   1
  -2   4   6 1971.83 92.3317   1
   2  -4  -5 2213.86 115.432   1
   2  -4  -5 1996.84 102.371   1
   2  -4  -5 2239.25 72.1245   1
   2  -4  -5 2123.83 68.2563   1
  -2   4   5 2059.15 64.1111   1
  -2   4   5 2065.05 87.1673   1
   2  -4  -412199.10 321.813   1
   2  -4  -412944.30 273.542   1
   2  -4  -412480.20 275.824   1
   2  -4  -412449.50 366.848   1
  -2   4   412646.50 267.164   1
  -2   4   412313.50 255.454   1
   2  -4  -3 1125.02 118.278   1
   2  -4  -3 1273.49 70.0562   1
   2  -4  -3 1269.80 59.7111   1
   2  -4  -3 1287.00 72.5617   1
  -2   4   3 1278.07 45.5727   1
  -2   4   3 1321.85 43.1238   1
   2  -4  -223443.20 548.954   1
   2  -4  -221522.50 673.973   1
   2  -4  -222973.20 505.297   1
   2  -4  -224655.70 592.382   1
  -2   4   222618.10 515.011   1
  -2   4   222376.40  490.42   1
   2  -4  -1 428.141 25.1743   1
   2  -4  -1 390.831 29.4285   1
   2  -4  -1 371.841 28.4327   1
   2  -4  -1 301.588 42.3767   1
  -2   4   1 466.131 45.6165   1
  -2   4   1 446.055 26.1136   1
   2  -4   020122.80 448.419   1
   2  -4   020942.90 487.909   1
   2  -4   021761.20 434.752   1
   2  -4   020796.60 440.228   1
  -2   4   020193.80 439.604   1
  -2   4   020497.40 470.777   1
   2  -4   1 978.545 40.2768   1
   2  -4   1 1040.40 22.4561   1
   2  -4   1 1112.70 42.8906   1
   2  -4   1  995.99 41.6196   1
  -2   4  -1 960.738 42.9532   1
  -2   4  -1 1049.91 59.2308   1
   2  -4   2 8615.00  130.99   1
   2  -4   2 8402.62  213.34   1
   2  -4   2 8497.37 120.675   1
   2  -4   2 8290.23 174.741   1
  -2   4  -2 8660.81 214.124   1
  -2   4  -2 8402.40 227.194   1
   2  -4   3 749.627 38.6363   1
   2  -4   3  741.11 37.4351   1
   2  -4   3  728.52 8.59202   1
  -2   4  -3 798.783 57.2534   1
  -2   4  -3 720.982  42.339   1
   2  -4   424455.80 559.415   1
   2  -4   424972.90  575.99   1
  -2   4  -424111.50 566.275   1
  -2   4  -424685.10 655.754   1
   2  -4   5 1818.61 64.3533   1
   2  -4   5 1801.80 95.5306   1
  -2   4  -5 1652.77 96.1372   1
  -2   4  -5 1628.54 105.277   1
   2  -4   6 72.4248 28.4698   1
  -2   4  -6 230.378 47.2499   1
  -2   4  -6 147.081 34.1756   1
   2  -4   7 5057.92 192.951   1
  -2   4  -7 5102.68 163.943   1
  -2   4  -7 4972.92 150.349   1
   2  -4   8 1296.41 71.0137   1
  -2   4  -8 1393.52 130.018   1
  -2   4  -8 1402.26  78.774   1
   2  -4   913898.90 378.727   1
  -2   4  -913653.30 415.077   1
  -2   4  -913875.30 485.358   1
   2  -4  10 515.417 59.5731   1
  -2   4 -10 415.467 71.5285   1
  -2   4 -10 485.772 65.7983   1
   2  -4  11 7906.78 349.971   1
  -2   4 -11 7418.24 298.754   1
  -2   4 -11 7816.48 291.082   1
   2  -4  12  411.85 73.5924   1
  -2   4 -12 575.932 91.4661   1
  -2   4 -12 476.354 89.1287   1
   2  -4  13 5094.91 237.866   1
  -2   4 -13 5316.37 276.098   1
  -2   4 -13 5445.35 292.206   1
   2  -4  14 671.925 167.929   1
  -2   4 -14 1034.09 210.195   1
  -2   4 -14 660.481 122.612   1
   2  -3 -16 796.923 118.187   1
   2  -3 -16 807.335  107.58   1
   2  -3 -16 888.238 118.284   1
   2  -3 -16 1065.32 198.158   1
   2  -3 -16 885.722 111.244   1
   2  -3 -15 1965.24 230.776   1
   2  -3 -15 2233.13 175.772   1
   2  -3 -15 2470.75  222.00   1
   2  -3 -15 2378.41 243.371   1
   2  -3 -15 2303.67 162.165   1
   2  -3 -14 2720.00  160.34   1
   2  -3 -14 2391.85 241.802   1
   2  -3 -14 2788.54 162.599   1
   2  -3 -14 2770.74 225.938   1
   2  -3 -14 2589.88 175.868   1
   2  -3 -13 231.667 103.075   1
   2  -3 -13 105.952 93.5464   1
   2  -3 -13 158.816 58.4839   1
   2  -3 -13 159.747 60.5429   1
   2  -3 -13 119.976 87.4018   1
   2  -3 -12 5498.59 294.151   1
   2  -3 -12 5050.89 238.115   1
   2  -3 -12 5707.14 309.449   1
   2  -3 -12 5063.75 286.362   1
   2  -3 -12 5237.12 305.967   1
   2  -3 -11 1488.52 107.821   1
   2  -3 -11 1353.08 171.603   1
   2  -3 -11 1630.34 147.757   1
   2  -3 -11 1547.87 109.113   1
   2  -3 -11 1540.66 96.4978   1
   2  -3 -10 5249.90 187.653   1
   2  -3 -10 5057.14 226.932   1
   2  -3 -10 5057.27 205.525   1
   2  -3 -10 5233.96 201.857   1
   2  -3 -10 5062.50 166.994   1
   2  -3  -9 198.648 56.2061   1
   2  -3  -9 139.932 36.9025   1
   2  -3  -9 159.633 64.2832   1
   2  -3  -9 240.973 51.8823   1
   2  -3  -9 205.847 53.5034   1
   2  -3  -8 6072.27 169.466   1
   2  -3  -8 5720.84 204.737   1
   2  -3  -8 6168.76 211.927   1
   2  -3  -7 2140.91 167.284   1
   2  -3  -7 2196.21 77.6163   1
   2  -3  -7 2173.31 102.462   1
  -2   3   7 2063.07 99.8344   1
   2  -3  -6 8849.86 202.799   1
   2  -3  -6 8953.96 235.434   1
   2  -3  -6 9482.38 274.187   1
  -2   3   6 8831.89 192.572   1
  -2   3   6 8834.47 187.678   1
   2  -3  -5 6917.00 187.586   1
   2  -3  -5 7006.50 210.904   1
   2  -3  -5 6875.80 146.414   1
  -2   3   5 6802.21 145.346   1
  -2   3   5 6758.74 140.108   1
   2  -3  -433241.80 1019.59   1
   2  -3  -434638.70  795.07   1
   2  -3  -434973.10  841.38   1
  -2   3   434186.20 759.729   1
  -2   3   434221.20 777.697   1
   2  -3  -3 1343.20 44.5988   1
   2  -3  -3 1439.89  43.715   1
   2  -3  -3 1321.94 105.343   1
  -2   3   3 1368.94 60.0422   1
  -2   3   3 1453.91 55.5922   1
   2  -3  -2 798.135 53.1152   1
   2  -3  -2 857.408 47.0559   1
   2  -3  -2 779.994 47.8476   1
  -2   3   2 808.446 30.9676   1
  -2   3   2 801.618 42.3986   1
   2  -3  -112987.10 244.641   1
   2  -3  -112757.80 244.453   1
   2  -3  -112818.00 332.064   1
  -2   3   112620.50 242.642   1
  -2   3   112750.10 259.126   1
   2  -3   0 567.282 26.5031   1
   2  -3   0 566.464 26.1774   1
   2  -3   0 571.499  38.472   1
  -2   3   0 507.606 27.2828   1
  -2   3   0 585.208 37.4643   1
   2  -3   114799.50 260.623   1
   2  -3   115461.90 249.655   1
   2  -3   114708.00 283.586   1
   2  -3   114576.40 308.156   1
  -2   3  -114585.10 278.778   1
  -2   3  -114212.30 281.963   1
   2  -3   2 1247.50 20.7501   1
   2  -3   2 1165.18 37.5717   1
   2  -3   2 1163.39 20.4505   1
   2  -3   2 1095.74  38.552   1
  -2   3  -2 1221.13 38.7266   1
  -2   3  -2 1108.53 59.6018   1
   2  -3   317057.20 378.038   1
   2  -3   316655.00  343.58   1
  -2   3  -316622.60 387.255   1
  -2   3  -317029.10 346.144   1
   2  -3   4  745.03 32.9355   1
   2  -3   4 645.059 34.6947   1
  -2   3  -4 686.676 36.8471   1
  -2   3  -4 628.169 53.5311   1
   2  -3   513133.90 276.227   1
  -2   3  -513090.90 288.301   1
  -2   3  -512947.20 284.231   1
   2  -3   6 7107.94 160.036   1
  -2   3  -6 7018.23 172.208   1
  -2   3  -6 7259.43 177.171   1
   2  -3   710928.20 258.118   1
  -2   3  -711717.90 283.711   1
  -2   3  -711389.80 285.569   1
   2  -3   8 6185.06 164.734   1
  -2   3  -8 6119.74 237.833   1
  -2   3  -8 6187.36 236.394   1
   2  -3   9 2307.43 128.137   1
  -2   3  -9 2211.13 103.412   1
  -2   3  -9 2189.69 103.385   1
  -2   3  -9 2095.13  37.856   1
   2  -3  10 8378.21  240.60   1
  -2   3 -10 8265.24 264.585   1
  -2   3 -10 8186.75 267.919   1
  -2   3 -10 7985.36 132.386   1
  -2   3 -10 7856.71 138.995   1
   2  -3  11 876.235  107.58   1
  -2   3 -11 768.439 40.2361   1
  -2   3 -11 788.361 23.1291   1
  -2   3 -11 971.097 86.4362   1
  -2   3 -11 1089.44 131.155   1
   2  -3  12 7603.62 256.576   1
  -2   3 -12 6901.12 176.963   1
  -2   3 -12 7570.30 403.723   1
  -2   3 -12 7274.27 292.542   1
  -2   3 -12 6767.46 154.011   1
   2  -3  13 345.211 72.3129   1
  -2   3 -13 366.812 88.7795   1
  -2   3 -13 449.294 131.082   1
   2  -3  14 3613.81 285.373   1
  -2   3 -14 3566.30 210.211   1
  -2   3 -14 3470.46 342.261   1
   2  -3  15  1.2455 71.2339   1
  -2   3 -15 55.0102 84.7276   1
  -2   3 -15-9.54786 49.9125   1
   2  -2 -16 1973.01 224.003   1
   2  -2 -16 1788.19 138.829   1
   2  -2 -16 1561.38 247.876   1
   2  -2 -16 1866.03 149.258   1
   2  -2 -16 1308.85 227.139   1
   2  -2 -15 535.524 98.8045   1
   2  -2 -15 522.565 137.645   1
   2  -2 -15 767.849 87.8816   1
   2  -2 -15 455.041 127.248   1
   2  -2 -15 470.198 90.2822   1
   2  -2 -14 4038.92 273.802   1
   2  -2 -14 4167.23 196.223   1
   2  -2 -14 3968.63 181.654   1
   2  -2 -14 3998.29 219.979   1
   2  -2 -14 4191.34 204.301   1
   2  -2 -13 2795.69 148.653   1
   2  -2 -13 3063.16 233.162   1
   2  -2 -13 2690.50 216.442   1
   2  -2 -13 2753.92 243.341   1
   2  -2 -13 2849.39 142.848   1
   2  -2 -12 3124.69 219.593   1
   2  -2 -12 3455.05 204.964   1
   2  -2 -12 3305.65 168.004   1
   2  -2 -12 3309.94 225.503   1
   2  -2 -12 3016.94 148.309   1
   2  -2 -11 344.958  61.971   1
   2  -2 -11 192.343 104.509   1
   2  -2 -11 290.991 87.6172   1
   2  -2 -11 387.757 57.3134   1
   2  -2 -11 388.023 57.1743   1
   2  -2 -10 6984.71 293.693   1
   2  -2 -10 7235.72 252.214   1
   2  -2 -10 7289.32 231.793   1
   2  -2 -10 6860.30 296.011   1
   2  -2  -910191.50 398.764   1
   2  -2  -9 9918.21  269.34   1
   2  -2  -9 9987.56 337.125   1
   2  -2  -9 9936.70 268.976   1
   2  -2  -8 230.399 47.1785   1
   2  -2  -8 183.273  33.533   1
   2  -2  -8 177.243 33.9781   1
   2  -2  -8 251.676 51.8167   1
   2  -2  -723576.90  609.25   1
   2  -2  -722863.10 538.805   1
   2  -2  -723674.10 560.076   1
   2  -2  -723467.00 733.457   1
   2  -2  -6 1227.25 70.2827   1
   2  -2  -6 1223.36 46.9251   1
   2  -2  -6 1402.55 75.3559   1
  -2   2   6 1158.69 68.0433   1
   2  -2  -522159.50 466.326   1
   2  -2  -521834.20  566.41   1
   2  -2  -522025.60  468.60   1
  -2   2   521991.40 450.343   1
  -2   2   522154.00 468.254   1
   2  -2  -414327.50 277.279   1
   2  -2  -414456.50 280.511   1
   2  -2  -413151.70 342.063   1
  -2   2   414460.20 308.969   1
  -2   2   414669.10 269.976   1
   2  -2  -3 7489.03 158.635   1
   2  -2  -3 7127.90 187.372   1
   2  -2  -3 7283.53 134.117   1
  -2   2   3 7390.50 146.233   1
  -2   2   3 7437.32 135.016   1
   2  -2  -2 7505.63 153.801   1
   2  -2  -2 7488.16 150.607   1
   2  -2  -2 6766.77 197.542   1
  -2   2   2 7395.82  123.60   1
  -2   2   2 7362.21 153.049   1
   2  -2  -110411.70 180.009   1
   2  -2  -110694.20 208.604   1
   2  -2  -110415.90 231.489   1
  -2   2   110310.20 181.626   1
  -2   2   110231.80 171.875   1
   2  -2   0 5141.39 85.4213   1
   2  -2   0 5312.42 109.157   1
   2  -2   0 5129.75 89.8536   1
  -2   2   0 5148.67 118.993   1
  -2   2   0 5182.17 91.5735   1
  -2   2   0 4939.35 85.4675   1
   2  -2   1 4960.23 87.7893   1
   2  -2   1 5058.69 87.6698   1
   2  -2   1 5087.21 76.9616   1
  -2   2  -1 4628.31 87.0855   1
  -2   2  -1 4815.97 85.7806   1
  -2   2  -1 4804.60 114.401   1
   2  -2   269367.20 1835.77   1
   2  -2   271718.80 1862.23   1
   2  -2   271957.40 1592.99   1
  -2   2  -270418.40 1807.19   1
  -2   2  -269467.20 1790.48   1
   2  -2   3 5710.95 104.305   1
   2  -2   3 5930.38 133.601   1
  -2   2  -3 5729.80 132.717   1
  -2   2  -3 6013.29 135.023   1
   2  -2   424904.60 510.618   1
   2  -2   425736.50 546.764   1
  -2   2  -425195.10 569.228   1
  -2   2  -425868.80 582.781   1
   2  -2   5 4609.84 118.527   1
  -2   2  -5 4768.97 106.365   1
  -2   2  -5 4548.33 100.696   1
   2  -2   6 9057.03 214.514   1
  -2   2  -6 8598.45 125.996   1
  -2   2  -6 8543.67 187.623   1
  -2   2  -6 8758.57 194.467   1
  -2   2  -6 8878.49 108.936   1
   2  -2   7 2528.40 69.9527   1
  -2   2  -7 2313.92 75.2248   1
  -2   2  -7 2371.58 80.1417   1
  -2   2  -7 2315.78 47.1227   1
  -2   2  -7 2339.71 36.9333   1
   2  -2   813074.90 352.047   1
  -2   2  -812861.30 376.727   1
  -2   2  -812679.10 241.232   1
  -2   2  -813071.40 219.944   1
  -2   2  -812735.10 323.341   1
   2  -2   9 5294.12 187.547   1
  -2   2  -9 5181.73 158.077   1
  -2   2  -9 5323.45 121.273   1
  -2   2  -9 5372.82 231.927   1
  -2   2  -9 5183.43 104.936   1
   2  -2  10 8091.73 223.376   1
  -2   2 -10 8099.82 174.753   1
  -2   2 -10 8060.34 244.393   1
  -2   2 -10 8469.97 165.982   1
  -2   2 -10 8254.83 262.188   1
  -2   2 -11 5121.98 143.144   1
  -2   2 -11 5421.37 257.217   1
  -2   2 -11 4819.10  105.10   1
  -2   2 -11 5372.44 204.432   1
   2  -2  12 2236.83 115.042   1
  -2   2 -12 2143.65 94.2833   1
  -2   2 -12 2160.77 133.688   1
  -2   2 -12 2217.01 97.2764   1
  -2   2 -12 2166.33 206.533   1
   2  -2  13 3256.89  154.85   1
  -2   2 -13 3476.64 146.775   1
  -2   2 -13 3521.83 188.769   1
  -2   2 -13 3265.65 137.279   1
  -2   2 -13 3332.05 265.307   1
   2  -2  14 800.205 135.091   1
  -2   2 -14 891.109 54.0832   1
  -2   2 -14 555.901 78.2517   1
  -2   2 -14 624.548 106.519   1
  -2   2 -14  848.50 151.994   1
   2  -2  15 4880.34 224.804   1
  -2   2 -15 5030.87 243.326   1
  -2   2 -15 5147.92 377.364   1
   2  -2  16 457.044 75.0832   1
  -2   2 -16 312.317 132.235   1
  -2   2 -16 15.0313 90.4622   1
   2  -1 -16 440.717 122.482   1
   2  -1 -16 243.069 75.9956   1
   2  -1 -16 286.303 132.541   1
   2  -1 -16 284.568 110.684   1
   2  -1 -16  262.45 82.9404   1
   2  -1 -15 5407.25 265.467   1
   2  -1 -15 5131.70 229.007   1
   2  -1 -15 5777.76 250.657   1
   2  -1 -15 5740.09  349.45   1
   2  -1 -15 5340.08 335.279   1
   2  -1 -14 187.537 107.166   1
   2  -1 -14 172.137 65.2966   1
   2  -1 -14 268.062 57.4989   1
   2  -1 -14 181.725 59.0439   1
   2  -1 -14 321.697 101.398   1
   2  -1 -13 4118.89  259.28   1
   2  -1 -13 4014.35 180.682   1
   2  -1 -13 4270.57 236.715   1
   2  -1 -13 4236.68 241.174   1
   2  -1 -13 4021.66 194.281   1
   2  -1 -12 2926.74 187.708   1
   2  -1 -12 3232.66 148.235   1
   2  -1 -12 2983.36 211.285   1
   2  -1 -12 3094.93 159.686   1
   2  -1 -12 2960.77 132.804   1
   2  -1 -1111897.50 378.836   1
   2  -1 -1111898.40 359.537   1
   2  -1 -1111847.10 339.864   1
   2  -1 -1111083.00 413.888   1
   2  -1 -10 6996.11 223.706   1
   2  -1 -10 6785.39 234.226   1
   2  -1 -10 6757.47 272.301   1
   2  -1 -10 6769.81 268.658   1
   2  -1  -9 5636.49 237.496   1
   2  -1  -9 6008.88 245.095   1
   2  -1  -9 6199.49 203.724   1
   2  -1  -9 6039.81 232.736   1
   2  -1  -8 7261.17 184.808   1
   2  -1  -8 7205.69 199.164   1
   2  -1  -8 7660.11 297.663   1
   2  -1  -8 6934.87 194.048   1
   2  -1  -7 840.224 60.6522   1
   2  -1  -7 673.792 44.8968   1
   2  -1  -7  647.37 58.4156   1
   2  -1  -7 582.055 42.8209   1
   2  -1  -618458.80 482.198   1
   2  -1  -618758.70 435.424   1
   2  -1  -619128.80 475.689   1
   2  -1  -618791.90 419.827   1
   2  -1  -5 1306.47 43.9357   1
   2  -1  -5 1302.74 66.5127   1
   2  -1  -5 1373.52 54.5494   1
   2  -1  -5 1230.68 43.7337   1
   2  -1  -454510.20 1589.67   1
   2  -1  -461581.10 1537.80   1
   2  -1  -460816.70 1583.79   1
  -2   1   461005.50 1511.98   1
  -2   1   463550.80 1796.22   1
  -2   1   460782.60 1574.81   1
   2  -1  -3 384.787 16.5695   1
   2  -1  -3 437.826 49.5519   1
   2  -1  -3 354.948 19.4211   1
  -2   1   3 338.265 51.3748   1
  -2   1   3 333.583 19.6561   1
  -2   1   3 326.026 15.3676   1
   2  -1  -2 9881.53 157.764   1
   2  -1  -2 9796.20  185.68   1
   2  -1  -2 9998.13 196.145   1
  -2   1   2 9831.16 166.931   1
  -2   1   2 9831.46 153.068   1
  -2   1   210210.50 204.206   1
   2  -1  -1 5773.26 118.479   1
   2  -1  -1 5372.67 98.6544   1
   2  -1  -1 5332.20 106.338   1
  -2   1   1 5253.05 87.6427   1
  -2   1   1 5488.70 102.411   1
  -2   1   1 5114.09 78.4731   1
   2  -1   023770.60 419.924   1
   2  -1   023207.20  417.28   1
   2  -1   023956.60 462.338   1
  -2   1   023872.40 438.885   1
  -2   1   022870.20 409.919   1
  -2   1   023315.80 427.294   1
   2  -1   148740.70 1069.69   1
   2  -1   149670.40 1082.35   1
   2  -1   149229.30 999.259   1
  -2   1  -148703.10 1071.68   1
  -2   1  -150580.00 1048.82   1
  -2   1  -148251.30 1057.08   1
   2  -1   280613.30 2088.69   1
   2  -1   280132.80 2082.25   1
   2  -1   282895.60 1939.76   1
  -2   1  -280767.30 1906.70   1
  -2   1  -278805.80 2080.91   1
  -2   1  -279075.40 2028.15   1
   2  -1   359040.10 1434.12   1
   2  -1   361111.80 1254.56   1
   2  -1   359011.80 1378.20   1
  -2   1  -360962.00 1262.13   1
  -2   1  -357730.90 1395.23   1
  -2   1  -358013.00 1410.94   1
   2  -1   4 7587.35 125.881   1
   2  -1   4 7805.21 97.4925   1
  -2   1  -4 7742.58 142.283   1
  -2   1  -4 7940.08 99.9184   1
  -2   1  -4 7691.24 133.702   1
   2  -1   529317.80 608.687   1
  -2   1  -529042.20 615.457   1
  -2   1  -530117.00 699.291   1
  -2   1  -530391.40 536.221   1
   2  -1   6 2302.65 52.0758   1
  -2   1  -6 2226.30 33.3476   1
  -2   1  -6 2264.03 65.6571   1
  -2   1  -6 1994.34 75.6838   1
   2  -1   726244.60 578.115   1
  -2   1  -726855.60 643.924   1
  -2   1  -727214.10 608.789   1
  -2   1  -725937.30 635.032   1
  -2   1  -726597.20 498.079   1
   2  -1   8 12.0298 15.3749   1
  -2   1  -8 23.8725 17.3581   1
  -2   1  -8-34.7391  21.371   1
  -2   1  -8 15.3231 13.5797   1
  -2   1  -8 0.68111 9.50905   1
   2  -1   9 6018.38  147.46   1
  -2   1  -9 5874.68 205.408   1
  -2   1  -9 6587.15 174.984   1
  -2   1  -9 6104.94 185.564   1
  -2   1  -9 5995.59  143.08   1
   2  -1  10 813.538  78.026   1
  -2   1 -10 738.687 55.8645   1
  -2   1 -10 889.902 61.1176   1
  -2   1 -10 643.272 72.2263   1
  -2   1 -10  898.72 90.0729   1
   2  -1  11 6219.42 182.719   1
  -2   1 -11 6312.46 156.638   1
  -2   1 -11 6007.61 192.604   1
  -2   1 -11 6488.63 223.342   1
  -2   1 -11 6287.96 267.489   1
   2  -1  12 3500.21 186.226   1
  -2   1 -12 3450.52 157.497   1
  -2   1 -12 3408.04 208.602   1
  -2   1 -12 3249.36 152.286   1
  -2   1 -12 3240.00 104.646   1
   2  -1  13 1966.06 105.984   1
  -2   1 -13 1877.84 127.391   1
  -2   1 -13 2026.92 126.868   1
  -2   1 -13 2079.61 85.4669   1
  -2   1 -13 1903.13 83.9332   1
   2  -1  14 3422.48 147.948   1
  -2   1 -14 3332.90 171.949   1
  -2   1 -14 3572.93 257.268   1
  -2   1 -14 3473.19 180.748   1
  -2   1 -14 3068.65 177.488   1
   2  -1  15 374.021 98.8338   1
  -2   1 -15 347.001 81.2188   1
  -2   1 -15 247.205 53.6001   1
  -2   1 -15 326.787 123.786   1
  -2   1 -15 460.179 76.0969   1
   2  -1  16 4230.24  256.52   1
  -2   1 -16 2584.04 202.681   1
  -2   1 -16 3862.06 287.686   1
  -2   1 -16 4015.08 205.746   1
  -2   1 -16 2374.22 198.283   1
   2   0 -16 1200.74 108.308   1
   2   0 -16  760.12 189.483   1
   2   0 -16 909.538 111.008   1
   2   0 -16 687.797 163.073   1
   2   0 -16  887.35 121.688   1
   2   0 -15 -0.5676 72.0993   1
   2   0 -15 33.5905 42.7707   1
   2   0 -15-16.0992 72.5741   1
   2   0 -15 35.4053   39.80   1
   2   0 -15-19.9404 39.5212   1
   2   0 -14 7289.07 276.605   1
   2   0 -14 6829.33 339.615   1
   2   0 -14 7483.68 295.923   1
   2   0 -14 7935.86 398.754   1
   2   0 -14 6844.84 353.648   1
   2   0 -13 451.035 119.325   1
   2   0 -13 424.032 62.5794   1
   2   0 -13 496.601 71.6328   1
   2   0 -13 545.874 115.018   1
   2   0 -13 446.184 65.7492   1
   2   0 -12 9426.41 282.412   1
   2   0 -1210274.60 334.242   1
   2   0 -1210011.30 415.739   1
   2   0 -12 9389.64 289.022   1
   2   0 -11 33.7623 69.4984   1
   2   0 -11 111.022 63.9689   1
   2   0 -11 82.6074 52.6499   1
   2   0 -11 80.7396 56.7198   1
   2   0 -10 5749.14 257.122   1
   2   0 -10 5539.32 177.594   1
   2   0 -10 5929.53 203.702   1
   2   0 -10 5343.53 215.453   1
   2   0  -9 7684.71 287.421   1
   2   0  -9 7222.10 262.709   1
   2   0  -9 6952.49 240.318   1
   2   0  -9 7703.82 300.236   1
   2   0  -8 8362.32 306.001   1
   2   0  -8 8105.69 223.781   1
   2   0  -8 7845.84  241.80   1
   2   0  -8 8052.93 265.246   1
   2   0  -7 9199.82 257.134   1
   2   0  -7 9184.50 277.172   1
   2   0  -7 9156.68 233.294   1
   2   0  -7 9319.11  245.01   1
   2   0  -6 5959.56 188.278   1
   2   0  -6 5682.41 118.824   1
   2   0  -6 5208.17 161.334   1
   2   0  -6 5876.10 188.418   1
  -2   0   6 6286.73 172.341   1
   2   0  -519920.00 436.159   1
   2   0  -518311.40 460.182   1
   2   0  -519393.00 404.372   1
   2   0  -520238.30 442.228   1
  -2   0   520109.20 539.409   1
   2   0  -419741.80 357.766   1
   2   0  -420094.40 444.698   1
   2   0  -418357.50 467.428   1
   2   0  -420226.00  450.00   1
  -2   0   420610.50 445.671   1
   2   0  -362007.00 1662.20   1
   2   0  -363388.70 1454.49   1
   2   0  -362503.30 1596.90   1
   2   0  -360966.20 1529.53   1
  -2   0   363623.30 1472.81   1
  -2   0   361318.90 1613.34   1
   2   0  -2 2239.37 66.1139   1
   2   0  -2 2116.97 43.8851   1
   2   0  -2 2120.24 38.9086   1
  -2   0   2 2040.07 36.6652   1
  -2   0   2 2209.96 44.2222   1
  -2   0   2 2246.02 47.6644   1
   2   0  -162312.40 1464.62   1
   2   0  -161014.30 1419.02   1
   2   0  -162498.70 1388.04   1
  -2   0   161384.60 1465.30   1
  -2   0   162281.60 1496.66   1
  -2   0   161587.10 1359.02   1
   2   0   0 5279.65 75.6272   1
   2   0   0 5240.37 78.4199   1
   2   0   0 5342.86 76.4571   1
  -2   0   0 5243.35  67.637   1
  -2   0   0 5303.79 75.2129   1
  -2   0   0 5237.60 88.2461   1
   2   0   144123.10 898.733   1
   2   0   143166.80 891.815   1
   2   0   143450.00 853.772   1
  -2   0  -143224.10 867.045   1
  -2   0  -143336.10 865.322   1
  -2   0  -143694.10 857.349   1
   2   0   2112543.0 3111.81   1
   2   0   2113278.0 3093.93   1
  -2   0  -2112975.0 3054.42   1
  -2   0  -2109119.0 3132.67   1
  -2   0  -2111024.0 3084.72   1
   2   0   330120.90 558.037   1
   2   0   329966.70 526.065   1
  -2   0  -331026.20 610.937   1
  -2   0  -329961.50 546.874   1
  -2   0  -330991.20 556.906   1
   2   0   4 8803.25 127.825   1
   2   0   4 8653.94  119.09   1
  -2   0  -4 8940.56 134.838   1
  -2   0  -4 8375.05 127.111   1
   2   0   5 2409.86 37.7298   1
   2   0   5 2307.44 40.6928   1
  -2   0  -5 2532.67 43.3616   1
  -2   0  -5 2397.86 38.1407   1
   2   0   613553.70 233.206   1
   2   0   613533.90 236.621   1
  -2   0  -613764.90 250.648   1
  -2   0  -613609.60 243.989   1
   2   0   7 53.8784 21.9581   1
  -2   0  -7  100.16 19.7367   1
  -2   0  -7 52.9277 14.9969   1
   2   0   810810.80 219.311   1
  -2   0  -810749.70 255.952   1
  -2   0  -811015.00 239.196   1
   2   0   9  99.491  34.626   1
  -2   0  -9 85.4579 31.2874   1
  -2   0  -9 75.1359 22.9466   1
   2   0  1010056.60 234.846   1
  -2   0 -10 9618.37 227.408   1
  -2   0 -10 9628.15 239.531   1
  -2   0 -10 9872.31 256.106   1
   2   0  11 30.6371 39.5253   1
  -2   0 -11 56.8919  28.656   1
  -2   0 -11 19.2623  40.462   1
  -2   0 -11 20.2378 43.1378   1
   2   0  12 8375.41 283.056   1
  -2   0 -12 8526.94 299.226   1
  -2   0 -12 7984.19 229.354   1
  -2   0 -12 8788.76 262.643   1
   2   0  13 1637.02 82.8417   1
  -2   0 -13 1640.84 89.3854   1
  -2   0 -13 1646.93 87.5124   1
  -2   0 -13 1729.48 154.335   1
   2   0  14 731.663 64.8796   1
  -2   0 -14 615.396 105.334   1
  -2   0 -14 569.504  79.488   1
  -2   0 -14 817.067 68.4469   1
   2   0  15 3503.99 203.672   1
  -2   0 -15 3290.79  215.61   1
  -2   0 -15 3439.68 246.736   1
  -2   0 -15 3540.07 150.774   1
  -2   0 -16 1898.27 187.303   1
  -2   0 -16 1825.97 137.132   1
  -2   0 -16 1998.69 180.554   1
  -2   0 -17 1635.79 141.409   1
  -2   0 -17 1178.11 215.062   1
  -2   0 -17 1771.89 172.273   1
  -2   0 -17 1046.66 184.341   1
  -2   0 -17 1654.64  122.00   1
   2   1 -15 2013.77 208.192   1
   2   1 -15 2075.08 140.073   1
   2   1 -15 2249.66 159.954   1
   2   1 -15 2005.12 129.469   1
   2   1 -15 2282.31 230.647   1
   2   1 -14 1064.29  186.16   1
   2   1 -14 1534.61 156.009   1
   2   1 -14 1681.96 130.096   1
   2   1 -14 1631.38 112.887   1
   2   1 -14 1541.18 110.856   1
   2   1 -13 6297.62 249.456   1
   2   1 -13 6232.34 230.206   1
   2   1 -13 6581.59 234.466   1
   2   1 -13 6259.77 282.109   1
   2   1 -13 6224.41 256.033   1
   2   1 -12 267.043 89.8052   1
   2   1 -12 225.188  88.421   1
   2   1 -12 168.983 78.3459   1
   2   1 -12 229.786 44.3318   1
   2   1 -11 8904.89 276.235   1
   2   1 -11 9394.22 388.017   1
   2   1 -11 9394.73 380.421   1
   2   1 -10 71.5218 38.2476   1
   2   1 -10 21.9116 33.9081   1
   2   1 -10 95.4396 38.8634   1
   2   1  -921147.50 578.597   1
   2   1  -920907.10 593.835   1
  -2  -1   921422.40 563.521   1
   2   1  -8 556.323 52.6692   1
   2   1  -8 591.563  86.854   1
  -2  -1   8 563.873 73.7374   1
   2   1  -7 5005.86 211.131   1
   2   1  -7 5402.67 155.252   1
  -2  -1   7 5555.14 144.705   1
  -2  -1   7 5417.35 218.461   1
   2   1  -6 1610.70 67.3692   1
   2   1  -6 1388.24 67.4424   1
  -2  -1   6 1656.16 66.0583   1
  -2  -1   6 1493.51  61.434   1
   2   1  -514307.70  324.44   1
   2   1  -513719.40 307.782   1
  -2  -1   513945.70 341.361   1
  -2  -1   513946.40 310.147   1
   2   1  -410208.40 164.846   1
   2   1  -410730.00 214.448   1
   2   1  -410779.20 229.595   1
  -2  -1   410839.70 238.515   1
  -2  -1   410499.40 221.593   1
   2   1  -310959.70 220.382   1
   2   1  -311041.40 203.186   1
   2   1  -310900.20 163.647   1
  -2  -1   310834.50 195.656   1
  -2  -1   311451.60  227.62   1
   2   1  -214332.10 250.171   1
   2   1  -213895.90 293.992   1
   2   1  -214120.90 186.532   1
  -2  -1   214126.90 291.445   1
  -2  -1   214022.90 240.376   1
   2   1  -1 469.728 19.6927   1
   2   1  -1 476.126 30.5091   1
   2   1  -1 426.445 7.55322   1
   2   1  -1 390.562 17.4604   1
  -2  -1   1 465.251 25.0121   1
  -2  -1   1 417.576 7.10895   1
   2   1   040468.10 821.134   1
   2   1   042920.60 774.555   1
   2   1   040926.10 825.074   1
   2   1   041395.00  823.69   1
  -2  -1   042364.30  756.96   1
  -2  -1   041367.60 826.239   1
   2   1   1 408.925 9.93256   1
   2   1   1 454.788 13.9955   1
  -2  -1  -1 420.647 10.0132   1
  -2  -1  -1 448.371 13.5256   1
   2   1   262801.40 1446.01   1
   2   1   262101.80 1309.90   1
  -2  -1  -263250.10 1423.65   1
  -2  -1  -262143.20 1315.39   1
   2   1   3 1475.64 19.9054   1
   2   1   3 1502.05  27.944   1
  -2  -1  -3 1529.03 40.8096   1
  -2  -1  -3 1616.60 22.2863   1
   2   1   4 3160.70 50.0351   1
   2   1   4 3204.63 40.9783   1
  -2  -1  -4 3023.82 40.3642   1
  -2  -1  -4 3120.25 50.8112   1
   2   1   5 250.736 9.11108   1
   2   1   5 257.583 14.4467   1
  -2  -1  -5 252.574 13.3815   1
  -2  -1  -5 309.695 22.3128   1
   2   1   6 7559.90 135.068   1
   2   1   6 7661.55 117.776   1
  -2  -1  -6 7792.86 136.189   1
  -2  -1  -6 7634.70 113.838   1
   2   1   712486.50 244.494   1
   2   1   712172.50 236.061   1
  -2  -1  -712480.10 235.784   1
  -2  -1  -712444.00 241.254   1
   2   1   8 1168.66 36.8879   1
  -2  -1  -8 1204.14 35.8176   1
  -2  -1  -8 1098.19 43.5813   1
   2   1   913057.90 298.062   1
  -2  -1  -912265.20 283.177   1
  -2  -1  -912576.80 262.166   1
   2   1  10 707.589 54.5558   1
  -2  -1 -10 636.249 41.7957   1
  -2  -1 -10 688.872 48.3489   1
   2   1  1113123.40 341.982   1
  -2  -1 -1112466.00 334.794   1
  -2  -1 -1113387.70  325.90   1
  -2  -1 -1112022.90  368.10   1
   2   1  12 364.214 56.9841   1
  -2  -1 -12 471.828 92.3845   1
  -2  -1 -12 410.471 73.3446   1
  -2  -1 -12 390.465 55.4385   1
   2   1  13 8578.09 271.453   1
  -2  -1 -13 8690.91 354.211   1
  -2  -1 -13 7764.44 269.692   1
  -2  -1 -13 8944.47 253.816   1
  -2  -1 -14 902.963 74.4149   1
  -2  -1 -14 597.505 104.246   1
  -2  -1 -14  537.07 75.4649   1
  -2  -1 -14 654.043  54.384   1
  -2  -1 -15 2176.32 134.576   1
  -2  -1 -15 2429.67 132.311   1
  -2  -1 -15 2515.08 126.201   1
  -2  -1 -15 2162.94 148.289   1
  -2  -1 -16 1609.89 126.058   1
  -2  -1 -16 1758.95 173.414   1
  -2  -1 -16 1639.33 119.422   1
  -2  -1 -16 1624.18 137.547   1
  -2  -1 -17 1583.04 150.418   1
  -2  -1 -17 606.589 188.162   1
  -2  -1 -17 1801.81  187.37   1
  -2  -1 -17 1582.81 191.904   1
   2   2 -15 1610.20 118.407   1
   2   2 -15 2142.35 238.146   1
   2   2 -15 1700.97 135.234   1
   2   2 -15 1605.62 178.731   1
   2   2 -15 1694.68 125.763   1
   2   2 -15 1865.21 207.746   1
   2   2 -14 2958.59 179.427   1
   2   2 -14 2970.87 157.203   1
   2   2 -14 2641.51 162.693   1
   2   2 -14 2549.74 135.843   1
   2   2 -14 2925.36 144.871   1
   2   2 -13 3004.33 224.845   1
   2   2 -13 2850.10 137.324   1
   2   2 -13 2923.27 167.221   1
   2   2 -12 5734.80 218.323   1
   2   2 -12 5809.44 235.732   1
  -2  -2  12 5561.86 211.575   1
   2   2 -11 616.783 105.042   1
   2   2 -11 608.079 113.719   1
  -2  -2  11 547.425 65.1125   1
   2   2 -10 2132.16  169.90   1
   2   2 -10 2306.89 118.175   1
  -2  -2  10 2362.75 158.929   1
   2   2  -9  351.22 54.3362   1
   2   2  -9 356.253 54.3047   1
  -2  -2   9 317.795 48.8128   1
   2   2  -825725.90 785.355   1
   2   2  -824437.80 782.315   1
  -2  -2   825098.10 690.472   1
  -2  -2   825404.70 672.472   1
   2   2  -7  150.55 52.2713   1
   2   2  -7 167.149 36.2998   1
  -2  -2   7 166.818 51.2599   1
  -2  -2   7 110.916 50.7437   1
   2   2  -6 9278.88  216.39   1
   2   2  -6 9733.55 302.612   1
  -2  -2   6 9437.70 227.593   1
   2   2  -5 1634.90 75.3597   1
   2   2  -5 1769.67 68.6204   1
  -2  -2   5 1733.78 94.6615   1
  -2  -2   5 1760.91  71.252   1
   2   2  -421708.60 451.857   1
   2   2  -422889.30 527.354   1
  -2  -2   422314.20 449.092   1
  -2  -2   421548.70 488.805   1
   2   2  -3 1358.35 48.5376   1
   2   2  -3 1274.95 49.1957   1
  -2  -2   3 1196.70 30.5625   1
  -2  -2   3 1235.75 66.5119   1
   2   2  -2 8021.09  89.831   1
   2   2  -2 8759.11 179.691   1
   2   2  -2 8174.27 154.582   1
  -2  -2   2 8385.12 151.775   1
  -2  -2   2 7891.92 161.277   1
   2   2  -113108.60 253.644   1
   2   2  -112774.50 212.526   1
  -2  -2   112925.30 226.228   1
  -2  -2   112745.70  245.13   1
   2   2   037390.40 805.836   1
   2   2   040132.30 815.445   1
  -2  -2   039397.50 794.315   1
  -2  -2   040720.90 878.473   1
   2   2   115364.50 250.766   1
   2   2   116558.00 297.541   1
  -2  -2  -116309.60 268.386   1
  -2  -2  -116426.20 270.311   1
   2   2   2 170.745 8.86903   1
   2   2   2 225.055 14.6253   1
  -2  -2  -2 171.826 9.26061   1
  -2  -2  -2 215.964 14.1957   1
   2   2   364343.10 1570.76   1
  -2  -2  -365227.10 1590.65   1
   2   2   4 4725.80  80.443   1
  -2  -2  -4 4679.96 79.6181   1
   2   2   5 5453.95 97.2092   1
  -2  -2  -5 5370.90 97.5387   1
  -2  -2  -5 5563.85 63.1682   1
  -2  -2  -5 5578.73  64.225   1
   2   2   6 1179.65 49.6964   1
  -2  -2  -6 1084.70  21.758   1
  -2  -2  -6 1018.81 18.0797   1
  -2  -2  -6 1133.19 49.2316   1
   2   2   721916.10 471.997   1
  -2  -2  -723248.30 533.961   1
  -2  -2  -722347.00 414.244   1
  -2  -2  -810151.70 221.014   1
  -2  -2  -8 9681.11 169.967   1
  -2  -2  -9 5017.06  136.28   1
  -2  -2  -9 5398.09 129.233   1
  -2  -2  -9 4892.39 96.2648   1
  -2  -2 -10 9866.05 230.758   1
  -2  -2 -10 9457.84 314.737   1
  -2  -2 -1010633.30 259.757   1
  -2  -2 -11 5597.80 183.782   1
  -2  -2 -11 5605.60 126.197   1
  -2  -2 -11 5960.87  144.91   1
  -2  -2 -12 7339.59 264.593   1
  -2  -2 -12 7989.26 261.543   1
  -2  -2 -12 7536.12 217.063   1
  -2  -2 -12 8252.02 252.151   1
  -2  -2 -13 766.628 76.0109   1
  -2  -2 -13 634.164 43.3309   1
  -2  -2 -13 683.717 82.7566   1
  -2  -2 -13 544.341 80.6054   1
  -2  -2 -14 4409.44  132.76   1
  -2  -2 -14 5087.46 283.133   1
  -2  -2 -14 5034.33  157.18   1
  -2  -2 -14 4562.78 215.468   1
  -2  -2 -15 160.821 95.6069   1
  -2  -2 -15 138.295 65.8634   1
  -2  -2 -15  134.75 54.7375   1
  -2  -2 -15 126.196 55.8583   1
  -2  -2 -16 3323.64 222.381   1
  -2  -2 -16 3516.73 281.196   1
  -2  -2 -16 3549.49 190.642   1
  -2  -2 -16 3705.85 269.567   1
  -2  -2 -17 5.81651 58.1219   1
  -2  -2 -17 -29.666 73.8345   1
  -2  -2 -17 14.6796 47.6005   1
  -2  -2 -17 13.6181 43.8256   1
   2   3 -15 38.2826 101.004   1
   2   3 -15 169.548  61.973   1
   2   3 -15 89.7469 74.7391   1
   2   3 -15 168.347 55.6019   1
   2   3 -15 47.1934 54.9754   1
   2   3 -14 5619.90 303.262   1
   2   3 -14 5720.63  244.31   1
   2   3 -14 5493.24 213.509   1
   2   3 -14 5689.16 395.748   1
  -2  -3  14 5768.74 250.706   1
   2   3 -13 710.188 80.8911   1
   2   3 -13 509.847  69.689   1
   2   3 -13 479.521 67.2972   1
   2   3 -13 632.222 145.397   1
  -2  -3  13 756.584 83.2551   1
   2   3 -12 2827.83 215.076   1
   2   3 -12 2730.64  178.74   1
   2   3 -12 2778.66 162.591   1
  -2  -3  12 2683.20 148.031   1
   2   3 -11 1940.16  168.98   1
   2   3 -11 1782.95 93.3468   1
   2   3 -11 1974.91 189.704   1
  -2  -3  11 1953.56 170.085   1
   2   3 -10 2903.49 139.591   1
   2   3 -10 3074.75 149.946   1
   2   3 -10 3257.17  115.25   1
  -2  -3  10 3003.43 135.372   1
   2   3  -9 8961.99 274.155   1
   2   3  -9 9887.94 397.811   1
   2   3  -9 9829.42 306.469   1
  -2  -3   9 9254.07 282.585   1
   2   3  -8 4584.80 193.593   1
   2   3  -8 4541.24 120.106   1
   2   3  -8 4777.75 173.129   1
  -2  -3   8 4679.56 159.777   1
  -2  -3   8 4287.77 143.708   1
   2   3  -712362.50  296.87   1
   2   3  -712611.10 263.902   1
   2   3  -713113.50 436.276   1
  -2  -3   712237.10 291.849   1
  -2  -3   713135.30 414.082   1
   2   3  -6 881.805  62.297   1
   2   3  -6 808.434 44.4758   1
   2   3  -6 860.086 61.6948   1
  -2  -3   6 856.407 38.3153   1
  -2  -3   6 1038.46 85.7883   1
   2   3  -516966.10 389.511   1
   2   3  -516899.30 305.817   1
   2   3  -517797.80 445.559   1
  -2  -3   516798.90 403.986   1
  -2  -3   517229.50 382.118   1
   2   3  -4  171.10 18.5274   1
   2   3  -4 188.752 10.8992   1
   2   3  -4 248.623 31.9679   1
  -2  -3   4  174.38 26.0184   1
  -2  -3   4 237.711 28.7418   1
   2   3  -322289.80  372.66   1
   2   3  -322304.20 500.292   1
   2   3  -321654.40 426.895   1
  -2  -3   322070.70 485.748   1
  -2  -3   322413.80 446.175   1
   2   3  -216296.20 237.287   1
   2   3  -216399.00  335.94   1
   2   3  -216220.20 316.816   1
  -2  -3   216743.10 309.602   1
  -2  -3   216446.30 366.015   1
   2   3  -1 314.512 24.2831   1
   2   3  -1 258.589 31.2131   1
   2   3  -1 265.539 8.55407   1
  -2  -3   1 288.218 21.9273   1
  -2  -3   1 256.799 8.39584   1
  -2  -3   1 272.036 31.2894   1
   2   3   013739.40 190.495   1
   2   3   013643.80 264.488   1
   2   3   014121.90 240.004   1
  -2  -3   013732.00 195.378   1
  -2  -3   013912.70 233.497   1
  -2  -3   013592.70 269.225   1
   2   3   127446.50 526.877   1
   2   3   128604.50 550.167   1
  -2  -3  -127059.30 537.659   1
  -2  -3  -128051.60 560.388   1
  -2  -3  -128278.70 491.005   1
   2   3   247950.40 965.447   1
   2   3   248245.10 1064.00   1
  -2  -3  -246290.10 957.141   1
  -2  -3  -247507.00 1015.32   1
  -2  -3  -247010.50 1032.17   1
   2   3   3 5356.07 111.932   1
   2   3   3 5146.06 62.3935   1
  -2  -3  -3 5252.22 89.2621   1
  -2  -3  -3 5275.22 67.4751   1
   2   3   427511.10  590.89   1
  -2  -3  -427494.40 553.413   1
  -2  -3  -428750.90 445.743   1
   2   3   5 242.042   20.08   1
  -2  -3  -5 227.475 6.35126   1
  -2  -3  -5 238.743 20.0138   1
  -2  -3  -5 264.654 5.88492   1
   2   3   611488.60 230.205   1
  -2  -3  -611788.20 155.474   1
  -2  -3  -611819.70 234.783   1
  -2  -3  -611794.90 176.451   1
   2   3   7 119.685  21.581   1
  -2  -3  -7 116.293 22.4109   1
  -2  -3  -7 102.191 12.4912   1
  -2  -3  -7 112.456 9.95985   1
   2   3   812505.60 283.019   1
  -2  -3  -812638.00 230.074   1
  -2  -3  -812464.10 334.793   1
  -2  -3  -812658.00  215.20   1
  -2  -3  -9 6032.96 126.882   1
  -2  -3  -9 5740.85 99.1593   1
  -2  -3  -9 5941.60 161.916   1
  -2  -3 -10 4194.76 110.047   1
  -2  -3 -10 4265.96 142.624   1
  -2  -3 -10 4493.09 115.248   1
  -2  -3 -11 3198.59 81.9769   1
  -2  -3 -11 3021.85 133.111   1
  -2  -3 -11 3038.88 103.683   1
  -2  -3 -1210473.10 340.122   1
  -2  -3 -1210234.50 233.428   1
  -2  -3 -1210814.90 282.606   1
  -2  -3 -13 8048.20 301.401   1
  -2  -3 -13 8032.05 247.338   1
  -2  -3 -13 8549.85 253.414   1
  -2  -3 -14 1110.01 85.4788   1
  -2  -3 -14 1268.49 159.443   1
  -2  -3 -14 873.716 115.616   1
  -2  -3 -14 1068.52  91.019   1
  -2  -3 -15 2855.64 159.082   1
  -2  -3 -15 2343.27 149.884   1
  -2  -3 -15 2235.39 138.338   1
  -2  -3 -15 2666.21 179.755   1
  -2  -3 -16 383.736 88.8307   1
  -2  -3 -16 274.536 81.7203   1
  -2  -3 -16 192.718 75.4138   1
  -2  -3 -16 573.008 82.1556   1
  -2  -3 -17 4366.65 251.321   1
  -2  -3 -17 4104.24 231.659   1
  -2  -3 -17 4316.82 331.634   1
   2   4 -14 2.71439 37.0912   1
   2   4 -14 47.9169 46.0431   1
   2   4 -14-7.59863 42.9622   1
   2   4 -14 40.1628  55.682   1
  -2  -4  14 22.9866  78.148   1
   2   4 -13 5660.50 202.576   1
   2   4 -13 6056.18 315.474   1
   2   4 -13 5803.65 331.481   1
   2   4 -13 6046.56 290.193   1
  -2  -4  13 5894.30 262.786   1
   2   4 -12 289.723 97.3993   1
   2   4 -12 137.504 90.3839   1
   2   4 -12 329.257 77.3302   1
  -2  -4  12 316.822 68.7459   1
   2   4 -11 3592.84 235.758   1
   2   4 -11 3806.51 189.889   1
   2   4 -11 3730.04 213.459   1
  -2  -4  11 3515.40 173.781   1
   2   4 -10 910.588 120.268   1
   2   4 -10 1149.55 106.302   1
   2   4 -10 1007.50 100.751   1
  -2  -4  10 1077.47 90.5641   1
   2   4  -9 7966.48  282.80   1
   2   4  -9 7932.78 379.213   1
   2   4  -9 7477.45 248.441   1
  -2  -4   9 8352.01 348.558   1
  -2  -4   9 7616.70 228.566   1
   2   4  -811218.80 280.849   1
   2   4  -812030.70 377.221   1
   2   4  -811469.30  262.41   1
  -2  -4   810918.00 344.871   1
  -2  -4   811499.20 421.443   1
   2   4  -7 3895.56 141.575   1
   2   4  -7 4056.87 164.762   1
   2   4  -7 4135.90 123.808   1
  -2  -4   7 4145.24  144.60   1
  -2  -4   7 3936.33  105.19   1
   2   4  -613543.10 333.301   1
   2   4  -614121.60 302.011   1
   2   4  -613947.80  387.29   1
  -2  -4   613849.10 328.667   1
  -2  -4   613757.80 364.822   1
   2   4  -5 2671.95  68.648   1
   2   4  -5 2751.29 102.974   1
   2   4  -5 2649.42  84.864   1
  -2  -4   5 2594.59 59.7611   1
  -2  -4   5 2670.75 94.3909   1
   2   4  -410612.20 173.348   1
   2   4  -410293.80 252.429   1
   2   4  -410305.40 221.891   1
  -2  -4   410497.70 213.528   1
  -2  -4   410201.80 241.294   1
   2   4  -3 161.398 16.1571   1
   2   4  -3 173.674  26.785   1
   2   4  -3 183.366  25.369   1
  -2  -4   3 171.207  25.889   1
  -2  -4   3 187.725  14.756   1
   2   4  -214580.40 239.417   1
   2   4  -214605.00 269.234   1
   2   4  -215351.70 359.727   1
  -2  -4   214766.70 239.886   1
  -2  -4   215265.40 286.629   1
  -2  -4   214823.50 307.807   1
   2   4  -1 5835.63 89.6706   1
   2   4  -1 5800.60 121.718   1
   2   4  -1 5824.75 117.072   1
  -2  -4   1 6036.84 120.105   1
  -2  -4   1 5846.86 89.4199   1
  -2  -4   1 5740.28 96.2554   1
   2   4   0 8059.21  161.03   1
   2   4   0 7905.61  124.83   1
   2   4   0 7787.83 164.201   1
  -2  -4   0 7860.43 124.896   1
  -2  -4   0 7754.95 167.188   1
  -2  -4   0 8041.76 135.278   1
   2   4   1 2714.44 54.6719   1
   2   4   1 2682.12 65.3859   1
   2   4   1 2850.25 72.9067   1
  -2  -4  -1 2763.52 43.8823   1
  -2  -4  -1 2720.32  68.133   1
  -2  -4  -1 2648.04 52.1294   1
   2   4   239522.80 829.607   1
   2   4   239214.30 852.324   1
   2   4   239207.40  860.49   1
  -2  -4  -240617.60 872.713   1
  -2  -4  -239310.10 882.608   1
  -2  -4  -239067.80 809.759   1
   2   4   331829.20 708.377   1
   2   4   332007.00  607.71   1
  -2  -4  -332285.70 693.934   1
  -2  -4  -332024.70 599.205   1
  -2  -4  -331795.00 661.466   1
   2   4   4 5142.27 74.7623   1
   2   4   4 4923.59 98.8275   1
  -2  -4  -4 5089.84  121.36   1
  -2  -4  -4 5147.68 98.3627   1
  -2  -4  -4 5030.18 73.4422   1
   2   4   523191.80 378.479   1
   2   4   522622.20 475.796   1
  -2  -4  -522406.20 466.748   1
  -2  -4  -522663.20 371.057   1
  -2  -4  -522669.20 488.187   1
   2   4   613769.00 202.997   1
   2   4   613677.40 288.954   1
  -2  -4  -613319.80 196.892   1
  -2  -4  -613543.10 281.482   1
  -2  -4  -613582.10 299.931   1
   2   4   717127.70 433.008   1
  -2  -4  -717128.60 408.936   1
  -2  -4  -717246.60 380.814   1
  -2  -4  -717480.80 289.254   1
  -2  -4  -717026.50 274.696   1
   2   4   8 38.4333 21.0507   1
  -2  -4  -8 26.5202 12.3937   1
  -2  -4  -8 44.3456 22.2316   1
  -2  -4  -8 10.4543 10.1877   1
  -2  -4  -9 7381.24 131.016   1
  -2  -4  -9 7509.80 258.153   1
  -2  -4  -9 7288.14 143.295   1
  -2  -4 -10 159.643 25.6264   1
  -2  -4 -10 155.868 22.3401   1
  -2  -4 -10 205.554  42.074   1
  -2  -4 -11 8838.32 285.436   1
  -2  -4 -11 9133.33 201.455   1
  -2  -4 -11 8877.97 207.311   1
  -2  -4 -12 2521.72 137.972   1
  -2  -4 -12 2548.24 92.9062   1
  -2  -4 -12 2354.70 90.7409   1
  -2  -4 -13 2066.51 104.916   1
  -2  -4 -13 2360.01 217.933   1
  -2  -4 -13 1976.26 121.218   1
  -2  -4 -13 2112.69 96.0354   1
  -2  -4 -14 6291.55 177.068   1
  -2  -4 -14 5636.80 289.835   1
  -2  -4 -14 6082.63 246.515   1
  -2  -4 -14 6430.14 376.503   1
  -2  -4 -14 6420.49 204.444   1
  -2  -4 -15 1446.50 151.958   1
  -2  -4 -15 1800.14 134.858   1
  -2  -4 -15 1484.49 114.968   1
  -2  -4 -15 1479.29 105.832   1
  -2  -4 -15 1436.57 187.336   1
  -2  -4 -16 2132.03 177.506   1
  -2  -4 -16 2248.45 154.007   1
  -2  -4 -16 1619.81  87.265   1
  -2  -4 -16 2137.23 147.252   1
  -2  -4 -16 1700.66  133.26   1
  -2  -4 -17 1580.51 169.285   1
  -2  -4 -17 1521.65 225.878   1
  -2  -4 -17 1301.20 216.799   1
   2   5 -13 119.911  56.396   1
   2   5 -13 181.598  94.216   1
   2   5 -13 166.921 76.4532   1
   2   5 -13 125.236 44.7197   1
  -2  -5  13 162.034 68.7071   1
   2   5 -12 3556.86  222.36   1
   2   5 -12 3561.28 257.878   1
   2   5 -12 3621.22 180.726   1
  -2  -5  12 3742.58 205.192   1
   2   5 -11-34.0373 32.3177   1
   2   5 -11  -17.33 47.0118   1
   2   5 -11 5.90286 52.4603   1
  -2  -5  11 29.0747 41.3881   1
   2   5 -10 5452.33 241.444   1
   2   5 -10 5748.01 353.667   1
   2   5 -10 5432.92 178.011   1
  -2  -5  10 5758.80 236.427   1
   2   5  -9 11.1955 52.1552   1
   2   5  -9 55.6441 27.7382   1
   2   5  -9 51.2826 43.9555   1
  -2  -5   9 35.4776 70.1973   1
  -2  -5   9 73.8274 32.2502   1
   2   5  -811945.60 284.114   1
   2   5  -812454.10 340.753   1
   2   5  -813149.00 439.917   1
  -2  -5   811773.50 360.614   1
  -2  -5   812544.50 472.634   1
   2   5  -7 5615.57 212.412   1
   2   5  -7 5557.01 159.772   1
   2   5  -7 5347.53 165.293   1
  -2  -5   7 5044.99 157.466   1
  -2  -5   7 5639.08 257.367   1
   2   5  -6 4361.45 94.1097   1
   2   5  -6 4349.77 166.774   1
   2   5  -6 4168.58 128.329   1
  -2  -5   6 4301.63 123.316   1
  -2  -5   6 4560.78 204.218   1
   2   5  -513458.30 287.462   1
   2   5  -513471.00 364.328   1
   2   5  -513073.70 266.523   1
  -2  -5   513074.10 404.451   1
  -2  -5   513812.10  295.50   1
   2   5  -4 9443.37  217.08   1
   2   5  -4 9808.70 197.167   1
   2   5  -410172.40 260.133   1
  -2  -5   410009.10  296.70   1
  -2  -5   4 9820.54 179.994   1
   2   5  -321809.20  580.01   1
   2   5  -322050.10 436.737   1
   2   5  -321432.60 472.197   1
  -2  -5   321736.00 559.143   1
  -2  -5   321896.40  407.65   1
  -2  -5   322020.10 455.353   1
   2   5  -2 3039.08 86.3146   1
   2   5  -2 2994.27 84.8408   1
   2   5  -2 2914.60 64.6406   1
  -2  -5   2 3042.45 58.3727   1
  -2  -5   2 3005.01 64.3363   1
  -2  -5   2 2858.29 110.105   1
   2   5  -123432.20 434.339   1
   2   5  -124239.20 530.362   1
   2   5  -122823.20 471.349   1
  -2  -5   124249.70 471.922   1
  -2  -5   123917.90 473.886   1
  -2  -5   123643.60 517.212   1
   2   5   0  600.85  45.686   1
   2   5   0 538.513 28.1204   1
   2   5   0 625.684 39.6256   1
  -2  -5   0 663.949 29.9951   1
  -2  -5   0 616.742 30.0388   1
  -2  -5   0 590.078 36.9323   1
   2   5   113000.10 278.992   1
   2   5   113043.00 247.645   1
   2   5   113298.60  253.30   1
  -2  -5  -113320.60 246.144   1
  -2  -5  -112708.50 227.099   1
  -2  -5  -113192.80 277.105   1
   2   5   2 369.125 19.9827   1
   2   5   2 367.792 24.5962   1
   2   5   2 385.199 19.9909   1
  -2  -5  -2 429.972 30.4591   1
  -2  -5  -2  390.22 34.7989   1
  -2  -5  -2  447.90 19.8122   1
   2   5   322963.60 433.092   1
   2   5   323533.40  475.15   1
   2   5   323083.40 484.587   1
  -2  -5  -322855.30 466.531   1
  -2  -5  -322953.30 432.085   1
  -2  -5  -323763.50 511.359   1
   2   5   410513.20 186.622   1
   2   5   410743.50  218.89   1
  -2  -5  -410477.80 208.669   1
  -2  -5  -410646.90 241.525   1
  -2  -5  -410511.00 170.014   1
   2   5   517359.50 418.379   1
   2   5   518106.70 322.014   1
  -2  -5  -517576.00 312.689   1
  -2  -5  -517761.50 379.731   1
  -2  -5  -517459.40  369.09   1
   2   5   617983.90 401.568   1
   2   5   618233.80 317.164   1
  -2  -5  -617600.00 387.402   1
  -2  -5  -618356.60 456.717   1
  -2  -5  -617864.30 312.568   1
   2   5   714911.90 252.129   1
   2   5   714432.30 392.813   1
  -2  -5  -714170.50  244.42   1
  -2  -5  -714421.60 342.151   1
  -2  -5  -714265.10 327.872   1
   2   5   819171.70 474.726   1
   2   5   819875.40 364.964   1
  -2  -5  -819258.70 352.825   1
  -2  -5  -819018.20 489.059   1
  -2  -5  -819282.60 473.076   1
   2   5   9  277.30 42.0586   1
  -2  -5  -9 315.895 24.9239   1
  -2  -5  -9 266.596 23.1678   1
  -2  -5  -9  300.88 46.6314   1
  -2  -5  -9 326.713 45.8996   1
  -2  -5 -10 7688.18 165.492   1
  -2  -5 -10 7128.75 234.914   1
  -2  -5 -10 7547.05 329.712   1
  -2  -5 -10 7634.58 151.186   1
  -2  -5 -11  682.23 27.4922   1
  -2  -5 -11 606.582 116.045   1
  -2  -5 -11 713.018 45.4289   1
  -2  -5 -11 589.705 112.781   1
  -2  -5 -12 7172.22  143.40   1
  -2  -5 -12 6482.21  337.19   1
  -2  -5 -12 6211.27 344.597   1
  -2  -5 -12 6909.86 173.547   1
  -2  -5 -13 881.549 59.8683   1
  -2  -5 -13 637.931 140.614   1
  -2  -5 -13 912.278  62.269   1
  -2  -5 -13 788.401 159.696   1
  -2  -5 -14 5743.73 265.593   1
  -2  -5 -14 5077.03 163.957   1
  -2  -5 -14 5067.35 179.978   1
  -2  -5 -14 5040.65 226.028   1
  -2  -5 -15 1035.97 98.9908   1
  -2  -5 -15 1195.91  112.00   1
  -2  -5 -15 1046.21 81.6734   1
  -2  -5 -15 1053.94 143.352   1
  -2  -5 -15 1133.04 126.977   1
  -2  -5 -16 1954.77 196.064   1
  -2  -5 -16 2195.75 252.632   1
  -2  -5 -16 2060.08 236.087   1
  -2  -5 -17 1320.45 223.515   1
  -2  -5 -17 1559.70  154.75   1
  -2  -5 -17 1513.00 183.117   1
   2   6 -13 3789.23 327.518   1
   2   6 -13 4365.51 273.443   1
  -2  -6  13 4080.20 254.146   1
   2   6 -12 660.145 152.591   1
   2   6 -12  615.20 123.929   1
  -2  -6  12 896.209 112.448   1
   2   6 -11 4364.27 257.948   1
   2   6 -11 4429.80  359.90   1
   2   6 -11 3828.77 214.745   1
  -2  -6  11 4354.34 221.383   1
   2   6 -10  188.42 40.8393   1
   2   6 -10 197.056 48.5085   1
   2   6 -10 442.806 80.7502   1
  -2  -6  10 335.191 105.529   1
   2   6  -9 7311.67 268.921   1
   2   6  -9 7817.71 331.513   1
   2   6  -9 7323.43 247.231   1
  -2  -6   9 7976.43 386.968   1
  -2  -6   9 7332.01 276.312   1
   2   6  -8 236.564 33.9999   1
   2   6  -8 220.851 69.7181   1
   2   6  -8 233.195 32.2047   1
  -2  -6   8 231.116 92.0413   1
  -2  -6   8 277.379 51.5865   1
   2   6  -716140.50 368.565   1
   2   6  -715813.30 508.845   1
   2   6  -715458.10 349.543   1
  -2  -6   715977.40 393.725   1
  -2  -6   715963.10 569.073   1
   2   6  -6 7369.48 163.156   1
   2   6  -6 7555.38 256.686   1
   2   6  -6 7162.86 158.655   1
  -2  -6   6 7360.81 224.193   1
  -2  -6   6 7638.27 187.669   1
   2   6  -5 7854.95 193.683   1
   2   6  -5 7584.33 159.217   1
   2   6  -5 7781.52 245.378   1
  -2  -6   5 8105.44 226.264   1
  -2  -6   5 8085.07 183.617   1
   2   6  -4 2703.62 87.5445   1
   2   6  -4 2715.50 83.9586   1
   2   6  -4 2498.15 105.148   1
  -2  -6   4 2626.06  97.902   1
  -2  -6   4 2628.24  57.843   1
  -2  -6   4 2478.81 58.8896   1
   2   6  -3 3433.21 99.1304   1
   2   6  -3 3396.00 111.363   1
   2   6  -3 3425.25 92.1705   1
  -2  -6   3 3256.25 146.633   1
  -2  -6   3 3237.63 87.2666   1
   2   6  -219796.00 388.974   1
   2   6  -220348.70 550.128   1
   2   6  -219854.60 412.116   1
  -2  -6   220144.60 527.841   1
  -2  -6   219953.40 419.918   1
  -2  -6   220441.10 404.357   1
   2   6  -1 640.232 37.1015   1
   2   6  -1 635.303 30.4189   1
   2   6  -1 696.845 64.1159   1
  -2  -6   1 706.549 59.8095   1
  -2  -6   1 627.553 38.0113   1
  -2  -6   1 667.664 41.0042   1
   2   6   012511.00 312.646   1
   2   6   012534.50 232.705   1
   2   6   012646.50 252.073   1
  -2  -6   012635.60 244.915   1
  -2  -6   012808.80 270.245   1
  -2  -6   012348.20 234.851   1
   2   6   1 1442.33 65.6074   1
   2   6   1 1426.04 54.9145   1
   2   6   1 1432.73 47.1075   1
  -2  -6  -1 1407.40 39.2845   1
  -2  -6  -1 1297.59 41.8722   1
  -2  -6  -1 1352.24 46.6174   1
   2   6   230967.80 723.729   1
   2   6   230698.60 741.708   1
   2   6   230996.90 716.135   1
  -2  -6  -231446.60 687.108   1
  -2  -6  -230157.30 707.146   1
  -2  -6  -230278.80 715.058   1
   2   6   3  199.73 25.4005   1
   2   6   3 220.419 33.7643   1
   2   6   3 191.008  19.101   1
  -2  -6  -3 214.593 18.7527   1
  -2  -6  -3 248.983 35.9822   1
  -2  -6  -3 186.145 34.2539   1
   2   6   421944.30 515.688   1
   2   6   421761.10 538.152   1
   2   6   421552.00  452.83   1
  -2  -6  -422133.70 523.353   1
  -2  -6  -421367.60 417.615   1
  -2  -6  -421108.20 461.136   1
   2   6   5 7691.38 180.489   1
   2   6   5 7794.08 159.175   1
  -2  -6  -5 7653.46 209.845   1
  -2  -6  -5 7524.96 153.449   1
  -2  -6  -5 7816.16 175.043   1
   2   6   614594.40 394.901   1
   2   6   614332.90 277.693   1
  -2  -6  -614191.80  275.60   1
  -2  -6  -614506.10 386.085   1
  -2  -6  -614431.60 377.697   1
   2   6   7 3536.83  112.28   1
   2   6   7 3508.95 77.3349   1
  -2  -6  -7 3504.15 146.288   1
  -2  -6  -7 3321.59 76.4538   1
  -2  -6  -7 3504.82 149.722   1
   2   6   8 7122.10 200.456   1
   2   6   8 7303.62 140.532   1
  -2  -6  -8 7064.71 139.469   1
  -2  -6  -8 7228.25 254.553   1
  -2  -6  -8 7169.13 196.538   1
   2   6   923585.90 640.132   1
   2   6   923942.90 494.373   1
  -2  -6  -923875.20 728.503   1
  -2  -6  -923319.90 482.627   1
  -2  -6  -923344.40 647.404   1
  -2  -6 -10 1780.59 99.8649   1
  -2  -6 -10 1692.56 60.1389   1
  -2  -6 -10 1880.07 104.387   1
  -2  -6 -10 1695.70 58.0435   1
  -2  -6 -11 7652.27 143.347   1
  -2  -6 -11 7240.26  148.28   1
  -2  -6 -11 7044.52 255.313   1
  -2  -6 -11 7623.61 358.693   1
  -2  -6 -12  221.97 70.6459   1
  -2  -6 -12 314.278 108.153   1
  -2  -6 -12 344.165 27.5339   1
  -2  -6 -12 383.408 37.6893   1
  -2  -6 -13 4769.04 305.413   1
  -2  -6 -13 4637.83 141.588   1
  -2  -6 -13 4568.27 235.741   1
  -2  -6 -13 4800.36  114.30   1
  -2  -6 -14 428.852 51.2096   1
  -2  -6 -14  491.55 130.016   1
  -2  -6 -14 447.469 56.6165   1
  -2  -6 -14 469.831 99.0191   1
  -2  -6 -15 4755.08 343.735   1
  -2  -6 -15 4836.65 389.581   1
  -2  -6 -16-24.1185 105.032   1
  -2  -6 -16 6.63954 57.4493   1
  -2  -6 -16-36.2002 52.5085   1
  -2  -6 -17 1737.41 356.732   1
  -2  -6 -17 2736.53 198.903   1
  -2  -6 -17 2821.14  216.07   1
   2   7 -12 2077.12 165.613   1
   2   7 -12 2440.61 211.264   1
  -2  -7  12 2339.01 281.627   1
   2   7 -11 291.055 95.1742   1
   2   7 -11 201.089 101.599   1
  -2  -7  11 231.695 128.817   1
   2   7 -10 5289.20 294.697   1
   2   7 -10 5166.57 271.958   1
  -2  -7  10 5415.15 255.044   1
   2   7  -9 1193.27 181.283   1
   2   7  -9 521.526 72.6129   1
   2   7  -9 1003.70  66.375   1
  -2  -7   9  817.16 97.0517   1
  -2  -7   9 673.077 57.6815   1
   2   7  -8 4619.21 160.124   1
   2   7  -8 4864.11 147.794   1
   2   7  -8 5114.36 340.986   1
  -2  -7   8 4517.80 167.054   1
  -2  -7   8 4668.03 204.572   1
   2   7  -7 314.941 64.7954   1
   2   7  -7 471.208 122.299   1
   2   7  -7 533.042  34.302   1
  -2  -7   7 439.927 66.6062   1
  -2  -7   7 412.961 50.1699   1
   2   7  -6 7785.84 170.724   1
   2   7  -6 7907.33 184.557   1
   2   7  -6 7905.64 372.263   1
  -2  -7   6 7878.13  193.10   1
  -2  -7   6 8054.57 253.685   1
   2   7  -5 1023.65 42.8098   1
   2   7  -5 1145.71 87.0541   1
   2   7  -5 1116.61 48.4595   1
  -2  -7   5 1180.44 75.9013   1
  -2  -7   5 1103.72 37.8451   1
   2   7  -4 9362.28 239.653   1
   2   7  -4 9264.38 231.052   1
   2   7  -4 9393.27 280.319   1
  -2  -7   4 9436.80 209.844   1
  -2  -7   4 9302.50 257.471   1
  -2  -7   4 9150.03 194.185   1
   2   7  -3 2344.47 148.234   1
   2   7  -3 2230.15 87.0612   1
   2   7  -3 2306.22 88.1416   1
  -2  -7   3 2285.35 56.8941   1
  -2  -7   3 2305.68 85.0612   1
  -2  -7   3 2303.37 94.1751   1
   2   7  -210540.00 272.287   1
   2   7  -210085.90 208.725   1
   2   7  -210096.30 210.575   1
  -2  -7   210316.60 243.253   1
  -2  -7   210234.70 258.634   1
  -2  -7   210242.70 226.768   1
   2   7  -1 6357.69 133.994   1
   2   7  -1 6514.31 174.132   1
   2   7  -1 6523.60 176.056   1
  -2  -7   1 6792.20 141.103   1
  -2  -7   1 6686.30 172.436   1
  -2  -7   1 6723.06 136.208   1
   2   7   0 2569.63 73.3509   1
   2   7   0 2703.31 66.4494   1
   2   7   0 2740.95 122.014   1
  -2  -7   0 2749.92 69.7161   1
  -2  -7   0 2642.06 67.5534   1
  -2  -7   0 2566.37 84.0015   1
   2   7   1 9842.22 223.078   1
   2   7   1 9422.68 197.107   1
   2   7   1 9610.93 249.371   1
  -2  -7  -1 9651.20 202.435   1
  -2  -7  -1 9609.00 233.402   1
  -2  -7  -1 9460.04  256.15   1
   2   7   2 1480.43 51.1793   1
   2   7   2 1548.86 80.3511   1
   2   7   2 1606.14 57.2544   1
  -2  -7  -2 1526.18 78.5818   1
  -2  -7  -2 1499.99 76.8106   1
  -2  -7  -2 1469.83 52.3905   1
   2   7   321789.00 480.588   1
   2   7   321449.40 476.894   1
   2   7   322029.80 512.022   1
  -2  -7  -321605.10 484.345   1
  -2  -7  -321674.00 469.037   1
  -2  -7  -322291.30 505.575   1
   2   7   4  162.77 39.5146   1
   2   7   4 143.681 32.7164   1
   2   7   4 148.367 44.5313   1
  -2  -7  -4 154.653 21.0031   1
  -2  -7  -4 200.838 42.2043   1
  -2  -7  -4 144.048 26.7466   1
   2   7   5 7544.80 192.127   1
   2   7   5 7239.89 174.449   1
   2   7   5 7336.66 177.546   1
  -2  -7  -5 7434.83 176.103   1
  -2  -7  -5 7469.43 178.298   1
  -2  -7  -5 7607.47 184.745   1
   2   7   6 4255.77 89.9614   1
   2   7   6 4158.28 133.026   1
  -2  -7  -6 4252.36 88.6788   1
  -2  -7  -6 4101.47 124.778   1
  -2  -7  -6 4447.36 123.662   1
   2   7   712030.80 259.746   1
   2   7   712227.00 325.258   1
  -2  -7  -712317.20 266.851   1
  -2  -7  -712425.00 317.048   1
  -2  -7  -712323.20 376.847   1
   2   7   8 543.058  58.761   1
   2   7   8 585.466 39.2464   1
  -2  -7  -8 533.053 26.8067   1
  -2  -7  -8 647.536 56.2327   1
  -2  -7  -8 559.962 56.7499   1
   2   7   911651.00 247.728   1
   2   7   911055.10 335.912   1
  -2  -7  -911585.60 251.829   1
  -2  -7  -911433.50 322.987   1
  -2  -7  -911785.90 337.821   1
   2   7  10 5382.45 131.687   1
  -2  -7 -10 5506.55 109.646   1
  -2  -7 -10 5338.91 197.932   1
  -2  -7 -10 5612.34 196.523   1
  -2  -7 -11 1630.43 113.345   1
  -2  -7 -11 1614.43 48.7802   1
  -2  -7 -11 1711.77 170.819   1
  -2  -7 -11 1783.03 70.6068   1
  -2  -7 -12 2872.14 106.128   1
  -2  -7 -12 3411.48 170.581   1
  -2  -7 -12 2840.48 248.338   1
  -2  -7 -12 3175.59 103.966   1
  -2  -7 -13 1556.79  228.53   1
  -2  -7 -13 1870.84 147.074   1
  -2  -7 -13 1826.05 92.0672   1
  -2  -7 -13 1875.90 60.9221   1
  -2  -7 -14 3815.19 139.996   1
  -2  -7 -14 3493.90 100.587   1
  -2  -7 -14 4192.16 220.485   1
  -2  -7 -14 4290.90 244.285   1
  -2  -7 -15 194.649 75.1667   1
  -2  -7 -15 166.694 86.5134   1
  -2  -7 -16 1941.92 182.522   1
  -2  -7 -16 1739.63 209.092   1
  -2  -7 -16 1719.16 167.951   1
   2   8 -11 1135.97 162.143   1
   2   8 -11 576.831 111.369   1
  -2  -8  11 1392.15 135.808   1
   2   8 -10 1396.60 113.329   1
   2   8 -10 1883.61 189.915   1
  -2  -8  10 1529.78 149.785   1
   2   8  -9 1805.99 181.784   1
   2   8  -9 1950.74 164.538   1
  -2  -8   9 2135.69 225.558   1
   2   8  -8  485.91 86.7956   1
   2   8  -8 532.854 97.2394   1
  -2  -8   8 389.981 61.2008   1
   2   8  -7 4429.87 138.386   1
   2   8  -7 4052.79 215.897   1
   2   8  -7 3830.06 135.845   1
  -2  -8   7 4396.95 263.226   1
  -2  -8   7 4294.62 134.957   1
   2   8  -6 309.896 64.1347   1
   2   8  -6 205.216 36.4367   1
   2   8  -6 216.782 27.0816   1
  -2  -8   6 247.993 54.8823   1
  -2  -8   6 209.234 36.6712   1
   2   8  -5 9979.68 442.234   1
   2   8  -510327.70 247.523   1
   2   8  -510141.80 220.737   1
  -2  -8   5 9962.23 310.161   1
  -2  -8   510682.20 243.729   1
   2   8  -4 21.0366 20.6974   1
   2   8  -4 83.9972 37.2857   1
   2   8  -4 47.0044 42.0913   1
  -2  -8   4 88.3088 37.9649   1
  -2  -8   4 91.1328 17.6125   1
  -2  -8   4 101.657 35.2856   1
   2   8  -3 7863.29 175.601   1
   2   8  -3 8004.52  252.21   1
   2   8  -3 7786.58 179.534   1
  -2  -8   3 7949.77 193.911   1
  -2  -8   3 7933.89 222.173   1
  -2  -8   3 7973.94 235.169   1
   2   8  -2 1205.37 76.0365   1
   2   8  -2 1236.13 51.2911   1
   2   8  -2 1198.65 81.4372   1
  -2  -8   2 1367.79 77.0476   1
  -2  -8   2 1253.38 74.2362   1
  -2  -8   2 1273.41 65.2795   1
   2   8  -111863.70 268.992   1
   2   8  -111894.60 267.035   1
   2   8  -112110.40  326.86   1
  -2  -8   112406.40 260.773   1
  -2  -8   112057.30 273.871   1
  -2  -8   111997.40 316.263   1
   2   8   0 5902.13 173.823   1
   2   8   0 5991.25 148.254   1
   2   8   0 5914.84 173.126   1
  -2  -8   0 6006.59 165.598   1
  -2  -8   0 5935.17 145.334   1
  -2  -8   0 6034.10 171.603   1
   2   8   1 4807.72 117.328   1
   2   8   1 4793.44 140.067   1
   2   8   1 4715.40 129.395   1
  -2  -8  -1 4989.73 163.272   1
  -2  -8  -1 4854.33 116.439   1
  -2  -8  -1 5021.96 136.802   1
   2   8   2 4531.13 116.485   1
   2   8   2 4725.66 169.296   1
   2   8   2 4574.71 174.105   1
  -2  -8  -2 4440.04 115.951   1
  -2  -8  -2 4602.37 164.475   1
  -2  -8  -2 4786.52 125.688   1
   2   8   3 4645.17  163.71   1
   2   8   3 4552.62 173.502   1
   2   8   3 4425.65 119.272   1
  -2  -8  -3 4358.57  118.61   1
  -2  -8  -3 4743.52 129.247   1
  -2  -8  -3 4565.96 156.761   1
   2   8   418273.00 475.592   1
   2   8   418333.60 436.519   1
   2   8   418124.20 525.541   1
  -2  -8  -419018.70 459.868   1
  -2  -8  -418118.40 491.018   1
  -2  -8  -417927.30 462.398   1
   2   8   5 805.552 84.8302   1
   2   8   5 716.852  41.271   1
   2   8   5 729.465 48.5379   1
  -2  -8  -5 781.718 39.2355   1
  -2  -8  -5 678.461 80.1284   1
  -2  -8  -5 617.944 51.5381   1
   2   8   6 961.355 98.9938   1
   2   8   6 914.965 43.4675   1
  -2  -8  -6 858.041 61.6421   1
  -2  -8  -6 750.104  59.347   1
  -2  -8  -6 930.481 43.0213   1
   2   8   7 1223.08 47.8396   1
   2   8   7 1260.38 120.864   1
  -2  -8  -7 1143.57 72.7359   1
  -2  -8  -7 1138.00 76.5989   1
  -2  -8  -7 1311.53 47.2423   1
   2   8   8 4785.54 243.124   1
   2   8   8 5101.32 142.844   1
  -2  -8  -8 4800.49 144.925   1
  -2  -8  -8 5027.45 170.471   1
  -2  -8  -8 4972.35 228.774   1
   2   8   9 850.951 81.1261   1
   2   8   9 885.137 38.8343   1
  -2  -8  -9 946.884  60.599   1
  -2  -8  -9 858.434 119.556   1
  -2  -8  -9 1118.53  77.396   1
   2   8  1010141.70 246.426   1
  -2  -8 -1010571.20 334.365   1
  -2  -8 -1010463.70 332.508   1
  -2  -8 -1010244.00 255.008   1
   2   8  11 472.689 50.4078   1
  -2  -8 -11 578.216 123.235   1
  -2  -8 -11 679.921 54.7954   1
  -2  -8 -11 701.867 122.697   1
  -2  -8 -12 4993.05 230.906   1
  -2  -8 -12 4809.50 151.391   1
  -2  -8 -12 4529.43 220.642   1
  -2  -8 -12 4646.38 149.507   1
  -2  -8 -13 1714.22 92.2527   1
  -2  -8 -13 1849.37 149.783   1
  -2  -8 -13 1675.33 146.095   1
  -2  -8 -13 1580.64 93.1224   1
  -2  -8 -14 1543.53 148.582   1
  -2  -8 -14 1115.93 155.973   1
  -2  -8 -15 3169.05 373.614   1
  -2  -8 -15 3164.93 329.568   1
  -2  -8 -16 128.278 116.475   1
  -2  -8 -16 58.0477 132.191   1
  -2  -8 -16 69.6318 93.2711   1
   2   9  -9 3651.51 184.728   1
   2   9  -9 4081.20 407.214   1
  -2  -9   9 3964.16 227.423   1
   2   9  -8 772.128 132.549   1
   2   9  -8 1110.01 206.593   1
  -2  -9   8 1088.57 110.495   1
   2   9  -7 1821.39 101.301   1
   2   9  -7 1978.67 233.404   1
  -2  -9   7 1700.87 194.733   1
   2   9  -6 4681.25 155.385   1
   2   9  -6 4178.12 114.987   1
   2   9  -6 4671.01 324.629   1
  -2  -9   6 4642.18 134.282   1
  -2  -9   6 4682.51 279.129   1
   2   9  -5 2163.34 92.0858   1
   2   9  -5 2058.43 101.765   1
   2   9  -5 1955.13 136.546   1
  -2  -9   5 1965.53 184.198   1
  -2  -9   5 2278.01 85.0118   1
   2   9  -4 5703.87 158.932   1
   2   9  -4 5687.77 143.225   1
   2   9  -4 5710.72 226.239   1
  -2  -9   4 5901.99 288.144   1
  -2  -9   4 5735.37 158.266   1
  -2  -9   4 5415.18 151.316   1
   2   9  -3 1632.77 69.8744   1
   2   9  -3 1577.53 93.4913   1
   2   9  -3 1599.98 108.061   1
  -2  -9   3 1546.80 53.7522   1
  -2  -9   3 1665.31 101.624   1
  -2  -9   3 1540.35 97.7426   1
   2   9  -2 9223.19 270.397   1
   2   9  -2 9263.15 382.316   1
   2   9  -2 8962.40 275.428   1
  -2  -9   2 9740.29 238.522   1
  -2  -9   2 9385.25  241.39   1
  -2  -9   2 8761.98 273.951   1
   2   9  -1 46.7352 40.1733   1
   2   9  -1 88.2219 38.7636   1
   2   9  -1 91.8526 37.8216   1
  -2  -9   1 69.7947 34.3337   1
  -2  -9   1 3.35775 34.2726   1
  -2  -9   1  85.622 42.1245   1
   2   9   0 7129.74 185.399   1
   2   9   0 7309.57 220.981   1
   2   9   0 6868.39 176.127   1
  -2  -9   0 6917.64 167.043   1
  -2  -9   0 7101.47 185.521   1
  -2  -9   0 6960.16 202.791   1
   2   9   1 5129.02 165.991   1
   2   9   1 5015.79 147.226   1
   2   9   1 5011.89 183.507   1
  -2  -9  -1 5343.72 150.861   1
  -2  -9  -1 5274.54 161.228   1
  -2  -9  -1 5086.16 171.814   1
   2   9   2 7740.62 202.703   1
   2   9   2 8069.82  219.31   1
   2   9   2 8033.29 290.732   1
  -2  -9  -2 8139.77 273.343   1
  -2  -9  -2 7891.47 215.459   1
  -2  -9  -2 8193.96  246.89   1
   2   9   3 5149.59 216.547   1
   2   9   3 5248.42 145.486   1
   2   9   3 4898.08 150.143   1
  -2  -9  -3 4841.64 139.588   1
  -2  -9  -3 4897.02 151.315   1
  -2  -9  -3 4810.18 143.016   1
   2   9   4 7166.58 190.585   1
   2   9   4 7418.27 282.305   1
   2   9   4 6914.03 245.447   1
  -2  -9  -4 7290.55  210.40   1
  -2  -9  -4 7016.17 185.895   1
  -2  -9  -4 7535.75 197.884   1
   2   9   5 1147.54 69.2788   1
   2   9   5 1201.66 120.986   1
   2   9   5 1241.02 59.9504   1
  -2  -9  -5 1330.29 71.3113   1
  -2  -9  -5 1215.08 59.2551   1
  -2  -9  -5 1158.47 114.294   1
   2   9   6 1535.07 77.7991   1
   2   9   6 1496.58  96.201   1
   2   9   6 1492.48 90.9552   1
  -2  -9  -6 1495.46 80.3051   1
  -2  -9  -6 1611.27 86.5466   1
  -2  -9  -6 1361.61  61.517   1
   2   9   7 6849.26 211.452   1
   2   9   7 6290.36 220.598   1
  -2  -9  -7 6518.59 162.591   1
  -2  -9  -7 6729.97 204.494   1
  -2  -9  -7 6654.52  212.55   1
   2   9   8 2127.63 71.7348   1
   2   9   8 2254.30 122.842   1
  -2  -9  -8 2179.23 159.973   1
  -2  -9  -8 2145.08  105.07   1
  -2  -9  -8 2188.81  113.73   1
   2   9   9 5467.29 136.801   1
  -2  -9  -9 5470.60 179.448   1
  -2  -9  -9 5591.41 201.717   1
  -2  -9  -9 5328.04 203.771   1
   2   9  10 12.4331 27.5558   1
  -2  -9 -10 42.5449  55.575   1
  -2  -9 -10 -9.3164 57.2434   1
  -2  -9 -10-8.32748 29.2149   1
   2   9  11 4342.65 147.726   1
  -2  -9 -11 4336.38 200.871   1
  -2  -9 -11 4365.12  118.98   1
  -2  -9 -11 4513.14  203.24   1
   2   9  12  673.65 69.7379   1
  -2  -9 -12 1113.09 106.757   1
  -2  -9 -12 840.858 103.843   1
  -2  -9 -12 850.116 77.2509   1
  -2  -9 -13 3282.90 152.331   1
  -2  -9 -13 4233.39 323.065   1
  -2  -9 -13 3988.57 226.783   1
  -2  -9 -14 1219.68  149.72   1
  -2  -9 -14 1141.20 150.612   1
  -2  -9 -15 1744.72 185.731   1
  -2  -9 -15 1740.19 206.619   1
   2  10  -8 1821.13 180.854   1
   2  10  -8 1067.36 189.205   1
  -2 -10   8 1668.81 146.721   1
   2  10  -7 437.453 101.019   1
   2  10  -7  327.25 68.5452   1
  -2 -10   7 404.801 82.8238   1
   2  10  -6 6717.12 306.119   1
   2  10  -6 6746.09  317.71   1
  -2 -10   6 6517.68 374.308   1
   2  10  -5 4371.79 212.602   1
   2  10  -5 3545.68 113.457   1
   2  10  -5 4144.94 210.616   1
  -2 -10   5 4237.41 270.447   1
  -2 -10   5 3698.72 136.924   1
  -2 -10   5 3828.68 121.521   1
   2  10  -4 2028.04 117.949   1
   2  10  -4 2141.87 144.551   1
   2  10  -4 1805.61 213.662   1
  -2 -10   4 2022.74 92.1065   1
  -2 -10   4 2152.47 126.859   1
  -2 -10   4 2033.77 92.3816   1
   2  10  -3 2748.23  137.13   1
   2  10  -3 2738.77 158.175   1
   2  10  -3 2835.40 154.396   1
  -2 -10   3 2735.12 108.945   1
  -2 -10   3 2819.99 113.479   1
  -2 -10   3 2777.80 140.028   1
   2  10  -2 1932.96 128.943   1
   2  10  -2 1903.21 85.2075   1
   2  10  -2 1883.61 127.262   1
  -2 -10   2 1904.32 136.574   1
  -2 -10   2 1852.46 113.225   1
  -2 -10   2 2227.74 73.8063   1
   2  10  -1 4956.66 278.389   1
   2  10  -1 5065.45 207.823   1
   2  10  -1 5405.95 209.279   1
  -2 -10   1 5071.55 218.407   1
  -2 -10   1 5064.73 185.471   1
  -2 -10   1 5373.89 139.514   1
   2  10   0 781.639 88.8569   1
   2  10   0  613.08 119.384   1
   2  10   0 859.436 59.1172   1
  -2 -10   0 724.958 75.3312   1
  -2 -10   0 934.727 62.0655   1
  -2 -10   0  726.34 69.1511   1
   2  10   1 8059.78 224.212   1
   2  10   1 8181.24 342.971   1
  -2 -10  -1 8104.67  258.67   1
  -2 -10  -1 8235.41 236.871   1
  -2 -10  -1 7808.69  308.67   1
   2  10   2 1336.17 73.7933   1
   2  10   2 1337.60 83.0076   1
   2  10   2 1435.55 131.818   1
  -2 -10  -2 1514.67 81.4189   1
  -2 -10  -2 1346.41 101.388   1
  -2 -10  -2 1571.69 119.458   1
   2  10   3 3699.89 140.153   1
   2  10   3 4161.61  153.02   1
   2  10   3 3881.16 132.062   1
  -2 -10  -3 4019.75 145.117   1
  -2 -10  -3 3737.07 176.181   1
  -2 -10  -3 3828.18 190.539   1
   2  10   4 3821.59 220.509   1
   2  10   4 3876.11 188.277   1
   2  10   4 3792.14 183.661   1
  -2 -10  -4 3772.56 206.554   1
  -2 -10  -4 3746.00 131.062   1
  -2 -10  -4 3844.00 132.565   1
   2  10   513276.80  449.82   1
   2  10   512867.90 425.272   1
   2  10   512987.00 402.838   1
  -2 -10  -513584.00 359.647   1
  -2 -10  -513669.10 369.344   1
  -2 -10  -514184.90  401.50   1
   2  10   6 2190.66 130.996   1
   2  10   6 2230.91  151.93   1
   2  10   6 2068.76 119.324   1
  -2 -10  -6 2178.45 117.468   1
  -2 -10  -6 2085.66 90.9679   1
  -2 -10  -6 2149.03 103.775   1
   2  10   7 1086.86 96.5501   1
   2  10   7  936.16 62.2959   1
  -2 -10  -7 946.469 93.1699   1
  -2 -10  -7 1160.10 86.2524   1
  -2 -10  -7 1040.73 78.9918   1
   2  10   8 2206.41 124.686   1
   2  10   8 1412.12 131.854   1
  -2 -10  -8 2165.67  123.65   1
  -2 -10  -8 2370.14 171.158   1
  -2 -10  -8 2150.81 123.713   1
   2  10   9 1071.65 61.3504   1
  -2 -10  -9 1164.42 94.7516   1
  -2 -10  -9 1133.22 96.5188   1
  -2 -10  -9 1034.42 64.7742   1
   2  10  10 8078.37 265.735   1
  -2 -10 -10 8350.77 418.757   1
  -2 -10 -10 8181.54 412.803   1
  -2 -10 -10 8182.38 280.612   1
   2  10  11 36.1647 41.0726   1
  -2 -10 -11  133.54 52.5634   1
  -2 -10 -11 33.1106 51.9955   1
  -2 -10 -11 5.27628 46.2288   1
   2  10  12 2906.98 141.494   1
  -2 -10 -12 3174.11  199.01   1
  -2 -10 -12 2888.32 159.756   1
  -2 -10 -12 3093.23 285.324   1
  -2 -10 -13 81.4021 62.9179   1
  -2 -10 -13 0.67367 60.9835   1
  -2 -10 -14 3714.06  244.87   1
  -2 -10 -14 3119.10 371.994   1
   2  11  -6 189.038 119.154   1
   2  11  -6 15.7091 83.9719   1
  -2 -11   6 141.342 101.321   1
   2  11  -5 3278.59 156.267   1
   2  11  -5 3328.89 316.983   1
  -2 -11   5 3121.30 189.519   1
   2  11  -4 2171.15 183.279   1
   2  11  -4 2278.23  174.34   1
  -2 -11   4 2352.15 168.939   1
  -2 -11   4 2398.36  150.47   1
   2  11  -3 1757.24 96.8761   1
   2  11  -3 1967.48 228.254   1
   2  11  -3 2077.87 163.027   1
  -2 -11   3 2144.60 74.8056   1
  -2 -11   3 2155.60 115.666   1
  -2 -11   3 1918.14 133.216   1
   2  11  -2 574.053 90.0437   1
   2  11  -2 401.064  96.862   1
   2  11  -2 659.096 62.7015   1
  -2 -11   2 666.217 47.1786   1
  -2 -11   2 521.824 65.9793   1
  -2 -11   2 494.295 79.1248   1
   2  11  -1 3446.81 192.594   1
   2  11  -1 3551.23 255.312   1
   2  11  -1 3419.09  193.88   1
  -2 -11   1 3365.31 141.195   1
  -2 -11   1 3403.63 111.044   1
  -2 -11   1 3077.77 223.551   1
   2  11   0 3390.75 197.418   1
   2  11   0 3609.00 208.436   1
   2  11   0 3772.69  252.78   1
  -2 -11   0 3800.76  148.82   1
  -2 -11   0 3649.29 164.704   1
  -2 -11   0 3515.80 232.654   1
   2  11   1-20.3249 66.7183   1
   2  11   1-10.9337 37.0093   1
   2  11   1 37.1797 51.5538   1
  -2 -11  -1 135.734 38.2765   1
  -2 -11  -1 53.9087   35.64   1
  -2 -11  -1-22.6255 44.1187   1
   2  11   2 7414.20 348.032   1
   2  11   2 7682.94 305.777   1
   2  11   2 7623.85 345.412   1
  -2 -11  -2 7293.93 274.263   1
  -2 -11  -2 8105.40 337.549   1
  -2 -11  -2 7651.15 249.241   1
   2  11   3 133.282 50.9353   1
   2  11   3 142.708 46.6623   1
   2  11   3  108.27 65.4243   1
  -2 -11  -3 98.2927 46.7182   1
  -2 -11  -3 178.203  43.541   1
  -2 -11  -3 84.7906 60.0408   1
   2  11   4 7463.09 359.214   1
   2  11   4 7005.37 236.808   1
   2  11   4 7475.40 306.378   1
  -2 -11  -4 7634.89 255.666   1
  -2 -11  -4 7505.06 311.664   1
  -2 -11  -4 7100.52 223.012   1
   2  11   5 135.007 67.7676   1
   2  11   5 94.9025 52.4504   1
   2  11   5 87.2357 42.2829   1
  -2 -11  -5 155.465 48.5225   1
  -2 -11  -5 81.6308  41.309   1
  -2 -11  -5 135.499 41.3111   1
   2  11   6 4128.98  215.70   1
   2  11   6 4568.66 210.026   1
   2  11   6 4353.98 242.261   1
  -2 -11  -6 4518.89 273.838   1
  -2 -11  -6 4616.84 161.564   1
  -2 -11  -6 4249.21 170.112   1
   2  11   7 1509.94 143.857   1
   2  11   7 2329.23 152.571   1
  -2 -11  -7 2273.42 156.113   1
  -2 -11  -7 2434.10 205.606   1
  -2 -11  -7 2480.96 123.932   1
   2  11   8 4457.97 154.474   1
  -2 -11  -8 4357.49 267.504   1
  -2 -11  -8 4303.37 157.355   1
  -2 -11  -8 4562.39 291.179   1
   2  11   9 2116.15 99.8333   1
  -2 -11  -9 1857.14 139.263   1
  -2 -11  -9 1754.64 129.572   1
  -2 -11  -9 2057.26 100.096   1
   2  11  10 2918.75 170.621   1
  -2 -11 -10 2933.40 180.874   1
  -2 -11 -10 3012.86 171.723   1
  -2 -11 -10 3006.89 181.426   1
   2  11  11 4105.35 201.271   1
  -2 -11 -11 4015.10 223.538   1
  -2 -11 -11 4206.97 222.964   1
  -2 -11 -11 4130.66 335.905   1
   2  11  12 128.308 40.3852   1
  -2 -11 -12 243.415 123.216   1
  -2 -11 -12 348.988 78.4678   1
  -2 -11 -12  150.28 48.5657   1
  -2 -11 -13 2740.71 318.896   1
  -2 -11 -13 2789.58 333.125   1
   2  12  -4 3237.74 229.666   1
   2  12  -4 3218.00  174.32   1
  -2 -12   4 3205.49 169.546   1
  -2 -12   4 3439.70 203.924   1
   2  12  -3 767.243 194.046   1
   2  12  -3  885.13 142.282   1
  -2 -12   3 930.352 93.7406   1
  -2 -12   3 878.102 167.842   1
   2  12  -2 2471.45 197.664   1
   2  12  -2 1651.63 189.904   1
   2  12  -2 2280.68 174.176   1
  -2 -12   2 2351.05 94.0666   1
  -2 -12   2 2453.09 136.485   1
  -2 -12   2 2530.80 233.215   1
   2  12  -1 565.766 81.4167   1
   2  12  -1 735.346 103.303   1
   2  12  -1  723.08  130.90   1
  -2 -12   1 630.254 82.1765   1
  -2 -12   1 756.762 94.0756   1
  -2 -12   1 823.452 57.9218   1
   2  12   0 4219.74 177.183   1
   2  12   0 4499.94 317.816   1
   2  12   0 4157.23  273.87   1
  -2 -12   0 4632.55 205.728   1
  -2 -12   0 4313.54 188.445   1
  -2 -12   0 4160.22 198.619   1
   2  12   1 2540.43 223.258   1
   2  12   1 2776.24 244.242   1
   2  12   1 2548.77 135.212   1
  -2 -12  -1 2889.95 211.533   1
  -2 -12  -1 2639.54 218.447   1
  -2 -12  -1 2933.44 166.131   1
   2  12   2 573.109 134.815   1
   2  12   2 519.289 86.1767   1
   2  12   2 673.692 74.9113   1
  -2 -12  -2  821.28 123.698   1
  -2 -12  -2 526.149 97.2748   1
  -2 -12  -2 745.893 121.585   1
   2  12   3 2430.50 228.367   1
   2  12   3 2480.44 221.205   1
   2  12   3 2721.10 134.287   1
  -2 -12  -3 2639.42 146.607   1
  -2 -12  -3 2680.55 117.247   1
  -2 -12  -3 2224.52 138.846   1
   2  12   4 325.014 98.1569   1
   2  12   4 183.033 76.3847   1
   2  12   4 401.759 66.7015   1
  -2 -12  -4 456.903 109.016   1
  -2 -12  -4 376.203 85.9868   1
  -2 -12  -4 268.601 62.5217   1
   2  12   5 9307.31 408.811   1
   2  12   5 9185.33 374.979   1
   2  12   5 9004.79 407.304   1
  -2 -12  -5 9594.50 308.139   1
  -2 -12  -5 9679.91 410.959   1
  -2 -12  -5 9778.88 468.917   1
   2  12   6-20.2619 37.6053   1
   2  12   6 59.1129 62.9133   1
  -2 -12  -6  82.152 45.9701   1
  -2 -12  -6-13.9235 37.4946   1
  -2 -12  -6  55.793 38.1571   1
   2  12   7 4426.04 178.469   1
  -2 -12  -7 4679.48  226.28   1
  -2 -12  -7 4725.89 200.076   1
  -2 -12  -7 4359.07 261.114   1
   2  12   8 291.026 88.7765   1
  -2 -12  -8 391.069 78.8441   1
  -2 -12  -8 446.274 110.108   1
  -2 -12  -8 240.124  62.637   1
   2  12   9 3959.71 160.185   1
  -2 -12  -9 4283.79  212.46   1
  -2 -12  -9 4401.36 259.798   1
  -2 -12  -9 4691.45 326.418   1
   2  12  10 1455.89 100.947   1
  -2 -12 -10 1470.46 140.394   1
  -2 -12 -10 1501.43 108.965   1
  -2 -12 -10 1530.12 221.658   1
   2  12  11 4842.76 257.683   1
  -2 -12 -11 4760.86 296.558   1
  -2 -12 -11 5029.17 276.072   1
  -2 -12 -11 5149.57 270.208   1
   2  13  -1 3571.82 233.293   1
   2  13  -1 3624.09 191.212   1
  -2 -13   1 3438.02 190.867   1
  -2 -13   1 3445.66  307.10   1
   2  13   0 415.624 100.548   1
   2  13   0  498.55  164.19   1
   2  13   0 722.746 86.8863   1
  -2 -13   0 552.305 88.0447   1
  -2 -13   0 711.592 151.252   1
  -2 -13   0 491.945 99.4718   1
   2  13   1 2553.80 268.675   1
   2  13   1 2227.10 182.455   1
   2  13   1 2335.83 221.459   1
  -2 -13  -1 2656.29 236.021   1
  -2 -13  -1 2452.23 180.681   1
  -2 -13  -1 2421.79 162.302   1
   2  13   2 3335.32 297.135   1
   2  13   2 3734.56 259.277   1
  -2 -13  -2 3467.87  189.39   1
  -2 -13  -2 3222.11 185.627   1
  -2 -13  -2 3512.88 217.947   1
   2  13   3 1633.45 121.903   1
   2  13   3 1366.74 207.858   1
  -2 -13  -3 1408.16 202.823   1
  -2 -13  -3 1636.80 105.558   1
  -2 -13  -3 1487.60 194.369   1
   2  13   4 688.367 88.2132   1
   2  13   4 665.494  147.47   1
  -2 -13  -4 696.845 98.3268   1
  -2 -13  -4 650.618 121.845   1
  -2 -13  -4  590.71 90.3877   1
   2  13   5 1276.89 119.319   1
   2  13   5 1179.21 110.997   1
  -2 -13  -5 1386.66 128.708   1
  -2 -13  -5 1376.75 103.728   1
  -2 -13  -5 1078.64 173.613   1
   2  13   6 4084.15  202.44   1
   2  13   6 4208.25 291.736   1
  -2 -13  -6 4155.74 199.189   1
  -2 -13  -6 4285.73 203.937   1
  -2 -13  -6 4422.97 333.316   1
   2  13   7 4.61386 48.5477   1
  -2 -13  -7 64.5903 51.7417   1
  -2 -13  -7 76.9726 95.0971   1
  -2 -13  -7 179.791 80.6613   1
   2  13   8 3501.88  173.75   1
  -2 -13  -8 3851.46 291.222   1
  -2 -13  -8 3576.26 192.242   1
  -2 -13  -8 3880.51 326.218   1
   2  13   9 -57.622 68.4166   1
  -2 -13  -9-33.9589   63.24   1
  -2 -13  -9 20.4466 80.7103   1
  -2 -13  -9-68.4282 56.7929   1
   3 -11  -6 808.253 184.331   1
   3 -11  -6 1089.73 119.171   1
   3 -11  -6 1435.14  135.08   1
   3 -11  -6 946.632 174.697   1
  -3  11   6 980.858 109.567   1
  -3  11   6 1101.72 187.214   1
   3 -11  -5  579.61 89.4326   1
   3 -11  -5 547.113 101.651   1
   3 -11  -5 315.744 138.666   1
   3 -11  -5  553.46 124.396   1
  -3  11   5  387.84 81.0308   1
  -3  11   5 562.443 95.5057   1
   3 -11  -4 4398.68 253.918   1
   3 -11  -4 4802.87  322.89   1
   3 -11  -4 4769.69 195.071   1
   3 -11  -4 4370.51 431.596   1
  -3  11   4 4268.21 231.959   1
  -3  11   4 4226.58 209.951   1
   3 -11  -3 32.5505 54.1366   1
   3 -11  -3-74.1335 71.5737   1
   3 -11  -3-32.2468 87.6616   1
   3 -11  -3 20.3613  52.144   1
  -3  11   3 80.6603 42.8936   1
  -3  11   3-33.7159 48.6005   1
   3 -11  -2 2105.43 169.645   1
   3 -11  -2 2162.65 152.145   1
   3 -11  -2 2199.23  109.65   1
   3 -11  -2 2380.17 234.433   1
  -3  11   2 2034.56 145.157   1
  -3  11   2 2081.71 165.349   1
   3 -11  -1  35.314 63.5949   1
   3 -11  -1 70.8154 76.7826   1
   3 -11  -1  59.771 55.3582   1
   3 -11  -1 69.8915 57.7723   1
  -3  11   1 195.368 54.9387   1
  -3  11   1 89.1455 66.7721   1
   3 -11   0 1344.11 137.332   1
   3 -11   0 1824.68 148.832   1
  -3  11   0 1818.19 131.746   1
  -3  11   0 1595.70 153.505   1
   3 -11   1 1616.56 214.739   1
   3 -11   1 1427.73 132.312   1
  -3  11  -1 1525.79 127.217   1
  -3  11  -1 1189.66 150.753   1
   3 -11   2 1506.53 146.932   1
   3 -11   2 1684.19 139.566   1
  -3  11  -2 1384.16 238.679   1
  -3  11  -2 1362.23 201.879   1
   3 -10  -9  315.94 186.021   1
   3 -10  -9 410.583 97.9077   1
   3 -10  -9 258.752  105.47   1
   3 -10  -9 387.296 82.4178   1
  -3  10   9 323.706 83.0386   1
  -3  10   9 315.872 74.3145   1
   3 -10  -8 1856.65 371.624   1
   3 -10  -8 2453.52 244.999   1
   3 -10  -8 2362.90 281.915   1
   3 -10  -8 2942.82 192.894   1
  -3  10   8 2551.06 152.183   1
  -3  10   8 2687.31 247.081   1
   3 -10  -7 1176.88  273.75   1
   3 -10  -7 1258.61 115.079   1
   3 -10  -7 1142.59  127.02   1
   3 -10  -7 1367.11 201.099   1
  -3  10   7 1095.92  104.73   1
  -3  10   7 1410.63 120.549   1
   3 -10  -6 2090.73 151.826   1
   3 -10  -6 1726.41 135.773   1
   3 -10  -6 1899.48 319.755   1
   3 -10  -6 2136.92 142.736   1
  -3  10   6 2121.66 210.295   1
  -3  10   6 2183.90 189.224   1
   3 -10  -5 1909.21  199.34   1
   3 -10  -5 1875.48 316.651   1
   3 -10  -5 2044.60 148.295   1
   3 -10  -5 2183.27 190.883   1
  -3  10   5 1837.57 140.097   1
  -3  10   5 2181.93  182.33   1
   3 -10  -4 1887.80 135.815   1
   3 -10  -4 966.509 255.631   1
   3 -10  -4 1736.72 157.716   1
   3 -10  -4 1682.37 120.263   1
  -3  10   4 1818.02  127.25   1
  -3  10   4 1463.29 167.929   1
   3 -10  -3 3907.64 184.579   1
   3 -10  -3 3823.82 225.996   1
   3 -10  -3 3966.30 209.396   1
   3 -10  -3 4164.15  204.67   1
  -3  10   3 3663.12 171.333   1
  -3  10   3 3678.38 193.059   1
   3 -10  -2 506.108 170.566   1
   3 -10  -2 1378.11 112.955   1
   3 -10  -2 1424.15 102.738   1
   3 -10  -2 1210.41 108.015   1
  -3  10   2 1074.30 96.9748   1
  -3  10   2 1092.70 114.068   1
   3 -10  -1 3633.15 235.267   1
   3 -10  -1 3844.90 182.988   1
   3 -10  -1 3665.82 280.478   1
   3 -10  -1 3616.18 169.203   1
  -3  10   1 3570.88  170.96   1
  -3  10   1 3869.97  283.53   1
   3 -10   0 43.4696 51.7861   1
   3 -10   0 116.422 82.0146   1
   3 -10   0 23.8416 38.7589   1
   3 -10   0 100.227 48.5242   1
  -3  10   0  50.606  55.418   1
  -3  10   0 87.1051 47.0981   1
   3 -10   1 4175.49 190.087   1
   3 -10   1 3839.63 203.044   1
  -3  10  -1 3883.67 209.852   1
  -3  10  -1 4069.64 186.969   1
   3 -10   2 448.215  84.779   1
   3 -10   2 519.547 78.4613   1
  -3  10  -2 536.004 122.815   1
  -3  10  -2 449.268 91.7368   1
   3 -10   3 2146.10  225.00   1
   3 -10   3 2008.88 137.326   1
  -3  10  -3 2007.61 210.041   1
  -3  10  -3 1940.70 235.947   1
   3 -10   4 692.854 100.556   1
   3 -10   4 752.574  92.742   1
  -3  10  -4 596.989 94.5818   1
  -3  10  -4 568.394 112.003   1
   3 -10   5 3237.93 198.011   1
   3 -10   5 3116.66 184.205   1
  -3  10  -5 3142.60 222.008   1
  -3  10  -5 2995.49 187.963   1
   3  -9 -11 2147.61 226.142   1
   3  -9 -11 2402.13 176.899   1
   3  -9 -11 2280.65  355.71   1
   3  -9 -11 2238.45 193.068   1
  -3   9  11 2514.93 237.983   1
   3  -9 -10 81.4805  77.933   1
   3  -9 -10 190.755 92.5073   1
   3  -9 -10 218.345 143.246   1
   3  -9 -10 115.833 103.197   1
  -3   9  10 167.586 58.3367   1
  -3   9  10 158.997 62.0907   1
   3  -9  -9 7158.95  323.30   1
   3  -9  -9 7371.83 291.901   1
   3  -9  -9 6916.00 549.147   1
   3  -9  -9 7004.01 509.425   1
  -3   9   9 6762.10 384.662   1
  -3   9   9 7048.93 270.335   1
   3  -9  -8 64.1402 57.4551   1
   3  -9  -8-31.5392 66.3552   1
   3  -9  -8-3.64181 72.3531   1
   3  -9  -8 0.26305 57.3034   1
  -3   9   8 12.3267 36.3806   1
  -3   9   8-15.9449 33.2687   1
   3  -9  -7 2866.66 234.298   1
   3  -9  -7 3514.39  189.45   1
   3  -9  -7 3126.29 238.742   1
   3  -9  -7 3240.19 181.809   1
  -3   9   7 3410.40  245.72   1
  -3   9   7 3042.68 212.738   1
   3  -9  -6  389.64 112.718   1
   3  -9  -6 480.821 78.7244   1
   3  -9  -6 448.904 79.5247   1
   3  -9  -6 405.509  71.703   1
  -3   9   6 449.016 97.5126   1
  -3   9   6 556.261 72.4622   1
   3  -9  -5 6153.42 303.245   1
   3  -9  -5 6052.44  225.14   1
   3  -9  -5 5761.61 237.733   1
   3  -9  -5 5432.86 308.981   1
  -3   9   5 5570.40  313.96   1
  -3   9   5 5574.92  201.37   1
   3  -9  -4 2900.37 156.484   1
   3  -9  -4 2902.64 189.837   1
   3  -9  -4 2750.55 142.325   1
   3  -9  -4 2876.95 205.535   1
  -3   9   4 2724.50 132.727   1
  -3   9   4 2880.37 144.728   1
   3  -9  -3 3055.33 286.752   1
   3  -9  -3 3270.23 158.019   1
   3  -9  -3 3250.89  125.64   1
   3  -9  -3 3420.83 218.477   1
  -3   9   3 2809.22 199.424   1
  -3   9   3 3195.12 157.152   1
   3  -9  -2 2565.97 152.677   1
   3  -9  -2 2632.30 141.609   1
   3  -9  -2 2772.57 208.934   1
   3  -9  -2 2729.94  198.34   1
  -3   9   2 2550.38 180.837   1
  -3   9   2 2415.38 207.739   1
   3  -9  -1 1161.93 134.938   1
   3  -9  -1 1275.37  148.47   1
   3  -9  -1 1110.26 59.0179   1
   3  -9  -1 981.624 128.516   1
  -3   9   1 1234.63 150.118   1
  -3   9   1 1122.80 129.205   1
   3  -9   0 3605.91 164.303   1
   3  -9   0 3490.52 95.4498   1
   3  -9   0 3573.38 223.755   1
   3  -9   0 3536.62 167.957   1
  -3   9   0 3417.23 251.733   1
  -3   9   0 3152.18 152.689   1
   3  -9   1 26.2126 44.4208   1
   3  -9   1 52.1076  34.246   1
   3  -9   1 57.6138 17.4891   1
   3  -9   1-15.0969 41.1116   1
  -3   9  -1 67.0047 40.3887   1
  -3   9  -1 60.7206 74.7772   1
   3  -9   2 5837.98 316.288   1
   3  -9   2 5413.83 134.331   1
   3  -9   2 6362.65 217.607   1
   3  -9   2 4940.66 122.992   1
  -3   9  -2 5917.34 216.288   1
  -3   9  -2 5961.23 332.848   1
   3  -9   3 119.976 50.3135   1
   3  -9   3 79.5863 46.5647   1
  -3   9  -3 58.5708 74.3705   1
  -3   9  -3 58.2134 55.1721   1
   3  -9   4 3148.17 160.676   1
   3  -9   4 3522.17 247.599   1
  -3   9  -4 3036.91 234.591   1
  -3   9  -4 2982.26  187.18   1
   3  -9   5 173.749 66.4915   1
   3  -9   5 196.364 61.0771   1
  -3   9  -5 183.018 116.067   1
  -3   9  -5 216.219 63.4533   1
   3  -9   6 2002.48  219.83   1
   3  -9   6 1839.86 135.883   1
  -3   9  -6 1881.39 163.799   1
  -3   9  -6 2078.75 142.329   1
   3  -9   7 1204.57 172.494   1
  -3   9  -7 1038.71 217.088   1
  -3   9  -7 1021.06 180.481   1
   3  -9   8 1402.88 213.535   1
  -3   9  -8 1738.01 151.673   1
  -3   9  -8 1781.13 174.839   1
   3  -8 -12 2045.11 238.378   1
   3  -8 -12 1673.97 302.064   1
   3  -8 -12 1725.92 296.714   1
   3  -8 -12 1968.00 184.067   1
  -3   8  12 1954.56 148.676   1
   3  -8 -11 1907.17 143.299   1
   3  -8 -11 1916.44 186.362   1
   3  -8 -11 1694.91 289.564   1
   3  -8 -11 1797.20 254.579   1
  -3   8  11 1913.32 200.526   1
   3  -8 -10 2229.30 193.343   1
   3  -8 -10 2044.31  161.34   1
   3  -8 -10 2277.31 211.392   1
   3  -8 -10 1936.02 286.358   1
  -3   8  10 1845.54 130.077   1
   3  -8  -9 1272.05 106.573   1
   3  -8  -9 1162.19 119.754   1
   3  -8  -9 1385.13 236.223   1
   3  -8  -9 1230.53 146.655   1
  -3   8   9 1185.63 98.3601   1
  -3   8   9 1377.85 97.8098   1
   3  -8  -8 5419.01 208.006   1
   3  -8  -8 4960.58 270.277   1
   3  -8  -8 5242.88 323.154   1
   3  -8  -8 5001.80 288.799   1
  -3   8   8 5181.84 281.885   1
  -3   8   8 4929.39 189.796   1
   3  -8  -7 157.445 85.8813   1
   3  -8  -7 251.483 85.2166   1
   3  -8  -7 223.003 61.0274   1
   3  -8  -7 177.164 68.8543   1
  -3   8   7  283.26 76.4444   1
  -3   8   7 210.351 54.2589   1
   3  -8  -6 4742.81 187.324   1
   3  -8  -6 4627.76 261.331   1
   3  -8  -6 5151.40 207.304   1
   3  -8  -6 4956.47 293.166   1
  -3   8   6 4733.90 253.113   1
  -3   8   6 4854.21 171.106   1
   3  -8  -5 53.4873 56.5304   1
   3  -8  -5-3.68662 38.9568   1
   3  -8  -5 11.8457 34.3117   1
   3  -8  -5 99.3743 37.3674   1
  -3   8   5 29.2207 35.4966   1
  -3   8   5 6.92864 31.5625   1
   3  -8  -4 7615.13 243.018   1
   3  -8  -4 7492.38 335.535   1
   3  -8  -4 7788.71 309.164   1
   3  -8  -4 7499.66 258.841   1
  -3   8   4 7011.39 240.928   1
  -3   8   4 7648.22 296.908   1
   3  -8  -3 505.382 62.9506   1
   3  -8  -3  526.41 88.3151   1
   3  -8  -3  582.60 53.4979   1
   3  -8  -3 521.065 66.7563   1
  -3   8   3 512.509 63.6422   1
  -3   8   3 446.497 56.6297   1
   3  -8  -2 4759.28 282.614   1
   3  -8  -2 5168.71 179.106   1
   3  -8  -2 5040.26 145.575   1
   3  -8  -2 4942.12 258.038   1
  -3   8   2 5195.54 259.335   1
  -3   8   2 4946.19  167.77   1
   3  -8  -1 4960.17 168.953   1
   3  -8  -1 4859.95 174.897   1
   3  -8  -1 4802.51  166.11   1
   3  -8  -1 4790.09 183.311   1
  -3   8   1 4815.92 223.481   1
  -3   8   1 4620.53 183.641   1
   3  -8   0 2886.84 137.157   1
   3  -8   0 3288.96 149.217   1
   3  -8   0 3260.06 188.252   1
   3  -8   0 3099.80 111.977   1
  -3   8   0 2977.46 143.673   1
  -3   8   0 2818.75 125.626   1
   3  -8   1 2019.17 110.358   1
   3  -8   1 1969.85 53.2143   1
   3  -8   1 1990.73 90.6581   1
   3  -8   1 1845.24 155.358   1
  -3   8  -1 1882.51 101.208   1
  -3   8  -1 2025.05 118.652   1
   3  -8   2 1229.72 50.2665   1
   3  -8   2 1308.54 91.6715   1
   3  -8   2 1209.63 45.4414   1
   3  -8   2 1254.62 83.9931   1
  -3   8  -2 1124.53 85.5171   1
  -3   8  -2 1172.95 93.7979   1
   3  -8   3 7352.45 244.773   1
   3  -8   3 6973.80 235.742   1
   3  -8   3 6465.20 113.021   1
  -3   8  -3 7346.58 265.478   1
  -3   8  -3 7352.44 242.765   1
   3  -8   4  78.188 48.5319   1
   3  -8   4 141.677 45.1808   1
  -3   8  -4 178.426 85.0448   1
  -3   8  -4 102.498  46.893   1
   3  -8   5 5572.33 287.184   1
   3  -8   5 5459.67 218.548   1
  -3   8  -5 5621.65 240.924   1
  -3   8  -5 5533.20  303.37   1
   3  -8   6 266.207 66.3132   1
   3  -8   6 384.695  95.871   1
  -3   8  -6 276.814 73.8336   1
  -3   8  -6 277.637  98.165   1
   3  -8   7 2135.49 131.311   1
  -3   8  -7 1995.31 138.769   1
  -3   8  -7 2103.40 163.068   1
   3  -8   8 393.663 75.6697   1
  -3   8  -8 462.833 128.675   1
  -3   8  -8 377.374 149.041   1
   3  -8   9 1737.72 140.327   1
  -3   8  -9 1829.87  177.49   1
  -3   8  -9 1838.15 148.312   1
   3  -7 -13 73.1993 62.1366   1
   3  -7 -13 -1.2524 62.3311   1
   3  -7 -13 16.8211  55.385   1
   3  -7 -13-86.6749  84.578   1
   3  -7 -12 2698.12 205.707   1
   3  -7 -12 2769.75  316.47   1
   3  -7 -12 3255.69  312.95   1
   3  -7 -12 2930.22 266.344   1
  -3   7  12 2643.31 164.253   1
   3  -7 -11 659.966 119.114   1
   3  -7 -11 821.677 118.146   1
   3  -7 -11 744.026 161.482   1
   3  -7 -11 626.899 91.2183   1
  -3   7  11 503.024 129.561   1
   3  -7 -10 2525.86 195.407   1
   3  -7 -10 2839.51 196.956   1
   3  -7 -10 2485.76 169.856   1
   3  -7 -10 2615.85 219.798   1
  -3   7  10 2774.72 141.077   1
   3  -7  -9 1927.64 243.567   1
   3  -7  -9 2066.58 165.187   1
   3  -7  -9 1890.77 195.448   1
   3  -7  -9 1619.80 113.357   1
  -3   7   9 1870.43 156.475   1
  -3   7   9 1744.00 106.676   1
   3  -7  -8 4312.68 240.026   1
   3  -7  -8 4173.57 240.584   1
   3  -7  -8 4474.69 243.395   1
   3  -7  -8 4628.99 194.181   1
  -3   7   8 4528.23 165.658   1
  -3   7   8 4215.20 232.284   1
   3  -7  -7 5278.26 252.045   1
   3  -7  -7 4895.28 233.985   1
   3  -7  -7 5107.87 256.781   1
   3  -7  -7 5347.32 203.132   1
  -3   7   7 4891.76 169.618   1
  -3   7   7 5013.98 180.324   1
   3  -7  -6 1015.71 70.6171   1
   3  -7  -6 687.563 93.3713   1
   3  -7  -6 886.874 80.2809   1
   3  -7  -6 878.835  112.69   1
  -3   7   6 922.738  65.019   1
  -3   7   6 796.508 72.6211   1
   3  -7  -5 6901.59 413.568   1
   3  -7  -5 7083.27 233.066   1
   3  -7  -5 7375.99 245.802   1
   3  -7  -5 7035.26 215.795   1
  -3   7   5 6966.49  285.96   1
  -3   7   5 6722.98 199.693   1
   3  -7  -4 2035.25 150.445   1
   3  -7  -4 2063.42 99.1833   1
   3  -7  -4 2446.17 157.344   1
   3  -7  -4 2336.69  108.28   1
  -3   7   4 2032.91 91.1824   1
  -3   7   4 2184.88 101.151   1
   3  -7  -319626.60  638.34   1
   3  -7  -319456.40 649.431   1
   3  -7  -320270.50 527.825   1
   3  -7  -319422.90 613.876   1
  -3   7   318541.30 485.432   1
  -3   7   318470.60  518.37   1
   3  -7  -2 1026.81 77.2546   1
   3  -7  -2 1117.76  134.77   1
   3  -7  -2 1173.14 110.402   1
   3  -7  -2 1059.39 59.7985   1
  -3   7   2 1124.60 74.7316   1
  -3   7   2 1091.14 66.0757   1
   3  -7  -1 1723.03 90.9421   1
   3  -7  -1 1764.12 61.9832   1
   3  -7  -1 1537.63 85.6232   1
   3  -7  -1 1739.05  86.532   1
  -3   7   1 1812.92 137.974   1
  -3   7   1 1651.78 80.8329   1
   3  -7   0 3262.57 127.154   1
   3  -7   0 3607.39 114.476   1
   3  -7   0 3432.77 133.661   1
   3  -7   0 3686.23 111.164   1
  -3   7   0 3375.50 172.641   1
  -3   7   0 3608.83 140.862   1
   3  -7   1 5209.84 217.815   1
   3  -7   1 5033.16 169.203   1
   3  -7   1 5162.54 146.837   1
   3  -7   1 5043.20  123.75   1
  -3   7  -1 4980.51 175.604   1
  -3   7  -1 4878.95 158.797   1
   3  -7   2 5399.40 117.437   1
   3  -7   2 5459.82 183.007   1
   3  -7   2 5313.90 90.7508   1
   3  -7   2 5419.81 169.102   1
  -3   7  -2 5424.22 176.102   1
  -3   7  -2 5276.13 189.556   1
   3  -7   3 6011.28 255.325   1
   3  -7   3 5195.21  80.116   1
   3  -7   3 5364.51 92.3315   1
   3  -7   3 5720.67 180.986   1
  -3   7  -3 5385.80 198.088   1
  -3   7  -3 5777.19  183.74   1
   3  -7   4 4157.07 218.861   1
   3  -7   4 4428.05 165.693   1
  -3   7  -4 4374.09 181.759   1
  -3   7  -4 4325.75 159.908   1
   3  -7   5 1911.40 111.602   1
   3  -7   5 2084.93 108.363   1
  -3   7  -5 2010.24 110.597   1
  -3   7  -5 2192.04 126.473   1
   3  -7   6 5180.78 274.414   1
   3  -7   6 5200.79 193.477   1
  -3   7  -6 5334.93 304.597   1
  -3   7  -6 5087.50 198.727   1
   3  -7   7 184.877 78.4943   1
  -3   7  -7 198.507 63.0085   1
  -3   7  -7 87.1061 85.1446   1
   3  -7   8 4427.54 267.106   1
  -3   7  -8 4793.10 328.293   1
  -3   7  -8 4530.31 201.782   1
   3  -7   9-45.5056 40.0341   1
  -3   7  -9   23.40 44.2607   1
  -3   7  -9-28.4115 81.2559   1
   3  -7  10 808.754 100.494   1
  -3   7 -10  768.90  128.30   1
  -3   7 -10 882.766 109.608   1
   3  -7  11 745.335 164.903   1
  -3   7 -11 721.905 136.876   1
  -3   7 -11 832.101 184.889   1
   3  -6 -14 121.703 69.9745   1
   3  -6 -14 62.0161 68.9106   1
   3  -6 -14 73.4604 121.858   1
   3  -6 -14-13.9336 71.5309   1
   3  -6 -13 5668.90 311.462   1
   3  -6 -13 5637.27 297.645   1
   3  -6 -13 5949.46 454.582   1
   3  -6 -13 5696.80 290.432   1
   3  -6 -12 8.60165 53.9821   1
   3  -6 -12-11.5698 71.3772   1
   3  -6 -12 4.97146 79.2322   1
   3  -6 -12 31.5285  51.728   1
   3  -6 -11 4013.03 235.497   1
   3  -6 -11 4276.14 215.583   1
   3  -6 -11 4204.91 225.033   1
   3  -6 -11 4219.66 277.444   1
  -3   6  11 4005.71  181.55   1
   3  -6 -10 149.963 67.7211   1
   3  -6 -10 64.1331 59.4563   1
   3  -6 -10 136.417 69.8907   1
   3  -6 -10 198.321 52.5744   1
  -3   6  10  174.47 48.5154   1
   3  -6  -9 5113.58 354.971   1
   3  -6  -9 5139.43 207.687   1
   3  -6  -9 4753.49 186.017   1
   3  -6  -9 4589.08 343.692   1
  -3   6   9 4997.82 246.187   1
  -3   6   9 5016.51 172.982   1
   3  -6  -8 5206.71 248.273   1
   3  -6  -8 4981.72 191.535   1
   3  -6  -8 4613.76 242.425   1
   3  -6  -8 5033.88 240.983   1
  -3   6   8 5020.59  224.55   1
  -3   6   8 4984.28 231.869   1
   3  -6  -7 3109.62 125.876   1
   3  -6  -7 3187.29 184.945   1
   3  -6  -7 3315.62 187.795   1
   3  -6  -7 3278.40 139.928   1
  -3   6   7 3255.94 117.563   1
  -3   6   7 3158.25 121.986   1
   3  -6  -6 8520.33 330.305   1
   3  -6  -6 8088.24 303.251   1
   3  -6  -6 8469.52 258.443   1
   3  -6  -6 8286.03 240.593   1
  -3   6   6 8376.42  286.11   1
  -3   6   6 8285.77 238.975   1
   3  -6  -5 3411.67 181.546   1
   3  -6  -5 3458.93 157.657   1
   3  -6  -5 3520.90 126.885   1
   3  -6  -5 3608.32 132.688   1
  -3   6   5 3300.95 111.526   1
  -3   6   5 3325.41 121.432   1
   3  -6  -4 7928.08  220.15   1
   3  -6  -4 7405.70 288.343   1
   3  -6  -4 8110.82 321.301   1
   3  -6  -4 8166.73 230.967   1
  -3   6   4 7402.14 198.492   1
  -3   6   4 7767.71 278.177   1
   3  -6  -3 951.097 62.7309   1
   3  -6  -3 870.639 98.9538   1
   3  -6  -3 999.643 94.2302   1
   3  -6  -3 1005.36 96.4233   1
  -3   6   3  892.57 61.5662   1
  -3   6   3 1031.83  84.157   1
   3  -6  -2 7830.82  329.95   1
   3  -6  -2 7870.16 210.369   1
   3  -6  -2 7769.33 244.685   1
   3  -6  -2 7653.69 214.109   1
  -3   6   2 7547.53 195.466   1
  -3   6   2 7509.64  209.15   1
   3  -6  -1 370.199 43.8143   1
   3  -6  -1 428.183 49.4627   1
   3  -6  -1 291.762 70.1018   1
   3  -6  -1 341.053 43.3251   1
  -3   6   1 339.526 40.1328   1
  -3   6   1 296.731 71.3586   1
   3  -6   010975.80 353.296   1
   3  -6   011067.90 292.777   1
   3  -6   011357.60 229.374   1
   3  -6   011720.90 266.003   1
  -3   6   011433.10 343.703   1
  -3   6   010582.90 296.901   1
   3  -6   1 189.191 32.3812   1
   3  -6   1 231.759 35.8128   1
   3  -6   1 179.859 37.9003   1
   3  -6   1  168.54 17.2972   1
  -3   6  -1 179.051 36.3009   1
  -3   6  -1 219.065 39.9594   1
   3  -6   2 3270.11   73.63   1
   3  -6   2 3031.38 115.798   1
   3  -6   2 3202.72 155.865   1
   3  -6   2 3152.12 67.3877   1
  -3   6  -2 3272.33 158.817   1
  -3   6  -2 3367.79 176.714   1
   3  -6   3 4061.87 67.5945   1
   3  -6   3 4250.58 196.903   1
   3  -6   3 4244.30 62.9924   1
   3  -6   3 4234.05 137.772   1
  -3   6  -3 4193.42  191.43   1
  -3   6  -3 4248.14 213.937   1
   3  -6   4 4884.59  161.78   1
   3  -6   4 4741.03 208.844   1
  -3   6  -4 4788.56 156.823   1
  -3   6  -4 5041.95 239.169   1
   3  -6   5 4291.74  153.86   1
   3  -6   5 4149.27 145.662   1
  -3   6  -5 4216.13  236.25   1
  -3   6  -5 4127.07 146.747   1
   3  -6   6 4759.05 241.522   1
   3  -6   6 5116.34 233.042   1
  -3   6  -6 4841.43 186.297   1
  -3   6  -6 4874.54  172.32   1
   3  -6   7 3809.64 149.709   1
  -3   6  -7 3797.66 249.977   1
  -3   6  -7 4108.04 224.669   1
   3  -6   8  474.90 96.3662   1
  -3   6  -8 491.881 77.0801   1
  -3   6  -8 408.198 67.8523   1
   3  -6   9 5103.98 202.968   1
  -3   6  -9 4956.14 333.346   1
  -3   6  -9 4748.43 296.258   1
   3  -6  10 0.30008 45.7136   1
  -3   6 -10 -2.5698 90.2398   1
  -3   6 -10 130.513 51.0904   1
   3  -6  11 2945.20  245.01   1
  -3   6 -11 2912.05 211.742   1
  -3   6 -11 2853.70  187.62   1
   3  -6  12 1.04207 67.2203   1
  -3   6 -12 13.8081 57.5337   1
  -3   6 -12-15.5668 77.4022   1
   3  -5 -15 915.067 117.846   1
   3  -5 -15 706.578 124.826   1
   3  -5 -15  734.09 119.806   1
   3  -5 -15 20.1195 121.301   1
   3  -5 -14 1677.78 168.295   1
   3  -5 -14 1841.34 156.722   1
   3  -5 -14 1709.53  244.30   1
   3  -5 -14 1819.12 262.393   1
   3  -5 -14 1711.30 168.046   1
   3  -5 -13 2957.20 290.218   1
   3  -5 -13 2839.37 187.985   1
   3  -5 -13 2964.98  309.87   1
   3  -5 -13 2719.62 188.918   1
   3  -5 -12 6460.79 311.461   1
   3  -5 -12 6679.03 415.203   1
   3  -5 -12 6929.28 414.892   1
   3  -5 -12 6921.89 280.659   1
   3  -5 -11 289.063 68.1118   1
   3  -5 -11 204.478 70.1322   1
   3  -5 -11 98.7526 64.4273   1
   3  -5 -11  220.46   89.51   1
   3  -5 -10 4891.88  231.62   1
   3  -5 -10 4952.11 324.455   1
   3  -5 -10 4947.32  187.98   1
   3  -5 -10 5108.14 288.703   1
  -3   5  10 4909.84 256.988   1
   3  -5  -9 165.469 57.9768   1
   3  -5  -9 267.988 71.6733   1
   3  -5  -9 250.777 69.8774   1
   3  -5  -9 351.745 51.1748   1
  -3   5   9 347.597 48.8173   1
   3  -5  -8 5563.96 190.369   1
   3  -5  -8 5514.42 231.314   1
   3  -5  -8 5588.79 181.517   1
   3  -5  -8 5717.13 334.492   1
  -3   5   8 5698.95 218.649   1
  -3   5   8 5440.26 175.255   1
   3  -5  -7 2126.37 146.889   1
   3  -5  -7 1979.71 197.057   1
   3  -5  -7 2033.66 207.344   1
   3  -5  -7 2035.23 97.7346   1
  -3   5   7 2119.98 90.6578   1
  -3   5   7 2293.81 125.089   1
   3  -5  -6 3852.15 187.146   1
   3  -5  -6 3670.99 180.726   1
   3  -5  -6 4165.07 267.928   1
   3  -5  -6 3915.14 179.969   1
  -3   5   6 3711.18  164.55   1
  -3   5   6 3801.22 116.184   1
   3  -5  -5 7082.28  191.32   1
   3  -5  -5 7139.94 260.782   1
   3  -5  -5 7214.81 203.598   1
   3  -5  -5 6674.06 251.443   1
  -3   5   5 7037.07 177.408   1
  -3   5   5 6988.96 241.317   1
   3  -5  -4 6592.23 178.081   1
   3  -5  -4 6139.28 236.356   1
   3  -5  -4 6102.70 206.312   1
   3  -5  -4 6496.70 174.595   1
  -3   5   4 6329.16 219.375   1
  -3   5   4 6534.22 159.355   1
   3  -5  -3 4334.22 174.958   1
   3  -5  -3 4443.88 168.997   1
   3  -5  -3 4117.86 248.903   1
   3  -5  -3 4680.00 198.569   1
  -3   5   3 4223.10 165.932   1
  -3   5   3 4090.75 113.904   1
   3  -5  -2 7629.60 234.266   1
   3  -5  -2 8199.22  204.76   1
   3  -5  -2 8311.51 208.326   1
   3  -5  -2 8261.55 203.726   1
  -3   5   2 7851.13 197.952   1
  -3   5   2 7941.87 187.656   1
   3  -5  -1 2610.26  123.50   1
   3  -5  -1 2796.26  88.641   1
   3  -5  -1 2908.14 108.164   1
   3  -5  -1 2638.61 127.144   1
  -3   5   1 2472.28   80.83   1
  -3   5   1 2529.08 88.8892   1
   3  -5   0 70.0962 28.2572   1
   3  -5   0 92.8047 28.9679   1
   3  -5   0 130.641 34.7438   1
   3  -5   0 143.808 27.8089   1
  -3   5   0 110.182 40.6709   1
  -3   5   0 132.882 46.6482   1
   3  -5   1 8459.38 210.284   1
   3  -5   1 8899.69 192.997   1
   3  -5   1 8884.03  178.43   1
   3  -5   1 8369.11 202.659   1
  -3   5  -1 8435.88 205.215   1
  -3   5  -1 8287.76 214.647   1
   3  -5   2 243.271 34.9363   1
   3  -5   2 179.541 52.5975   1
   3  -5   2 252.173 19.0567   1
   3  -5   2 230.438  19.955   1
  -3   5  -2 234.851 34.0475   1
  -3   5  -2 187.966 59.4055   1
   3  -5   312546.40  184.34   1
   3  -5   313297.30 381.454   1
   3  -5   312496.20 185.435   1
   3  -5   313246.80 315.453   1
  -3   5  -312386.90 322.155   1
  -3   5  -312855.20  316.36   1
   3  -5   4 1334.70 64.2677   1
   3  -5   4 1151.72 101.552   1
  -3   5  -4 1291.21 74.4153   1
  -3   5  -4 1204.78 103.674   1
   3  -5   5 2013.04 122.744   1
   3  -5   5 2124.02 89.2411   1
  -3   5  -5 2018.45 97.7139   1
  -3   5  -5 2010.64  131.77   1
   3  -5   6 3526.34 128.342   1
   3  -5   6 3459.39 119.498   1
  -3   5  -6 3561.46 198.565   1
  -3   5  -6 3235.38 178.551   1
   3  -5   7 2525.75 151.196   1
  -3   5  -7 2686.93 124.009   1
  -3   5  -7 2571.80 163.229   1
   3  -5   8 3873.14 143.291   1
  -3   5  -8 3829.46 167.093   1
  -3   5  -8 4057.39 154.108   1
   3  -5   9 1916.33 148.322   1
  -3   5  -9 1561.05 120.197   1
  -3   5  -9 1679.40 162.239   1
   3  -5  10 2248.11 125.577   1
  -3   5 -10 2299.47 229.487   1
  -3   5 -10 2585.67 142.967   1
   3  -5  11  191.13 86.0927   1
  -3   5 -11 218.042 107.651   1
  -3   5 -11 116.865 62.5992   1
   3  -5  12 2054.47 139.447   1
  -3   5 -12 2085.54 177.056   1
  -3   5 -12 2312.51  243.13   1
   3  -5  13  19.007 45.9618   1
  -3   5 -13-32.6197 61.6607   1
  -3   5 -13  69.861 88.2161   1
   3  -4 -15-26.8411 81.4532   1
   3  -4 -15 26.8736  55.427   1
   3  -4 -15 7.25497 90.0616   1
   3  -4 -15 20.8115 53.0371   1
   3  -4 -14 2523.36 185.873   1
   3  -4 -14 2380.53  191.08   1
   3  -4 -14 2579.56 258.034   1
   3  -4 -14 2561.70 270.432   1
   3  -4 -14 2458.44 272.084   1
   3  -4 -13 1727.61 147.852   1
   3  -4 -13 1485.61 134.895   1
   3  -4 -13 1483.22 145.893   1
   3  -4 -13 1541.92 221.944   1
   3  -4 -13 1670.29  137.41   1
   3  -4 -12 3758.07 274.021   1
   3  -4 -12 3638.97 283.572   1
   3  -4 -12 3535.63 203.157   1
   3  -4 -12 3933.39 292.826   1
   3  -4 -11 8623.46 348.542   1
   3  -4 -11 8734.06 299.689   1
   3  -4 -11 8937.08 327.845   1
   3  -4 -11 8549.25 315.303   1
   3  -4 -10 915.896 81.3322   1
   3  -4 -10 819.861 107.646   1
   3  -4 -10 801.794  74.182   1
   3  -4 -10 998.892 92.6062   1
   3  -4 -10 633.817 99.3926   1
   3  -4  -9 2594.31 177.064   1
   3  -4  -9 3036.60 151.786   1
   3  -4  -9 2859.55 185.343   1
   3  -4  -9 2869.52 231.651   1
  -3   4   9 2918.04 170.066   1
   3  -4  -8 23.3214 40.3002   1
   3  -4  -8-1.97998 41.7772   1
   3  -4  -8  24.435 29.7938   1
   3  -4  -8-17.3939 48.3566   1
  -3   4   8 61.8784 28.2038   1
   3  -4  -716856.00 520.504   1
   3  -4  -716546.80 421.461   1
   3  -4  -716942.40 438.994   1
  -3   4   716110.10 409.985   1
  -3   4   716495.50 463.126   1
   3  -4  -6 1218.05 93.1545   1
   3  -4  -6 993.327 59.6485   1
   3  -4  -6 914.348 89.3289   1
  -3   4   6 1012.93  56.901   1
  -3   4   6 1055.63 78.0109   1
   3  -4  -513098.50 374.985   1
   3  -4  -512025.00 381.097   1
   3  -4  -512844.40 307.316   1
  -3   4   512497.60 329.098   1
  -3   4   512860.90 301.604   1
   3  -4  -4  420.52 62.3094   1
   3  -4  -4 453.759 39.6116   1
   3  -4  -4 462.475 60.7651   1
  -3   4   4 492.627 33.7408   1
  -3   4   4 493.699 38.3042   1
   3  -4  -3 5208.19 133.258   1
   3  -4  -3 5395.14 180.455   1
   3  -4  -3 5249.15 132.255   1
  -3   4   3 5379.63 131.334   1
  -3   4   3 5332.28 122.499   1
   3  -4  -2 4071.84 171.874   1
   3  -4  -2 4093.72 140.018   1
   3  -4  -2 4271.06 141.856   1
  -3   4   2 3954.35 106.056   1
  -3   4   2 3929.67 96.5966   1
   3  -4  -1 4705.47 118.018   1
   3  -4  -1 5141.09 128.748   1
   3  -4  -1 4823.69  154.62   1
  -3   4   1 4738.30 120.384   1
  -3   4   1 4881.83 146.373   1
   3  -4   0 7147.60 179.486   1
   3  -4   0 7140.13 161.377   1
   3  -4   0 7264.96 199.772   1
  -3   4   0 7004.29 191.526   1
  -3   4   0 7116.38 166.625   1
   3  -4   1 4542.45 111.818   1
   3  -4   1 4427.86 112.418   1
   3  -4   1 4985.15 90.5023   1
   3  -4   1 4821.12 106.877   1
  -3   4  -1 4512.89 144.323   1
  -3   4  -1 4397.62  117.58   1
   3  -4   2 5042.92 86.7075   1
   3  -4   2 5139.84 91.3354   1
   3  -4   2 5199.89 127.223   1
   3  -4   2 5124.47  122.46   1
  -3   4  -2 4958.97 171.669   1
  -3   4  -2 4880.31 122.262   1
   3  -4   3 117.136 8.03694   1
   3  -4   3 93.5083 26.3076   1
   3  -4   3 108.135 10.4848   1
   3  -4   3 122.048 24.9703   1
  -3   4  -3 138.622 28.2472   1
  -3   4  -3 129.973 25.8227   1
   3  -4   414427.20  330.60   1
   3  -4   414243.00  337.84   1
  -3   4  -414025.40 343.173   1
  -3   4  -414161.00 397.604   1
   3  -4   5 2354.99 86.0118   1
   3  -4   5 2384.50 80.9716   1
  -3   4  -5 2383.46 92.9611   1
  -3   4  -5 2282.15 126.724   1
   3  -4   6 5087.47 139.978   1
  -3   4  -6 5099.67 160.976   1
  -3   4  -6 5035.54 203.095   1
  -3   4  -7 38.0832 33.0799   1
  -3   4  -7  56.469 48.0194   1
   3  -4   8 5719.68 170.325   1
  -3   4  -8 5879.82  263.77   1
  -3   4  -8 5542.76 187.181   1
   3  -4   9 2830.68 118.529   1
  -3   4  -9 2983.15 139.379   1
  -3   4  -9 3266.78 193.247   1
   3  -4  10 5461.23 256.112   1
  -3   4 -10 5518.02 216.152   1
  -3   4 -10 5560.42 219.693   1
   3  -4  11 2108.75  117.47   1
  -3   4 -11 2074.62 211.805   1
  -3   4 -11 2119.98 138.278   1
   3  -4  12 2604.77 140.467   1
  -3   4 -12 2483.07 259.418   1
  -3   4 -12 2401.81 245.934   1
   3  -4  13 2506.07 229.733   1
  -3   4 -13 2376.40 295.297   1
  -3   4 -13 2618.06 283.437   1
   3  -4  14 90.5803 56.3105   1
  -3   4 -14 115.532 117.195   1
  -3   4 -14-143.593  110.67   1
   3  -3 -15 2304.77 172.463   1
   3  -3 -15 2188.77 182.292   1
   3  -3 -15 2269.57 262.231   1
   3  -3 -15 2224.35 241.608   1
   3  -3 -15 2357.99 275.697   1
   3  -3 -14-15.3854 44.0739   1
   3  -3 -14-0.21501 46.5257   1
   3  -3 -14 22.2491 43.5879   1
   3  -3 -14 6.27178 66.1579   1
   3  -3 -14 9.21154  73.818   1
   3  -3 -13 6539.80 304.177   1
   3  -3 -13 7119.51  286.57   1
   3  -3 -13 6501.72  282.92   1
   3  -3 -13 6692.52  288.65   1
   3  -3 -13 6993.66 289.425   1
   3  -3 -12 1241.65 117.856   1
   3  -3 -12 1334.14 169.517   1
   3  -3 -12 1011.79 180.974   1
   3  -3 -12 1485.20  187.90   1
   3  -3 -12 1518.61 117.292   1
   3  -3 -11 4079.76  253.20   1
   3  -3 -11 3944.07 175.498   1
   3  -3 -11 4398.65 194.287   1
   3  -3 -11 4002.11  199.02   1
   3  -3 -11 3951.80 259.075   1
   3  -3 -10 6888.21 361.301   1
   3  -3 -10 6710.70 300.229   1
   3  -3 -10 6854.98 301.349   1
   3  -3 -10 6572.59  304.96   1
   3  -3  -9 2938.48 119.307   1
   3  -3  -9 3032.19 162.096   1
   3  -3  -9 3217.43 127.507   1
   3  -3  -9 3095.93 123.512   1
   3  -3  -8 4327.76 144.039   1
   3  -3  -8 4146.10 196.213   1
   3  -3  -8 4661.37  188.76   1
  -3   3   8 4304.94 140.587   1
   3  -3  -7 4100.30 173.988   1
   3  -3  -7 4267.34 126.446   1
   3  -3  -7 4051.95 125.331   1
  -3   3   7 4039.18 111.205   1
  -3   3   7 4209.12 124.523   1
   3  -3  -6 7652.65 184.615   1
   3  -3  -6 7199.37  183.86   1
   3  -3  -6 7309.17 323.163   1
  -3   3   6 7284.94 182.455   1
  -3   3   6 7644.82 209.057   1
   3  -3  -5 1567.57 62.2375   1
   3  -3  -5 1744.02 61.6824   1
   3  -3  -5 1492.07 143.822   1
  -3   3   5 1626.77 60.8436   1
  -3   3   5 1687.09 77.3756   1
   3  -3  -413237.70 386.406   1
   3  -3  -413842.60 348.446   1
   3  -3  -413886.00 305.306   1
  -3   3   414043.10 289.444   1
  -3   3   413803.30 302.068   1
   3  -3  -3 278.318 41.1234   1
   3  -3  -3  217.49 26.9602   1
   3  -3  -3 263.707 25.8136   1
  -3   3   3 206.789 34.7402   1
  -3   3   3 202.212 26.2447   1
   3  -3  -226756.80 718.922   1
   3  -3  -226716.10 597.338   1
   3  -3  -227104.60 607.263   1
  -3   3   227416.80 659.524   1
  -3   3   226749.40 578.127   1
   3  -3  -1 9129.97 188.786   1
   3  -3  -1 9262.59 237.484   1
   3  -3  -1 9160.41 192.292   1
  -3   3   1 8837.70 177.231   1
  -3   3   1 8931.00 188.068   1
   3  -3   0 8153.05 154.202   1
   3  -3   0 7966.99  194.87   1
   3  -3   0 7968.78 164.786   1
  -3   3   0 7976.25  190.79   1
  -3   3   0 7709.77 163.847   1
   3  -3   1 5175.12 101.343   1
   3  -3   1 5061.17 109.876   1
   3  -3   1 4952.19  109.30   1
  -3   3  -1 5107.24 110.375   1
  -3   3  -1 4987.80  114.01   1
   3  -3   211554.00 187.046   1
   3  -3   211682.50 273.618   1
   3  -3   211635.40 279.894   1
  -3   3  -211536.00 239.207   1
  -3   3  -211388.00 242.224   1
   3  -3   321155.50  517.57   1
   3  -3   321360.90  461.85   1
   3  -3   320957.70 331.842   1
  -3   3  -320271.50 458.367   1
  -3   3  -320902.90  460.37   1
   3  -3   410679.80 237.815   1
   3  -3   410445.70 221.819   1
  -3   3  -410084.60  230.48   1
  -3   3  -410681.30 274.561   1
   3  -3   510791.50 252.829   1
   3  -3   510520.90  274.51   1
  -3   3  -510980.50 302.235   1
  -3   3  -510942.50 253.086   1
   3  -3   6 1067.63 72.8453   1
  -3   3  -6 1038.06 57.4867   1
  -3   3  -6 1073.25 57.7478   1
   3  -3   713874.20 380.865   1
  -3   3  -713434.50 343.849   1
  -3   3  -713716.70 416.331   1
   3  -3   8 627.989 74.6259   1
  -3   3  -8 732.467 58.5558   1
  -3   3  -8 710.967 60.8428   1
   3  -3   9 9173.41  243.24   1
  -3   3  -9 8870.90 267.845   1
  -3   3  -9 9006.16 267.868   1
   3  -3  10 1257.08 75.0135   1
  -3   3 -10 1428.84 91.3251   1
  -3   3 -10 1348.05   94.07   1
   3  -3  11 5873.99 254.018   1
  -3   3 -11 5606.50 304.163   1
  -3   3 -11 5615.28 314.763   1
   3  -3  12 998.451 81.2597   1
  -3   3 -12 888.514 153.877   1
  -3   3 -12 689.563 163.116   1
   3  -3  13 3477.61  236.10   1
  -3   3 -13 2928.95 283.582   1
  -3   3 -13 3563.38  303.78   1
   3  -3  14 3353.76 183.725   1
  -3   3 -14 3198.42 335.031   1
  -3   3 -14 2884.56  317.45   1
   3  -3  15 834.752 110.575   1
  -3   3 -15 810.466  137.43   1
  -3   3 -15 727.977 124.095   1
   3  -2 -15-5.09636 68.2958   1
   3  -2 -15 218.656 71.2722   1
   3  -2 -15 69.5364  63.124   1
   3  -2 -15 14.1713 92.2771   1
   3  -2 -15 194.186 66.0472   1
   3  -2 -14 1554.94  138.82   1
   3  -2 -14 1538.58 223.372   1
   3  -2 -14 1753.67 126.673   1
   3  -2 -14 1735.56 135.106   1
   3  -2 -14 1519.68 129.018   1
   3  -2 -13 85.3977 79.6907   1
   3  -2 -13   63.50 84.3903   1
   3  -2 -13 8.06926 55.6652   1
   3  -2 -13  39.151 75.1533   1
   3  -2 -13 81.8123 48.1434   1
   3  -2 -12 6365.49 359.946   1
   3  -2 -12 6317.65 249.822   1
   3  -2 -12 4639.91 232.689   1
   3  -2 -12 6323.25 239.234   1
   3  -2 -12 6201.51 235.638   1
   3  -2 -11 1550.48 118.906   1
   3  -2 -11 1508.97 111.598   1
   3  -2 -11 1375.70 106.081   1
   3  -2 -11 1646.70 106.066   1
   3  -2 -10 7157.25 355.266   1
   3  -2 -10 6735.08 309.857   1
   3  -2 -10 7121.07 228.638   1
   3  -2 -10 6964.07 245.219   1
   3  -2  -9 86.1738 38.6056   1
   3  -2  -9 103.253 48.1836   1
   3  -2  -9 118.924 55.8971   1
   3  -2  -9 113.299 39.9591   1
   3  -2  -8 4354.86 177.689   1
   3  -2  -8 4371.96 186.551   1
   3  -2  -8 4454.35 133.669   1
   3  -2  -8 4372.81 192.955   1
   3  -2  -716669.60 396.055   1
   3  -2  -716392.30  475.32   1
   3  -2  -716508.00 413.727   1
   3  -2  -6 5365.42 134.578   1
   3  -2  -6 4944.96 173.258   1
   3  -2  -6 5437.89 161.961   1
  -3   2   6 5040.83 146.559   1
  -3   2   6 5076.70 134.499   1
   3  -2  -519536.80 437.621   1
   3  -2  -519502.40 424.179   1
   3  -2  -517408.40 501.903   1
  -3   2   520080.40 413.827   1
  -3   2   519832.80 443.231   1
   3  -2  -4 903.293 61.5234   1
   3  -2  -4 838.857  39.765   1
   3  -2  -4 851.925 53.2026   1
  -3   2   4 870.108 31.5694   1
  -3   2   4 799.167 39.3623   1
   3  -2  -3 4826.54 100.882   1
   3  -2  -3 4624.68  132.04   1
   3  -2  -3 4454.40 175.035   1
  -3   2   3 5531.98 164.822   1
  -3   2   3 4820.68 132.139   1
  -3   2   3 4841.15 92.7336   1
   3  -2  -2 542.058 35.9849   1
   3  -2  -2 496.016 42.9143   1
   3  -2  -2 545.401 26.8455   1
  -3   2   2 506.961 24.1686   1
  -3   2   2 611.425 48.3249   1
  -3   2   2 597.651  29.297   1
   3  -2  -142196.10 987.586   1
   3  -2  -141262.40 990.671   1
   3  -2  -139464.30 902.962   1
  -3   2   140859.10 1066.61   1
  -3   2   140037.90  936.44   1
  -3   2   139881.00 963.025   1
   3  -2   0 8458.15 159.631   1
   3  -2   0 8414.17 152.225   1
   3  -2   0 8215.92 154.984   1
  -3   2   0 8107.55 175.597   1
  -3   2   0 8068.38 157.134   1
  -3   2   0 8305.94 217.664   1
   3  -2   111124.90 182.003   1
   3  -2   111118.30 211.758   1
   3  -2   110756.50 234.005   1
  -3   2  -110965.70 235.044   1
  -3   2  -110841.80 241.026   1
  -3   2  -111027.50 243.207   1
   3  -2   216303.20 357.812   1
   3  -2   216941.80 328.101   1
   3  -2   216620.60 276.072   1
  -3   2  -216415.60 324.362   1
  -3   2  -216283.50 323.208   1
  -3   2  -216139.60 324.316   1
   3  -2   336718.40 861.331   1
   3  -2   336643.20 841.643   1
   3  -2   336466.10 681.127   1
  -3   2  -335117.10 726.677   1
  -3   2  -336437.30  831.54   1
  -3   2  -335105.00 805.582   1
   3  -2   413712.00  289.41   1
   3  -2   413476.30 301.482   1
   3  -2   413700.70 184.678   1
  -3   2  -413378.30 277.783   1
  -3   2  -413660.80 214.742   1
  -3   2  -413770.40 286.239   1
   3  -2   5 8500.72 172.654   1
  -3   2  -5 8740.97 109.697   1
  -3   2  -5 8380.59 181.148   1
  -3   2  -5 8467.89 186.403   1
   3  -2   611079.90  268.62   1
  -3   2  -610809.90 243.764   1
  -3   2  -611751.10 157.531   1
  -3   2  -610736.60 296.371   1
  -3   2  -610716.20 127.633   1
   3  -2   7 4458.86 107.969   1
  -3   2  -7 4387.12 120.023   1
  -3   2  -7 4466.68 129.488   1
  -3   2  -7 4267.78 50.1463   1
  -3   2  -7 4703.78 67.4494   1
   3  -2   8 4582.25 118.868   1
  -3   2  -8 4559.16 132.386   1
  -3   2  -8 4716.88 73.8706   1
  -3   2  -8 4933.65 146.639   1
  -3   2  -8 4612.58 63.8525   1
   3  -2   9 58.5581 24.2425   1
  -3   2  -9 42.2951 13.5461   1
  -3   2  -9 34.8889 33.3557   1
  -3   2  -9 75.0577 44.6489   1
  -3   2  -9 28.7007 13.9431   1
   3  -2  10 8544.83 280.208   1
  -3   2 -10 8368.26 163.575   1
  -3   2 -10 8147.41 340.378   1
  -3   2 -10 8051.56 240.164   1
  -3   2 -10 7888.96 141.354   1
   3  -2  11 102.664 50.1182   1
  -3   2 -11  64.526 21.8847   1
  -3   2 -11 47.2055 69.1898   1
  -3   2 -11 106.912 38.8903   1
  -3   2 -11 51.1954 18.2883   1
   3  -2  12 4162.25 153.016   1
  -3   2 -12 3924.59 102.571   1
  -3   2 -12 3852.15 110.297   1
  -3   2 -12 4217.49  286.24   1
  -3   2 -12 3612.14 241.255   1
   3  -2  13 298.458 83.3289   1
  -3   2 -13 183.995 112.534   1
  -3   2 -13 162.723 35.7087   1
  -3   2 -13  178.26 99.5148   1
  -3   2 -13 226.247 34.5918   1
   3  -2  14 4059.79 189.169   1
  -3   2 -14 4230.98 225.386   1
  -3   2 -14 3930.70 321.627   1
   3  -2  15 2594.66 162.862   1
  -3   2 -15 2489.62 185.231   1
  -3   2 -15 2692.30 197.407   1
   3  -1 -15 2227.63 222.969   1
   3  -1 -15 2179.37  251.92   1
   3  -1 -15 2176.25  174.31   1
   3  -1 -15 2340.19 236.837   1
   3  -1 -15 2138.96 150.341   1
   3  -1 -14 449.663 130.132   1
   3  -1 -14 625.802 149.552   1
   3  -1 -14 363.346 136.461   1
   3  -1 -14 736.709 84.7614   1
   3  -1 -14 781.156 157.316   1
   3  -1 -13 4198.67 199.904   1
   3  -1 -13 4032.30  211.56   1
   3  -1 -13 3923.22 181.029   1
   3  -1 -13 3841.02 251.281   1
   3  -1 -13 4061.80 194.042   1
   3  -1 -12 737.804 90.7849   1
   3  -1 -12 828.771 123.499   1
   3  -1 -12 716.599 117.963   1
   3  -1 -12 728.594 143.856   1
   3  -1 -11 6192.77  239.47   1
   3  -1 -11 6035.78 289.839   1
   3  -1 -11 5780.24  229.25   1
   3  -1 -11 5832.13 277.435   1
   3  -1 -10 3319.70 157.846   1
   3  -1 -10 2973.87 140.778   1
   3  -1 -10 3242.16  190.79   1
   3  -1 -10 3246.54  210.89   1
   3  -1  -9 7792.77 353.582   1
   3  -1  -9 7581.73 242.881   1
   3  -1  -9 8175.71 256.233   1
   3  -1  -9 7734.60 218.582   1
   3  -1  -8 30.7347 74.0577   1
   3  -1  -8 209.541  62.012   1
   3  -1  -8 154.967   38.80   1
   3  -1  -8 171.605 48.8791   1
   3  -1  -717574.30  515.33   1
   3  -1  -718508.50 531.183   1
   3  -1  -719045.80 477.741   1
   3  -1  -719458.90 488.683   1
   3  -1  -611155.60 269.647   1
   3  -1  -611243.00 263.815   1
   3  -1  -610737.50 251.204   1
   3  -1  -6 9766.45 299.772   1
  -3   1   611790.80 328.187   1
   3  -1  -5 1843.43 132.146   1
   3  -1  -5 1800.56 50.1364   1
   3  -1  -5 1874.70 62.9846   1
  -3   1   5 2030.74 87.6082   1
  -3   1   5 1950.03 63.0963   1
  -3   1   5 1829.49 46.1815   1
   3  -1  -426155.30 538.403   1
   3  -1  -425453.70  559.92   1
   3  -1  -423522.20 607.473   1
  -3   1   425522.10  514.23   1
  -3   1   426017.90  654.35   1
  -3   1   425754.20 566.998   1
   3  -1  -3 8093.77 186.546   1
   3  -1  -3 8096.82 187.137   1
   3  -1  -3 8079.96 167.443   1
  -3   1   3 8476.07 195.343   1
  -3   1   3 8071.28 158.096   1
  -3   1   3 7855.81 152.507   1
   3  -1  -216808.30 332.629   1
   3  -1  -216734.20 321.177   1
   3  -1  -217557.30 364.029   1
  -3   1   217002.70 360.699   1
  -3   1   216363.90 318.168   1
  -3   1   216538.90 314.679   1
   3  -1  -1 3657.21 94.1713   1
   3  -1  -1 3587.84 89.6434   1
   3  -1  -1 3556.13 64.9123   1
  -3   1   1 3783.16 80.4282   1
  -3   1   1 3485.70 89.6402   1
  -3   1   1 3480.30 61.8075   1
   3  -1   015797.10 281.787   1
   3  -1   015842.30 315.889   1
   3  -1   015175.70  298.36   1
  -3   1   015395.80 283.143   1
  -3   1   015777.00 318.639   1
  -3   1   015302.00 271.641   1
   3  -1   1 1637.26 38.7089   1
   3  -1   1 1635.26 30.8279   1
   3  -1   1 1691.22 39.7822   1
  -3   1  -1 1618.33 51.2248   1
  -3   1  -1 1670.41 39.2245   1
  -3   1  -1 1714.47 45.8164   1
   3  -1   2 4422.61 83.4928   1
   3  -1   2 4320.40 62.1045   1
   3  -1   2 4556.61 79.6787   1
  -3   1  -2 4427.92 82.4859   1
  -3   1  -2 4447.37 65.6243   1
  -3   1  -2 4349.71  81.498   1
   3  -1   3 1087.77 35.3539   1
   3  -1   3 1046.18 28.7684   1
   3  -1   3 1057.28 23.9659   1
  -3   1  -3 1079.04 24.8942   1
  -3   1  -3 986.657 33.6794   1
  -3   1  -3 1029.58 31.6717   1
   3  -1   443451.70 859.766   1
   3  -1   442808.00 993.492   1
  -3   1  -441592.30 992.086   1
  -3   1  -442282.60 995.411   1
  -3   1  -442531.50  853.51   1
   3  -1   5 1707.09  30.047   1
   3  -1   5 1607.95 41.0251   1
  -3   1  -5 1796.95 53.7813   1
  -3   1  -5 1678.39 63.5572   1
  -3   1  -5 1733.96 31.3477   1
   3  -1   6 8347.06 128.864   1
   3  -1   6 8307.53 156.681   1
  -3   1  -6 8034.58 181.562   1
  -3   1  -6 7994.68 193.801   1
  -3   1  -6 8411.48 129.558   1
   3  -1   7 7699.55 180.366   1
  -3   1  -7 7332.96 192.721   1
  -3   1  -7 7571.88 125.227   1
  -3   1  -7 7562.58 183.833   1
   3  -1   8 8762.65 187.242   1
  -3   1  -8 8760.39 242.308   1
  -3   1  -8 8865.88 288.221   1
  -3   1  -8 8585.72 139.685   1
   3  -1   9 9305.97 213.029   1
  -3   1  -9 9422.83 335.803   1
  -3   1  -9 9317.29 226.043   1
  -3   1  -9 9397.39  275.08   1
  -3   1  -9 9436.61 185.121   1
   3  -1  10 1173.79 58.3516   1
  -3   1 -10 1435.15 71.8096   1
  -3   1 -10 1088.03 65.0029   1
  -3   1 -10 1280.07 52.4969   1
  -3   1 -10 1138.39 84.3468   1
   3  -1  11 5936.92 219.602   1
  -3   1 -11 5886.45 171.782   1
  -3   1 -11 5692.80 179.144   1
  -3   1 -11 6007.92 225.353   1
  -3   1 -11 5832.16 120.851   1
   3  -1  12 51.5141 48.2004   1
  -3   1 -12 44.1947 32.7015   1
  -3   1 -12-17.1985 45.9007   1
  -3   1 -12 60.3905 34.8058   1
  -3   1 -12 20.2144 29.5407   1
   3  -1  13 5695.32 195.736   1
  -3   1 -13 5624.33 148.854   1
  -3   1 -13 5450.87 186.986   1
  -3   1 -13 5397.28 214.603   1
  -3   1 -13 5477.49 344.562   1
   3  -1  14 326.934 95.1308   1
  -3   1 -14 355.292 75.3541   1
  -3   1 -14 330.466 63.5613   1
  -3   1 -14 343.346 117.181   1
  -3   1 -14 325.054 65.9275   1
   3  -1  15 2694.55 191.329   1
  -3   1 -15 1702.67 129.796   1
  -3   1 -15 2641.85 163.249   1
  -3   1 -15 1955.21 95.6202   1
  -3   1 -15 2615.27 157.999   1
   3  -1  16 603.834 90.0427   1
  -3   1 -16 955.915 113.675   1
  -3   1 -16 937.406 176.174   1
   3   0 -15 2140.04 244.848   1
   3   0 -15 1908.05 210.222   1
   3   0 -15 2039.53 164.207   1
   3   0 -15 2071.75 148.607   1
   3   0 -15 1721.81 199.805   1
   3   0 -14 1904.23 129.968   1
   3   0 -14 1902.03 151.183   1
   3   0 -14 1821.95 185.918   1
   3   0 -14 1987.44 152.796   1
   3   0 -14 2136.22 137.355   1
   3   0 -13 691.851 129.509   1
   3   0 -13 851.056 77.4827   1
   3   0 -13 750.342 94.6452   1
   3   0 -13 585.002 148.094   1
   3   0 -12 7460.35 286.602   1
   3   0 -12 7701.53 295.426   1
   3   0 -12 7334.59 239.731   1
   3   0 -12 7500.45 345.887   1
   3   0 -11 545.547 71.2864   1
   3   0 -11 551.001 77.4943   1
   3   0 -11  449.55 56.0482   1
   3   0 -11  522.31 63.8412   1
   3   0 -10 8653.31 385.921   1
   3   0 -10 8349.38  277.70   1
   3   0 -10 8530.05 259.857   1
   3   0 -10 8153.52 231.097   1
   3   0  -9 377.045 99.1918   1
   3   0  -9  539.60 69.8091   1
   3   0  -9 685.636 51.0562   1
   3   0  -9 405.725  92.319   1
   3   0  -8 3858.92 163.329   1
   3   0  -8 4435.08 204.397   1
   3   0  -8 4246.07 152.324   1
   3   0  -8 3957.27 195.777   1
   3   0  -7 207.146 47.5355   1
   3   0  -7 145.971 39.2843   1
   3   0  -7 197.859 40.5043   1
   3   0  -7 236.732 25.5832   1
  -3   0   7 247.087 48.1338   1
   3   0  -629243.20 835.338   1
   3   0  -631205.70  793.75   1
   3   0  -631680.40 809.389   1
   3   0  -631665.40 748.995   1
  -3   0   631582.00  943.12   1
   3   0  -512547.20 328.176   1
   3   0  -513370.40  247.05   1
   3   0  -512746.50  292.33   1
   3   0  -513531.40 352.212   1
  -3   0   513416.80 323.699   1
   3   0  -419298.80 454.445   1
   3   0  -418902.60 458.733   1
   3   0  -419724.70 427.102   1
   3   0  -419925.30 368.248   1
  -3   0   420311.10 454.775   1
  -3   0   419954.60 378.315   1
   3   0  -314370.30 283.915   1
   3   0  -314437.10 339.888   1
   3   0  -313978.10 255.598   1
  -3   0   314875.80 303.673   1
  -3   0   314394.60 287.257   1
  -3   0   314292.20 235.098   1
   3   0  -228388.60 605.713   1
   3   0  -227980.40 542.793   1
   3   0  -228169.70 613.084   1
  -3   0   228198.60 514.205   1
  -3   0   227735.20 613.527   1
  -3   0   228579.90 638.213   1
   3   0  -114820.70 241.066   1
   3   0  -114927.50 298.981   1
   3   0  -114933.00 267.673   1
  -3   0   114598.40 232.412   1
  -3   0   114953.80 272.716   1
  -3   0   114621.50 266.255   1
   3   0   017567.30 313.397   1
   3   0   017782.50 337.808   1
   3   0   017571.30 315.715   1
  -3   0   018007.70  320.24   1
  -3   0   017797.50 318.624   1
  -3   0   017337.80 290.616   1
   3   0   1 1999.10 48.8535   1
   3   0   1 1906.45 37.7314   1
   3   0   1 2017.57  39.101   1
  -3   0  -1 2074.98 36.8866   1
  -3   0  -1 2092.28 39.4932   1
  -3   0  -1 2041.47 49.6521   1
   3   0   2 726.877  23.904   1
   3   0   2 768.069 30.5172   1
   3   0   2 759.108 27.7923   1
  -3   0  -2  708.73 27.2185   1
  -3   0  -2 740.053 22.9297   1
  -3   0  -2 733.106 21.0486   1
   3   0   319524.10 359.741   1
   3   0   319064.00 321.956   1
  -3   0  -319634.30 346.495   1
  -3   0  -319592.00 392.999   1
  -3   0  -319379.50 363.566   1
   3   0   4 614.729  21.828   1
   3   0   4 603.532 25.7986   1
  -3   0  -4 519.767   18.75   1
  -3   0  -4 622.691 22.8786   1
  -3   0  -4 531.976 39.0155   1
   3   0   523633.40 444.586   1
   3   0   524256.10 451.229   1
  -3   0  -523682.50 454.702   1
  -3   0  -524615.70 563.242   1
  -3   0  -524692.20 461.832   1
   3   0   6 9227.87 163.275   1
   3   0   6 9435.33 160.073   1
  -3   0  -6 9231.44 186.267   1
  -3   0  -6 9198.24 198.018   1
  -3   0  -6 9492.43  170.35   1
   3   0   7 7169.82 122.642   1
   3   0   7 7225.12 130.584   1
  -3   0  -7 7148.24 135.045   1
  -3   0  -7 7433.25 143.091   1
   3   0   8  295.55 33.5929   1
  -3   0  -8 320.685 36.4837   1
  -3   0  -8 282.332 19.2366   1
   3   0   9 8399.12  175.55   1
  -3   0  -9 8389.07 163.084   1
  -3   0  -9 8249.66 181.142   1
   3   0  1011532.80 261.457   1
  -3   0 -1011729.00 324.675   1
  -3   0 -1011707.00 283.471   1
   3   0  11 1319.22 92.0203   1
  -3   0 -11 1341.42 64.9481   1
  -3   0 -11 1417.41 105.052   1
  -3   0 -11 1265.55 54.5169   1
   3   0  12 7487.10 258.676   1
  -3   0 -12 7123.05 227.075   1
  -3   0 -12 7082.27  209.74   1
  -3   0 -12 7179.50 210.741   1
   3   0  13 184.855 38.2534   1
  -3   0 -13 105.375   55.03   1
  -3   0 -13 135.335 44.9896   1
   3   0  14 2636.32 111.118   1
  -3   0 -14 2640.33 139.521   1
  -3   0 -14 2299.97 108.025   1
  -3   0 -14 2496.99 149.024   1
  -3   0 -14 2445.35 112.357   1
   3   0  15 94.7614 60.3319   1
  -3   0 -15 99.6801 80.5275   1
  -3   0 -15 105.036 61.5327   1
  -3   0 -15 35.9377 53.2053   1
  -3   0 -15 24.6848 64.7736   1
   3   0  16 2369.19 129.983   1
  -3   0 -16 2710.60 201.466   1
  -3   0 -16 2578.56 192.677   1
  -3   0 -16 2883.66 249.909   1
  -3   0 -16 2668.59 259.964   1
   3   1 -15  471.41 120.154   1
   3   1 -15 390.841 97.4233   1
   3   1 -15 585.977 133.957   1
   3   1 -15 553.515 85.9456   1
   3   1 -15 488.002 159.144   1
   3   1 -14 2698.69 221.656   1
   3   1 -14 2735.66 249.542   1
   3   1 -14 2565.22 135.697   1
   3   1 -14 2328.00 153.855   1
   3   1 -14 2730.89 254.621   1
   3   1 -13 1135.57 109.474   1
   3   1 -13 1078.11 125.006   1
   3   1 -13 1166.83 99.5905   1
   3   1 -13 1070.48 113.444   1
   3   1 -12 5889.11 240.618   1
   3   1 -12 5565.26 235.037   1
   3   1 -12 5267.83 248.405   1
   3   1 -12 5716.47  293.27   1
   3   1 -11 2912.98 147.824   1
   3   1 -11 3037.00 223.682   1
   3   1 -11 2914.23 111.761   1
   3   1 -11 2950.56 136.088   1
   3   1 -10 509.987 65.5692   1
   3   1 -10 437.984 69.9422   1
   3   1 -10 446.878 45.0114   1
   3   1 -10 515.274 88.7949   1
   3   1  -912024.20 355.036   1
   3   1  -911691.30 368.678   1
   3   1  -912031.90 341.336   1
   3   1  -911353.20 281.356   1
   3   1  -8 3054.99 87.4018   1
   3   1  -8 2957.36 113.496   1
   3   1  -8 2724.94 134.302   1
   3   1  -8 2820.84 124.552   1
  -3  -1   8 3098.48 191.061   1
   3   1  -711894.90 353.863   1
   3   1  -712726.00 301.982   1
   3   1  -712661.80 324.007   1
   3   1  -712386.10  335.41   1
  -3  -1   712425.40 412.152   1
   3   1  -6 604.775 49.6384   1
   3   1  -6 685.206 48.9527   1
   3   1  -6 602.356 53.6654   1
   3   1  -6 571.259 39.1749   1
  -3  -1   6 623.072 47.4513   1
   3   1  -530704.90 785.265   1
   3   1  -530246.20 767.692   1
   3   1  -532380.60 811.139   1
   3   1  -531353.50 634.024   1
  -3  -1   530689.50 740.231   1
   3   1  -4 6954.48 193.248   1
   3   1  -4 6719.93 199.381   1
   3   1  -4 6633.87 155.615   1
   3   1  -4 6703.20 114.092   1
  -3  -1   4 6937.32 182.715   1
   3   1  -326141.10 604.033   1
   3   1  -324907.90  552.09   1
   3   1  -325210.70 444.572   1
   3   1  -324799.90 541.926   1
  -3  -1   325948.50 581.632   1
   3   1  -2 5887.36 111.368   1
   3   1  -2 5542.98 76.6013   1
   3   1  -2 5852.06 139.578   1
   3   1  -2 5698.98 134.704   1
  -3  -1   2 5728.27 105.447   1
  -3  -1   2 5685.80 75.4434   1
   3   1  -123503.30 458.206   1
   3   1  -123636.80 468.567   1
   3   1  -123816.80 381.063   1
   3   1  -123774.10 459.423   1
  -3  -1   124250.40 487.087   1
  -3  -1   123795.00  385.80   1
   3   1   018246.20 329.362   1
   3   1   018435.30 345.583   1
   3   1   018219.70 293.666   1
  -3  -1   018092.10  287.51   1
  -3  -1   018265.80  345.50   1
  -3  -1   017784.50 341.729   1
   3   1   121815.90 382.665   1
   3   1   121879.50 396.424   1
  -3  -1  -121856.00  396.24   1
  -3  -1  -121588.40 362.867   1
  -3  -1  -121729.70 403.515   1
   3   1   2 3905.73 55.4266   1
   3   1   2 3875.02 79.6463   1
  -3  -1  -2 3912.18 62.9518   1
  -3  -1  -2 3835.09  56.333   1
  -3  -1  -2 3900.40 78.9173   1
   3   1   3 2161.79 38.7494   1
   3   1   3 2226.43 52.2092   1
  -3  -1  -3 2152.77 31.3607   1
  -3  -1  -3 2240.45 53.2723   1
   3   1   421049.50 347.081   1
   3   1   420795.60 377.036   1
  -3  -1  -420650.60 338.333   1
  -3  -1  -421484.80 388.407   1
   3   1   5 1580.34 34.1643   1
   3   1   5 1675.43 25.2468   1
  -3  -1  -5 1641.47 33.4995   1
  -3  -1  -5 1680.52 48.2634   1
   3   1   619364.40 367.584   1
   3   1   620304.20 354.768   1
  -3  -1  -619841.40 353.335   1
  -3  -1  -619694.90  376.10   1
   3   1   7 107.231 16.1275   1
   3   1   7 147.883 11.4701   1
  -3  -1  -7 167.113 11.9631   1
  -3  -1  -7  118.66 25.7433   1
   3   1   812530.10 225.359   1
   3   1   812458.50 279.691   1
  -3  -1  -812696.60 285.078   1
  -3  -1  -812650.70 227.179   1
   3   1   9 2220.12 72.4733   1
  -3  -1  -9 2015.71 51.3352   1
  -3  -1  -9 2090.15 87.3064   1
   3   1  1013698.60 286.127   1
  -3  -1 -1013423.20 321.037   1
  -3  -1 -1013264.10 305.312   1
   3   1  11 3625.58 129.509   1
  -3  -1 -11 3611.37 98.0352   1
  -3  -1 -11 3581.17 148.866   1
   3   1  12 1350.73  86.029   1
  -3  -1 -12 1344.02 65.8965   1
  -3  -1 -12 1380.81 108.302   1
   3   1  13 4649.16  174.96   1
  -3  -1 -13 4848.40 153.662   1
  -3  -1 -13 4737.78 223.583   1
  -3  -1 -13 4403.45 177.555   1
   3   1  14 1921.08 82.8189   1
  -3  -1 -14 1971.73 186.595   1
  -3  -1 -14 2120.24 116.405   1
  -3  -1 -14 2067.74 108.007   1
   3   1  15 2731.33 107.022   1
  -3  -1 -15 2999.78 145.871   1
  -3  -1 -15 2745.41 203.609   1
  -3  -1 -15 2681.42 207.745   1
  -3  -1 -16 7.05895 35.8139   1
  -3  -1 -16 12.1976 42.2407   1
  -3  -1 -16 7.52825  57.535   1
  -3  -1 -16-8.31217 35.8936   1
  -3  -1 -17 1533.54 152.424   1
  -3  -1 -17 1949.46 212.657   1
  -3  -1 -17 1259.08 201.455   1
  -3  -1 -17 2239.45 137.619   1
   3   2 -15 3307.97 207.734   1
   3   2 -15 3481.63 278.533   1
   3   2 -15 3101.07 158.351   1
   3   2 -15 3551.92 220.318   1
   3   2 -15 2974.51 242.994   1
   3   2 -15 3137.76 278.569   1
   3   2 -14  69.224 82.9016   1
   3   2 -14 51.0249 46.2944   1
   3   2 -14-4.95503 46.2001   1
   3   2 -14 45.9232 38.0805   1
   3   2 -14 8.90201 56.0742   1
   3   2 -13 2840.87 170.646   1
   3   2 -13 2644.79 151.933   1
   3   2 -13 2998.10 182.479   1
   3   2 -13 3074.45 260.541   1
   3   2 -12 1237.89 172.223   1
   3   2 -12 1542.11 153.631   1
   3   2 -12 1342.50 79.4958   1
   3   2 -12 1348.09 177.396   1
   3   2 -11 8205.31 398.485   1
   3   2 -11 7881.82 266.012   1
   3   2 -11 7905.91 287.336   1
   3   2 -11 7582.32 267.198   1
   3   2 -10 1253.08 94.2506   1
   3   2 -10 1172.35 96.9508   1
   3   2 -10 1072.90  58.181   1
   3   2  -9 5064.73 258.766   1
   3   2  -9 4988.03 199.484   1
   3   2  -9 4834.10 126.182   1
  -3  -2   9 5481.27  199.11   1
  -3  -2   9 5128.67 175.945   1
   3   2  -8 2004.98 148.579   1
   3   2  -8 1975.19 113.455   1
   3   2  -8 1946.64 86.9741   1
  -3  -2   8 2068.56 150.406   1
  -3  -2   8 2154.71 139.925   1
   3   2  -7 3008.10 119.937   1
   3   2  -7 3397.74 175.901   1
   3   2  -7 2965.29 95.8551   1
  -3  -2   7 3223.87 112.286   1
  -3  -2   7 3083.45 110.194   1
   3   2  -6 8761.55 160.699   1
   3   2  -6 8190.34  220.00   1
   3   2  -6 8562.97 233.585   1
  -3  -2   6 8274.39 242.654   1
  -3  -2   6 8129.33 215.192   1
   3   2  -5 1138.46 77.7405   1
   3   2  -5 1256.98 63.8336   1
   3   2  -5 1112.80 26.4567   1
  -3  -2   5 1225.75 68.5014   1
  -3  -2   5 1111.56 57.0332   1
   3   2  -4 6202.33 171.731   1
   3   2  -4 6148.24 93.4941   1
   3   2  -4 6106.59 204.587   1
  -3  -2   4 6339.85 192.635   1
  -3  -2   4 6228.23  158.60   1
   3   2  -3 569.416 60.1497   1
   3   2  -3 538.382 13.8961   1
   3   2  -3 651.821 44.1224   1
  -3  -2   3  586.07 26.5673   1
  -3  -2   3 634.661 56.7863   1
   3   2  -230883.20 772.574   1
   3   2  -231176.40 474.846   1
   3   2  -230008.50 643.659   1
  -3  -2   230472.60 664.305   1
  -3  -2   231334.70 707.161   1
   3   2  -1 598.176 36.5483   1
   3   2  -1 603.719 47.6723   1
  -3  -2   1 598.894 33.0498   1
  -3  -2   1 624.581 41.4954   1
   3   2   017027.20  360.67   1
   3   2   017625.70 322.914   1
   3   2   017160.90 313.943   1
  -3  -2   017162.90 305.636   1
  -3  -2   017706.00 246.095   1
   3   2   1 163.659 13.5617   1
   3   2   1 163.571 23.0372   1
   3   2   1 154.959 10.8304   1
  -3  -2  -1 101.825 21.9756   1
   3   2   220571.20 341.273   1
   3   2   219866.80 351.344   1
   3   2   220476.60  402.64   1
  -3  -2  -220417.10 370.795   1
   3   2   3 4037.53 50.8513   1
   3   2   3 4025.59 71.4212   1
  -3  -2  -3 3973.07 55.1094   1
  -3  -2  -3 4066.47 71.6293   1
   3   2   4 8527.65 99.2414   1
   3   2   4 8605.31 148.277   1
  -3  -2  -4 8386.89 146.055   1
  -3  -2  -4 8469.60 101.868   1
   3   2   517906.10 361.056   1
   3   2   517782.80 245.149   1
  -3  -2  -517930.30 247.444   1
  -3  -2  -518195.90 370.012   1
   3   2   6 269.436 10.2064   1
   3   2   6 323.144 30.8706   1
  -3  -2  -6 287.619 11.8937   1
  -3  -2  -6 301.144 20.5423   1
   3   2   714473.00 237.788   1
   3   2   714407.60 286.696   1
  -3  -2  -714551.00 222.862   1
  -3  -2  -714905.20 333.247   1
   3   2   8 265.533 19.1674   1
   3   2   8  171.48 36.6832   1
  -3  -2  -8 172.315 38.5679   1
  -3  -2  -8 215.361 16.1765   1
   3   2   911805.50  227.12   1
   3   2   911733.80 307.493   1
  -3  -2  -911964.00 269.554   1
  -3  -2  -911722.60  200.08   1
   3   2  10 1964.57 45.7956   1
  -3  -2 -10 1767.41 107.227   1
  -3  -2 -10 1846.92 64.1773   1
   3   2  1112975.10 284.009   1
  -3  -2 -1112205.60 319.824   1
  -3  -2 -1112105.00 250.635   1
  -3  -2 -12 2126.35 98.6559   1
  -3  -2 -12 2094.47 97.8088   1
  -3  -2 -13 5782.53 157.391   1
  -3  -2 -13 5502.02 169.584   1
  -3  -2 -13 5569.20 198.874   1
  -3  -2 -14 334.042 56.8448   1
  -3  -2 -14 558.058 71.1693   1
  -3  -2 -14 556.615  79.733   1
  -3  -2 -14 221.172 120.133   1
  -3  -2 -15 1097.88 87.6902   1
  -3  -2 -15 1196.57 113.317   1
  -3  -2 -15  850.78 155.548   1
  -3  -2 -15  957.00 116.168   1
  -3  -2 -16 3029.54 182.819   1
  -3  -2 -16 3032.14 169.179   1
  -3  -2 -16 3017.33 195.099   1
  -3  -2 -16 2688.07 152.589   1
  -3  -2 -17 309.785 128.805   1
  -3  -2 -17 347.707 125.078   1
   3   3 -14 4119.66 172.396   1
   3   3 -14 4035.66 321.865   1
   3   3 -14 4152.84 310.531   1
   3   3 -14 4170.71 237.572   1
   3   3 -14 3810.89  167.23   1
   3   3 -13 50.8866 54.6548   1
   3   3 -13 101.795 50.3284   1
   3   3 -13 55.2869 36.3526   1
   3   3 -13  20.579 59.3102   1
   3   3 -13  51.815 57.9734   1
   3   3 -12 4586.90 215.126   1
   3   3 -12 4334.62 149.993   1
   3   3 -12 4070.14 200.045   1
   3   3 -12 4640.80 317.647   1
  -3  -3  12 4423.50 195.712   1
   3   3 -11 319.009 67.6403   1
   3   3 -11 374.493 109.331   1
   3   3 -11 344.238  71.861   1
  -3  -3  11 308.734 97.7759   1
   3   3 -10 6585.91 341.928   1
   3   3 -10 6367.20 173.801   1
   3   3 -10 6280.84 242.802   1
  -3  -3  10 6510.29 226.243   1
   3   3  -9 1834.75 70.8814   1
   3   3  -9 1628.41 168.111   1
   3   3  -9 2072.40 163.461   1
  -3  -3   9 1456.10 99.3632   1
  -3  -3   9 1880.31 99.3565   1
   3   3  -8 6878.76 227.445   1
   3   3  -8 6751.59 217.076   1
   3   3  -8 6360.25 152.665   1
  -3  -3   8 6700.55  270.50   1
  -3  -3   8 6816.27 279.538   1
   3   3  -7 1013.68 116.328   1
   3   3  -7 1178.78 67.0972   1
   3   3  -7 1007.85 38.9848   1
  -3  -3   7 997.446 57.0891   1
  -3  -3   7 1014.75 71.1734   1
   3   3  -6 6173.55 191.227   1
   3   3  -6 5881.57 206.049   1
   3   3  -6 6046.96  127.39   1
  -3  -3   6 5897.83 146.609   1
  -3  -3   6 6119.25 229.151   1
   3   3  -5 5274.49 163.325   1
   3   3  -5 5110.47  90.009   1
   3   3  -5 5048.71 152.159   1
  -3  -3   5 5055.55  115.73   1
  -3  -3   5 4892.49 143.019   1
   3   3  -4 5257.35 147.287   1
   3   3  -4 5429.99 146.183   1
   3   3  -4 5131.74 72.9404   1
  -3  -3   4 5090.25 134.043   1
  -3  -3   4 4882.91 176.586   1
   3   3  -311294.60 313.837   1
   3   3  -310441.30 130.553   1
   3   3  -310408.10 208.513   1
  -3  -3   310526.60  199.46   1
  -3  -3   310125.90 287.461   1
   3   3  -2 1632.19  61.469   1
   3   3  -2 1465.19 42.1186   1
  -3  -3   2 1438.01 38.1291   1
  -3  -3   2 1537.12 56.0737   1
   3   3  -128599.50 656.225   1
   3   3  -128299.90 588.082   1
  -3  -3   128718.60 578.876   1
  -3  -3   127870.50  638.30   1
   3   3   0 911.666 33.7915   1
   3   3   0 885.879  29.954   1
  -3  -3   0 913.898 35.9971   1
  -3  -3   0 781.091 38.8762   1
  -3  -3   0 833.261 11.8177   1
   3   3   150698.70 1199.77   1
   3   3   153085.40 1281.33   1
  -3  -3  -152496.80 1289.21   1
  -3  -3  -153160.20 1225.89   1
   3   3   216106.80 269.891   1
   3   3   216779.10  308.66   1
  -3  -3  -216434.60 279.278   1
  -3  -3  -216581.70  300.34   1
   3   3   355896.80 1179.31   1
   3   3   354883.50 1311.21   1
  -3  -3  -354877.80 1148.95   1
  -3  -3  -354935.30 1303.33   1
   3   3   4 4218.27 83.3338   1
   3   3   4 4378.98 42.0771   1
  -3  -3  -4 4273.71 82.7638   1
   3   3   514463.60 277.669   1
  -3  -3  -514520.00 279.291   1
   3   3   611685.60  232.52   1
  -3  -3  -612095.90 239.786   1
   3   3   7 7171.02 184.361   1
  -3  -3  -7 7043.61 153.374   1
   3   3   8 1866.52 88.8713   1
  -3  -3  -8 2039.23 65.8467   1
  -3  -3  -8 1941.00 30.4159   1
  -3  -3  -8 1934.27  29.323   1
   3   3   9 1125.00 79.5243   1
  -3  -3  -9 1040.00 27.1969   1
  -3  -3  -9 1082.99 31.1702   1
  -3  -3  -9 1068.47 79.4781   1
   3   3  1014847.60 370.249   1
  -3  -3 -1015247.30 378.374   1
  -3  -3 -1014821.80 274.283   1
  -3  -3 -1014856.90 286.485   1
  -3  -3 -11 92.9431 22.9687   1
  -3  -3 -11 177.969 35.9548   1
  -3  -3 -11 88.2059 24.0981   1
  -3  -3 -12 6031.06 156.043   1
  -3  -3 -12 6160.72 275.556   1
  -3  -3 -12 6267.68 155.226   1
  -3  -3 -13 582.327 53.5312   1
  -3  -3 -13  475.59 67.3672   1
  -3  -3 -13 411.007 46.6847   1
  -3  -3 -1411762.50 413.115   1
  -3  -3 -1411705.10 345.718   1
  -3  -3 -1411388.50  307.03   1
  -3  -3 -15 496.531 155.344   1
  -3  -3 -15 571.518  79.002   1
  -3  -3 -15 461.453 65.0089   1
  -3  -3 -15 795.299 90.3918   1
  -3  -3 -16 2852.25 237.925   1
  -3  -3 -16 2698.28 267.892   1
  -3  -3 -16 1693.49 137.735   1
  -3  -3 -17 2473.24 178.234   1
   3   4 -14 1145.51 99.0466   1
   3   4 -14 1508.77 130.866   1
   3   4 -14 1282.36 223.088   1
   3   4 -14  648.73 142.155   1
  -3  -4  14 1506.01 133.057   1
   3   4 -13 2559.24 122.923   1
   3   4 -13 2935.96 260.201   1
   3   4 -13 2906.14 200.235   1
   3   4 -13 2657.19 189.023   1
  -3  -4  13 3062.58 262.436   1
   3   4 -12 428.107 133.068   1
   3   4 -12 507.579 94.9526   1
   3   4 -12 508.323 91.0957   1
  -3  -4  12 451.154 80.0714   1
   3   4 -11 6906.46 282.468   1
   3   4 -11 7257.96 217.825   1
   3   4 -11 6992.75 393.942   1
  -3  -4  11 7199.26 275.739   1
   3   4 -10 117.261 50.8245   1
   3   4 -10 93.9182 33.5489   1
   3   4 -10 82.0171  54.336   1
  -3  -4  10 106.829 48.3318   1
   3   4  -9 7099.56 178.546   1
   3   4  -9 7172.14 317.784   1
   3   4  -9 7090.51 353.624   1
  -3  -4   9 7389.78 326.018   1
  -3  -4   9 6852.56 301.932   1
   3   4  -8 910.578 61.3548   1
   3   4  -8 904.439 100.992   1
   3   4  -8 688.684 86.4065   1
  -3  -4   8 1014.94 62.8761   1
  -3  -4   8 798.105 74.7734   1
   3   4  -7 4847.28 143.744   1
   3   4  -7 4728.69 120.904   1
   3   4  -7 4736.51 182.911   1
  -3  -4   7 4567.20 128.499   1
  -3  -4   7 5000.38 171.205   1
   3   4  -6 2754.87  67.995   1
   3   4  -6 2770.12 89.3859   1
   3   4  -6 2586.92 182.494   1
  -3  -4   6 2761.15 80.1569   1
  -3  -4   6 2751.70 164.627   1
   3   4  -517355.70 313.721   1
   3   4  -517938.00 488.141   1
   3   4  -516745.80 385.443   1
  -3  -4   517473.00 418.857   1
  -3  -4   517683.40 456.627   1
   3   4  -410196.40  156.19   1
   3   4  -410904.50 283.957   1
   3   4  -410132.10 214.717   1
  -3  -4   410398.00 208.619   1
  -3  -4   410306.50 316.611   1
   3   4  -3 6584.02 92.1725   1
   3   4  -3 6684.93  168.28   1
   3   4  -3 6891.02 177.935   1
  -3  -4   3 6547.50 127.857   1
  -3  -4   3 7065.88  174.72   1
   3   4  -212188.60 276.676   1
   3   4  -212091.50 164.192   1
   3   4  -211701.40  235.13   1
  -3  -4   212182.40 230.425   1
  -3  -4   212293.00 280.333   1
   3   4  -1 9578.09  124.92   1
   3   4  -1 9598.67 212.029   1
   3   4  -1 9572.23 204.116   1
  -3  -4   1 9584.97 176.368   1
  -3  -4   1 9801.66 213.912   1
  -3  -4   1 9563.03 121.562   1
   3   4   011627.40 220.772   1
   3   4   011272.70 224.326   1
  -3  -4   011813.30 213.348   1
  -3  -4   011495.50  238.58   1
  -3  -4   011733.20 159.516   1
   3   4   1 3471.20 73.6403   1
   3   4   1 3309.77  64.599   1
  -3  -4  -1 3394.69 74.7168   1
  -3  -4  -1 3456.34 56.3719   1
  -3  -4  -1 3313.20 89.0241   1
   3   4   257790.70 1358.46   1
   3   4   257461.90 1414.93   1
  -3  -4  -254263.20 1363.19   1
  -3  -4  -257825.70 1324.43   1
  -3  -4  -256503.30 1374.85   1
   3   4   3 50.5292 25.5124   1
   3   4   3 73.6324  7.3464   1
  -3  -4  -3 98.2737 16.7338   1
  -3  -4  -3  63.274 19.4531   1
  -3  -4  -3 112.698 15.7376   1
   3   4   421294.00 335.414   1
   3   4   421173.50 436.423   1
  -3  -4  -421407.90 433.108   1
  -3  -4  -422675.30 395.148   1
   3   4   5 6090.73 127.474   1
  -3  -4  -5 6324.48 71.0532   1
  -3  -4  -5 6272.52 127.467   1
   3   4   612684.70 305.268   1
  -3  -4  -612933.00 266.918   1
   3   4   7 2911.81 107.733   1
  -3  -4  -7 2901.46 78.6872   1
   3   4   8 7596.95 181.294   1
  -3  -4  -8 7811.64 187.185   1
   3   4   9 4621.22 129.909   1
  -3  -4  -9 4466.61 57.5965   1
  -3  -4  -9 4699.39 178.643   1
  -3  -4  -9 4345.31  50.576   1
   3   4  10 3476.68 162.957   1
  -3  -4 -10 3525.99 54.1885   1
  -3  -4 -10 3475.91  122.98   1
  -3  -4 -10 3250.60 55.1649   1
  -3  -4 -1120878.50 398.681   1
  -3  -4 -1120019.00 390.344   1
  -3  -4 -1121564.80 587.893   1
  -3  -4 -12 1570.04 144.396   1
  -3  -4 -12 1420.03 53.0322   1
  -3  -4 -12 1434.16  49.107   1
  -3  -4 -1310728.00 249.511   1
  -3  -4 -1311390.80 264.281   1
  -3  -4 -1310539.20 469.922   1
  -3  -4 -14 42.4739  28.129   1
  -3  -4 -14 13.2847 17.2485   1
  -3  -4 -14 62.1621 46.5549   1
  -3  -4 -15 3467.33 141.003   1
  -3  -4 -15 4664.79 221.619   1
  -3  -4 -15 3653.54 136.992   1
  -3  -4 -16 1391.61 134.992   1
  -3  -4 -16 969.979 234.274   1
  -3  -4 -17 3307.95 296.293   1
  -3  -4 -17 2588.79 189.232   1
   3   5 -13 1576.31 120.738   1
   3   5 -13 1905.19 177.758   1
   3   5 -13 2114.03 230.055   1
  -3  -5  13 2032.23 237.306   1
   3   5 -12 2467.80  199.68   1
   3   5 -12 2630.38  188.64   1
   3   5 -12 2705.80 165.831   1
  -3  -5  12 2621.23 251.732   1
   3   5 -11 1757.80 126.574   1
   3   5 -11 1353.09 145.586   1
   3   5 -11 1624.32 143.189   1
  -3  -5  11 1712.87  127.61   1
   3   5 -10 4241.27 139.034   1
   3   5 -10 4395.02 218.249   1
   3   5 -10 4385.94 181.547   1
  -3  -5  10 4517.06 205.117   1
  -3  -5  10 4520.36 185.706   1
   3   5  -9 457.892 120.182   1
   3   5  -9 410.223 59.8579   1
   3   5  -9 496.876 87.4836   1
  -3  -5   9 369.236 56.8362   1
  -3  -5   9 437.944 109.361   1
   3   5  -8 6106.50 185.935   1
   3   5  -8 6581.19 144.126   1
   3   5  -8 6354.86 251.361   1
  -3  -5   8 6601.11 312.303   1
  -3  -5   8 5850.81 171.887   1
   3   5  -7 318.989 61.3087   1
   3   5  -7 218.895 57.2137   1
   3   5  -7 193.554 21.7841   1
  -3  -5   7 261.856 53.0147   1
  -3  -5   7 261.985 33.4772   1
   3   5  -6 6034.24 156.383   1
   3   5  -6 6092.35 131.522   1
   3   5  -6 6349.33 310.842   1
  -3  -5   6 5986.83 181.729   1
  -3  -5   6 6342.46 201.778   1
   3   5  -5 39.8448 10.0985   1
   3   5  -5-10.1488 52.3666   1
   3   5  -5-0.05889 20.3338   1
  -3  -5   5 15.8413 16.8569   1
  -3  -5   5 2.11031 47.5354   1
   3   5  -421635.90 543.695   1
   3   5  -422072.10 392.797   1
   3   5  -422202.10 673.116   1
  -3  -5   422924.30 530.217   1
  -3  -5   422194.80 574.552   1
   3   5  -3 7579.68 119.717   1
   3   5  -3 7437.02 198.159   1
   3   5  -3 7361.74 160.004   1
  -3  -5   3 7800.25 182.092   1
  -3  -5   3 7464.61 193.671   1
   3   5  -213233.90 211.813   1
   3   5  -213672.60 314.615   1
   3   5  -213255.40 308.468   1
  -3  -5   213602.00  296.73   1
  -3  -5   213648.40 314.541   1
  -3  -5   213214.10  209.29   1
   3   5  -1 1842.22 36.2948   1
   3   5  -1 1894.00 86.7411   1
   3   5  -1 1755.73 73.2589   1
  -3  -5   1 1818.35 90.9053   1
  -3  -5   1 1836.88 34.8601   1
  -3  -5   1 1725.02 65.7302   1
   3   5   0 6689.57 100.682   1
   3   5   0 6770.79  167.98   1
   3   5   0 6647.33 172.813   1
  -3  -5   0 6695.03 180.467   1
  -3  -5   0 6725.70 110.513   1
  -3  -5   0 6869.36 157.667   1
   3   5   120355.90 385.512   1
   3   5   119956.60 413.537   1
   3   5   119680.90 429.751   1
  -3  -5  -119790.70 400.037   1
  -3  -5  -119478.70 411.207   1
  -3  -5  -120279.90 374.922   1
   3   5   2 412.248 28.7846   1
   3   5   2 438.353 31.6422   1
  -3  -5  -2 465.514 24.2558   1
  -3  -5  -2 427.134 26.6187   1
  -3  -5  -2 519.909 28.5588   1
   3   5   326580.40 527.471   1
   3   5   326723.10 582.707   1
  -3  -5  -327146.00  584.19   1
  -3  -5  -326529.60 566.987   1
  -3  -5  -326118.50 546.917   1
   3   5   4 119.101 9.08152   1
   3   5   4 80.9077 20.7679   1
  -3  -5  -4 113.711  20.085   1
  -3  -5  -4 111.405 16.6366   1
  -3  -5  -4 37.3857 27.8211   1
   3   5   518814.30 409.802   1
   3   5   519423.50 318.327   1
  -3  -5  -519241.80 414.317   1
  -3  -5  -518985.30 401.124   1
  -3  -5  -518720.60 323.409   1
   3   5   6 1176.81 49.2674   1
   3   5   6 1133.72 18.8668   1
  -3  -5  -6 1136.78 47.7616   1
  -3  -5  -6 1136.91 51.4763   1
  -3  -5  -6 1084.71 21.0799   1
   3   5   710495.10 285.138   1
  -3  -5  -710515.50 236.624   1
  -3  -5  -710165.60 253.318   1
  -3  -5  -710221.00 130.783   1
   3   5   8 6436.72 166.144   1
  -3  -5  -8 6457.58 74.3935   1
  -3  -5  -8 6631.33 168.344   1
  -3  -5  -8 6472.12 190.996   1
  -3  -5  -8 6195.58 67.0731   1
   3   5   9 6005.52 168.821   1
  -3  -5  -9 5673.60 68.1303   1
  -3  -5  -9 6026.47 227.752   1
  -3  -5  -9 6462.79 200.241   1
  -3  -5  -9 5816.94 71.8436   1
   3   5  10 3858.05 133.265   1
  -3  -5 -10 3664.65 49.5753   1
  -3  -5 -10 3834.32 138.331   1
  -3  -5 -10 3866.00 66.4429   1
  -3  -5 -11 6674.85 104.371   1
  -3  -5 -11 6598.88 219.334   1
  -3  -5 -11 7001.14 119.378   1
  -3  -5 -12 5752.90  218.68   1
  -3  -5 -12 5769.02 216.459   1
  -3  -5 -12 5892.91 108.691   1
  -3  -5 -13 713.674 88.5314   1
  -3  -5 -13 630.124 85.6869   1
  -3  -5 -13 762.622 41.8863   1
  -3  -5 -13  750.75 37.9457   1
  -3  -5 -14 5116.15  140.98   1
  -3  -5 -14 5950.34 151.147   1
  -3  -5 -14 6653.28 280.967   1
  -3  -5 -14 6103.19 243.216   1
  -3  -5 -15 875.564 155.766   1
  -3  -5 -15 830.736 119.943   1
  -3  -5 -16 4045.72 278.162   1
  -3  -5 -16 4280.27 224.498   1
  -3  -5 -16 4158.21 247.511   1
  -3  -5 -17 121.601 64.8336   1
  -3  -5 -17-23.6434 113.332   1
   3   6 -12 1049.38 108.986   1
   3   6 -12 1611.01 151.309   1
   3   6 -12 784.209 204.869   1
  -3  -6  12 1668.98 138.219   1
   3   6 -11 872.298 77.0169   1
   3   6 -11 913.963 122.241   1
   3   6 -11 628.311  146.98   1
  -3  -6  11 816.147 107.119   1
   3   6 -10 3850.81  227.92   1
   3   6 -10 3678.29 181.518   1
   3   6 -10 3679.23 319.494   1
  -3  -6  10 3454.62  162.80   1
  -3  -6  10 3671.84 195.628   1
   3   6  -9 3937.02 117.334   1
   3   6  -9 4115.26 221.044   1
   3   6  -9 3954.46  207.84   1
  -3  -6   9 4610.48 284.717   1
  -3  -6   9 3951.10 150.186   1
   3   6  -8 2192.47 99.4391   1
   3   6  -8 2310.06 153.753   1
   3   6  -8 2033.59 92.3412   1
  -3  -6   8 2250.90 195.561   1
  -3  -6   8 2077.13 125.326   1
   3   6  -7 5532.44 121.362   1
   3   6  -7 5661.29 247.782   1
   3   6  -7 5442.19 203.163   1
  -3  -6   7 5656.41 188.123   1
  -3  -6   7 5532.08 208.566   1
   3   6  -6 34.7436 22.6836   1
   3   6  -6 21.4713 43.1854   1
   3   6  -6 35.9587  37.579   1
  -3  -6   6-3.69264 36.6838   1
  -3  -6   6 54.3785 20.5175   1
   3   6  -525550.10 687.295   1
   3   6  -526350.30 566.754   1
   3   6  -525788.70 756.936   1
  -3  -6   525677.10 718.723   1
  -3  -6   526047.00  643.55   1
   3   6  -4 150.807 23.2206   1
   3   6  -4 210.966 44.7881   1
   3   6  -4 210.159 42.1689   1
  -3  -6   4  267.80 63.9703   1
  -3  -6   4 174.597  35.916   1
   3   6  -313931.40 305.846   1
   3   6  -314108.60 263.549   1
   3   6  -314374.70 373.237   1
  -3  -6   314114.80 328.301   1
  -3  -6   314271.40 433.662   1
  -3  -6   314225.90 261.207   1
   3   6  -2 1098.17 37.2094   1
   3   6  -2 1274.77 90.4736   1
   3   6  -2 1215.20 68.4703   1
  -3  -6   2 1090.80 58.8587   1
  -3  -6   2 1189.26 60.6291   1
  -3  -6   2 1102.66 35.9772   1
   3   6  -1 6653.71 123.688   1
   3   6  -1 6540.10 162.574   1
   3   6  -1 6641.68 178.642   1
  -3  -6   1 6397.13 161.898   1
  -3  -6   1 6475.41 121.405   1
  -3  -6   1 6609.90 136.117   1
   3   6   0 1330.62 31.5368   1
   3   6   0 1309.33 50.4329   1
   3   6   0 1306.01 47.8624   1
  -3  -6   0 1342.59 54.0046   1
  -3  -6   0 1246.15 43.7239   1
  -3  -6   0 1250.20  30.672   1
   3   6   1 4688.02 108.118   1
   3   6   1 4717.24 132.582   1
   3   6   1 4585.25 101.428   1
  -3  -6  -1 4685.02 101.745   1
  -3  -6  -1 4600.38 102.281   1
  -3  -6  -1 4388.25 106.283   1
   3   6   216059.10 325.217   1
   3   6   216253.20 341.737   1
   3   6   216340.40 351.151   1
  -3  -6  -216327.00 314.146   1
  -3  -6  -216412.10 338.316   1
  -3  -6  -216041.70  333.91   1
   3   6   3 2014.25 63.9684   1
   3   6   3 2076.14 88.8401   1
  -3  -6  -3 1940.82 50.4254   1
  -3  -6  -3 1974.76 59.3822   1
  -3  -6  -3 2040.98 68.0895   1
   3   6   4 8978.45  153.43   1
   3   6   4 8847.46 198.719   1
  -3  -6  -4 8733.23 187.863   1
  -3  -6  -4 9109.00 188.356   1
  -3  -6  -4 8948.06 159.733   1
   3   6   5 353.448 23.9734   1
   3   6   5  417.21 34.0721   1
  -3  -6  -5 346.626   46.90   1
  -3  -6  -5 340.238 50.6535   1
  -3  -6  -5 380.041 17.6737   1
   3   6   623172.40 607.524   1
   3   6   623548.00 438.685   1
  -3  -6  -623768.10 558.766   1
  -3  -6  -623268.60 445.532   1
  -3  -6  -623052.50 536.678   1
   3   6   7 297.127 16.2102   1
   3   6   7  374.13 38.0219   1
  -3  -6  -7 278.011 36.0988   1
  -3  -6  -7 303.257 37.8033   1
  -3  -6  -7 324.364 17.8645   1
   3   6   812938.20 202.736   1
   3   6   812658.40  387.41   1
  -3  -6  -812548.60 399.987   1
  -3  -6  -813219.50 383.236   1
  -3  -6  -812737.00 201.785   1
   3   6   9 267.378 45.0532   1
  -3  -6  -9 265.605  15.257   1
  -3  -6  -9 242.012 51.1964   1
  -3  -6  -9 326.624 46.4969   1
  -3  -6  -9 339.355 14.2723   1
   3   6  10 8442.89 246.363   1
  -3  -6 -10 8211.45 133.467   1
  -3  -6 -10 7888.22 120.083   1
  -3  -6 -10 8428.07 322.153   1
  -3  -6 -10 8616.74 278.098   1
   3   6  11 2065.56 106.209   1
  -3  -6 -11 1835.49 41.3483   1
  -3  -6 -11 2002.77 107.216   1
  -3  -6 -11 1789.60 36.4536   1
  -3  -6 -11 1880.77 121.571   1
  -3  -6 -1211686.60  198.57   1
  -3  -6 -1212319.80 388.875   1
  -3  -6 -1211807.40 394.255   1
  -3  -6 -1211852.10 208.026   1
  -3  -6 -13 1306.02  41.185   1
  -3  -6 -13 1796.81 120.561   1
  -3  -6 -13 1333.18  45.145   1
  -3  -6 -13 1360.01 113.771   1
  -3  -6 -14 1642.41 131.866   1
  -3  -6 -14 1704.86 145.916   1
  -3  -6 -15 3196.92 214.297   1
  -3  -6 -15 2802.42 183.696   1
  -3  -6 -16 510.797 171.501   1
  -3  -6 -16 491.696 94.9316   1
  -3  -6 -17 4266.57 386.852   1
  -3  -6 -17 3601.16 340.051   1
   3   7 -12 239.286 99.0253   1
   3   7 -11 3040.91 306.478   1
   3   7 -11 1964.08  134.92   1
  -3  -7  11 2545.95 180.894   1
   3   7 -10 313.404 92.1006   1
   3   7 -10 322.598 55.4314   1
   3   7 -10 163.097 76.5287   1
  -3  -7  10 239.065 59.9339   1
  -3  -7  10  372.36 125.041   1
   3   7  -9 4204.64 137.308   1
   3   7  -9 4900.57 256.373   1
   3   7  -9 4227.02 216.461   1
  -3  -7   9 4342.83 159.793   1
  -3  -7   9 4792.75 312.023   1
   3   7  -8 1816.93 72.3965   1
   3   7  -8 2293.80 163.618   1
   3   7  -8 2004.63 128.716   1
  -3  -7   8 2100.72 119.543   1
  -3  -7   8 1742.56 129.918   1
   3   7  -7 1880.91 209.639   1
   3   7  -7 1723.47 62.2785   1
   3   7  -7 1790.27 112.455   1
  -3  -7   7 1804.59 121.312   1
  -3  -7   7 1817.44 69.0567   1
   3   7  -6 4813.36 139.202   1
   3   7  -6 4716.92  295.18   1
   3   7  -6 4844.41 134.482   1
  -3  -7   6 4983.01 189.976   1
  -3  -7   6 4949.06 157.198   1
   3   7  -5 499.838 39.5121   1
   3   7  -5 476.845 68.0051   1
   3   7  -5 462.814 27.8062   1
  -3  -7   5 481.925 93.1884   1
  -3  -7   5 452.114 50.3055   1
   3   7  -4 9756.34  215.95   1
   3   7  -4 9814.98 303.437   1
   3   7  -4 9816.23 226.799   1
  -3  -7   4 9651.75 208.912   1
  -3  -7   4 9774.27 361.922   1
   3   7  -3 147.052 17.4981   1
   3   7  -3  138.53 42.1015   1
   3   7  -3 199.266 26.8964   1
  -3  -7   3  126.08 39.8156   1
  -3  -7   3 157.588  22.757   1
  -3  -7   3 117.478 24.9641   1
   3   7  -223052.00 598.552   1
   3   7  -223405.70 600.748   1
   3   7  -223111.30 464.175   1
  -3  -7   223091.50 599.081   1
  -3  -7   222596.80 481.407   1
  -3  -7   222823.40 505.993   1
   3   7  -1 222.518 18.9852   1
   3   7  -1 263.711 56.9614   1
   3   7  -1 223.532 29.0507   1
  -3  -7   1 233.066 36.9631   1
  -3  -7   1 259.029   29.23   1
  -3  -7   1 222.919 38.8754   1
   3   7   012381.10 263.735   1
   3   7   012726.10 352.166   1
   3   7   012596.30 327.651   1
  -3  -7   012429.40 268.122   1
  -3  -7   012207.80 304.021   1
  -3  -7   012579.10 296.088   1
   3   7   1 812.967 42.9783   1
   3   7   1 650.397 29.9189   1
   3   7   1 703.151 63.6104   1
  -3  -7  -1 795.076 31.2547   1
  -3  -7  -1 749.446  39.026   1
  -3  -7  -1  764.54 43.5622   1
   3   7   224566.50 554.777   1
   3   7   224108.40  624.29   1
   3   7   224787.30 536.738   1
  -3  -7  -223941.40 522.828   1
  -3  -7  -223566.40  537.37   1
  -3  -7  -224258.40 608.037   1
   3   7   3 9681.07 229.992   1
   3   7   3 9714.97 231.501   1
   3   7   3 9827.74 250.945   1
  -3  -7  -310278.70 214.159   1
  -3  -7  -3 9772.89 219.542   1
  -3  -7  -3 9790.29 241.447   1
   3   7   4 5963.06 120.018   1
   3   7   4 5840.44 197.381   1
  -3  -7  -4 6053.89 187.031   1
  -3  -7  -4 6334.27 146.057   1
  -3  -7  -4 6044.73  152.11   1
   3   7   5 5084.71 122.128   1
   3   7   5 5242.13 142.289   1
  -3  -7  -5 5169.95 134.335   1
  -3  -7  -5 5314.16 169.011   1
  -3  -7  -5 5153.29 127.709   1
   3   7   6 7788.16 200.667   1
   3   7   6 7739.04 160.931   1
  -3  -7  -6 7594.75  192.06   1
  -3  -7  -6 7608.31 191.574   1
  -3  -7  -6 7634.19 161.934   1
   3   7   711142.00  340.92   1
   3   7   710753.60 201.698   1
  -3  -7  -710399.00 267.964   1
  -3  -7  -710309.80 262.462   1
  -3  -7  -710329.90 181.929   1
   3   7   8 294.114  46.088   1
   3   7   8 331.922 22.8741   1
  -3  -7  -8 344.504 44.8284   1
  -3  -7  -8 284.969 25.1181   1
  -3  -7  -8 367.164 45.9955   1
   3   7   921592.90 594.771   1
   3   7   921414.40  406.24   1
  -3  -7  -921172.00 409.071   1
  -3  -7  -921371.20 667.031   1
  -3  -7  -921806.10 713.666   1
   3   7  10 110.551 43.0172   1
  -3  -7 -10  106.94 16.9535   1
  -3  -7 -10 138.607 16.9581   1
  -3  -7 -10 175.655 45.8611   1
  -3  -7 -10 57.1626 43.3374   1
   3   7  11 6776.51 241.131   1
  -3  -7 -11 6883.80 135.975   1
  -3  -7 -11 6946.14 261.679   1
  -3  -7 -11 6944.10 243.178   1
  -3  -7 -11 6792.94 123.365   1
  -3  -7 -12 180.131 22.1975   1
  -3  -7 -12  230.77 95.2956   1
  -3  -7 -12 235.172 20.5208   1
  -3  -7 -12 291.071 106.353   1
  -3  -7 -13 3028.06 70.6089   1
  -3  -7 -13 4009.41 262.982   1
  -3  -7 -13 3421.43 262.983   1
  -3  -7 -13 2952.55 85.0015   1
  -3  -7 -14 2075.96 241.457   1
  -3  -7 -14 1870.49 227.206   1
  -3  -7 -15 2097.44  239.82   1
  -3  -7 -15 2031.02 277.539   1
  -3  -7 -16 1499.24 149.059   1
  -3  -7 -16 1582.76 265.846   1
  -3  -7 -17 558.077 116.216   1
  -3  -7 -17 737.881 133.734   1
   3   8 -10 3426.76  360.58   1
  -3  -8  10 2882.97  210.35   1
   3   8  -9 83.2469 35.6348   1
   3   8  -9 56.1577  117.17   1
   3   8  -9 23.4362 36.2963   1
  -3  -8   9 78.9065 59.5869   1
  -3  -8   9 157.366 60.0981   1
   3   8  -8 5825.66 226.996   1
   3   8  -8 6404.69 312.001   1
   3   8  -8 5674.52 239.991   1
  -3  -8   8 5649.12 260.368   1
  -3  -8   8 5971.17 224.632   1
   3   8  -7 351.213 85.6658   1
   3   8  -7 301.422 43.1131   1
   3   8  -7 321.802 58.9409   1
  -3  -8   7 292.785  109.15   1
  -3  -8   7 420.489 38.5583   1
   3   8  -6 1839.85 93.7021   1
   3   8  -6 1693.88 196.351   1
   3   8  -6 1780.11 110.996   1
  -3  -8   6 1744.65 176.631   1
  -3  -8   6 1663.03 93.4972   1
   3   8  -5 4164.64 103.723   1
   3   8  -5 4125.78 162.271   1
   3   8  -5 4240.32 268.239   1
  -3  -8   5 4020.54 171.422   1
  -3  -8   5 4063.79 139.359   1
   3   8  -4 8154.96 285.829   1
   3   8  -4 8643.20 210.528   1
   3   8  -4 8601.52  220.33   1
  -3  -8   4 8073.68 265.583   1
  -3  -8   4 8670.35 231.802   1
  -3  -8   4 8477.08 176.558   1
   3   8  -3 9398.79 223.402   1
   3   8  -3 9474.45 197.223   1
   3   8  -3 9371.75 297.447   1
  -3  -8   3 9424.58 277.105   1
  -3  -8   3 9383.31 246.964   1
  -3  -8   3 9457.56 190.967   1
   3   8  -2 276.868 67.6995   1
   3   8  -2  141.32 33.0328   1
   3   8  -2 191.176 45.4813   1
  -3  -8   2 107.102 23.9549   1
  -3  -8   2 164.313  60.685   1
  -3  -8   2 131.903 32.0618   1
   3   8  -1 7619.13 192.361   1
   3   8  -1 7947.53 292.977   1
   3   8  -1 7539.59 232.214   1
  -3  -8   1 7688.36 288.513   1
  -3  -8   1 8105.55 168.881   1
  -3  -8   1 7580.52 174.808   1
   3   8   0 41.2301 17.3056   1
   3   8   0 13.4609 28.2411   1
   3   8   0 52.5765 36.3848   1
  -3  -8   0 32.0341 18.0421   1
  -3  -8   0 50.9523 32.7715   1
  -3  -8   0 1.75343   42.40   1
   3   8   121352.80 597.303   1
   3   8   120679.60 504.098   1
   3   8   121157.90 515.806   1
  -3  -8  -121164.20 472.627   1
  -3  -8  -120913.00 542.659   1
  -3  -8  -120722.50 515.071   1
   3   8   2 141.242 23.5573   1
   3   8   2 136.212 27.6816   1
   3   8   2 60.2317 29.9152   1
  -3  -8  -2 133.172 24.9074   1
  -3  -8  -2 48.8024 26.1831   1
  -3  -8  -2  142.85 28.4568   1
   3   8   317237.70 453.546   1
   3   8   317791.50 452.868   1
   3   8   317456.50 431.762   1
  -3  -8  -318042.30 464.679   1
  -3  -8  -317154.20 465.474   1
  -3  -8  -317546.00 405.139   1
   3   8   4 3639.41 91.6551   1
   3   8   4 3631.26 163.538   1
   3   8   4 3512.87 101.804   1
  -3  -8  -4 3701.02 143.007   1
  -3  -8  -4 3466.24 105.956   1
  -3  -8  -4 3508.56 92.9311   1
   3   8   5 4309.14 130.351   1
   3   8   5 4399.26 138.626   1
  -3  -8  -5 4482.18 128.175   1
  -3  -8  -5 4333.33 178.294   1
  -3  -8  -5 4266.44 102.748   1
   3   8   6 871.148 65.2297   1
   3   8   6 929.008  38.049   1
  -3  -8  -6 1040.86  86.548   1
  -3  -8  -6 936.239 58.5153   1
  -3  -8  -6  912.76 58.1537   1
   3   8   7 8412.96 191.558   1
   3   8   7 8059.74 240.443   1
  -3  -8  -7 8541.92 296.475   1
  -3  -8  -7 8329.57  197.76   1
  -3  -8  -7 8399.72 292.908   1
   3   8   8 4650.39 163.758   1
   3   8   8 4690.37 112.738   1
  -3  -8  -8 4658.30 214.383   1
  -3  -8  -8 4720.06 220.741   1
  -3  -8  -8 4546.12 118.147   1
   3   8   9 114.253 44.7584   1
   3   8   9 122.863 23.9464   1
  -3  -8  -9 125.853 42.0484   1
  -3  -8  -9 118.765 44.1646   1
  -3  -8  -9 169.089 26.2303   1
   3   8  10 3985.39 163.766   1
   3   8  10 4018.71  91.683   1
  -3  -8 -10 3933.38 95.9139   1
  -3  -8 -10 4070.80 225.848   1
  -3  -8 -10 4049.58 169.876   1
   3   8  11 288.057 59.6754   1
  -3  -8 -11 199.261 64.1336   1
  -3  -8 -11 239.576 27.7074   1
  -3  -8 -11 316.187 59.1961   1
  -3  -8 -11 236.839 26.8285   1
  -3  -8 -1210661.60 226.537   1
  -3  -8 -1211663.80 529.368   1
  -3  -8 -1211731.00  391.16   1
  -3  -8 -12 9768.96  213.70   1
  -3  -8 -13 163.505  62.279   1
  -3  -8 -13 56.8742 22.6872   1
  -3  -8 -13 43.8672 22.3939   1
  -3  -8 -13 101.667 55.9321   1
  -3  -8 -14 2433.37 183.555   1
  -3  -8 -14 2447.06 184.903   1
  -3  -8 -15 634.062 115.908   1
  -3  -8 -15 743.989 130.532   1
  -3  -8 -16 1208.81  175.99   1
  -3  -8 -16 1136.70 146.979   1
   3   9  -9 4226.52 304.219   1
  -3  -9   9 4263.59 246.887   1
   3   9  -8-37.0319 32.8127   1
   3   9  -8-73.6533 66.3309   1
  -3  -9   8 1.19326 54.9127   1
   3   9  -7 6200.05 242.914   1
   3   9  -7 6272.06 305.093   1
   3   9  -7 5668.63 236.418   1
  -3  -9   7 6034.40 213.694   1
  -3  -9   7 6339.43 271.888   1
   3   9  -6 171.534 36.1018   1
   3   9  -6 193.915 54.5117   1
   3   9  -6 198.215 70.8623   1
  -3  -9   6 91.1037 61.3076   1
  -3  -9   6 205.219 47.0044   1
   3   9  -5 3168.19 138.977   1
   3   9  -5 3184.03 176.036   1
   3   9  -5 3044.52 147.842   1
  -3  -9   5 3127.92 228.289   1
  -3  -9   5 3158.75 124.409   1
   3   9  -4 400.332 112.513   1
   3   9  -4 400.678 37.4507   1
   3   9  -4 456.274 42.5033   1
  -3  -9   4 429.123  66.271   1
  -3  -9   4 385.536 54.5092   1
  -3  -9   4 374.361 52.7814   1
   3   9  -3 4455.62 187.945   1
   3   9  -3 4409.36 130.874   1
   3   9  -3 4572.07 117.586   1
  -3  -9   3 4640.48 175.649   1
  -3  -9   3 4523.42 148.577   1
  -3  -9   3 4764.01 154.397   1
   3   9  -2 7983.93 261.174   1
   3   9  -2 8371.01 211.372   1
   3   9  -2 8069.53 228.865   1
  -3  -9   2 8139.17  255.07   1
  -3  -9   2 8175.52 225.288   1
  -3  -9   2 8270.24 193.824   1
   3   9  -1 2975.17 132.105   1
   3   9  -1 2842.46 86.1891   1
   3   9  -1 3101.19 143.128   1
  -3  -9   1 3257.18 90.8427   1
  -3  -9   1 3125.99 130.145   1
  -3  -9   1 3250.85 123.473   1
   3   9   0 1469.42 83.5363   1
   3   9   0 1485.24 105.653   1
   3   9   0 1476.94  57.994   1
  -3  -9   0 1430.22 59.7443   1
  -3  -9   0 1366.07 62.5092   1
  -3  -9   0 1428.88 118.185   1
   3   9   1 3549.21  171.18   1
   3   9   1 3671.61 140.003   1
   3   9   1 3757.58 132.519   1
  -3  -9  -1 3749.42  145.45   1
  -3  -9  -1 3927.22  150.17   1
  -3  -9  -1 3830.11 178.228   1
   3   9   2 9662.61 232.497   1
   3   9   2 9689.53 255.983   1
   3   9   2 9469.67 324.095   1
  -3  -9  -2 9687.53  239.60   1
  -3  -9  -2 9617.10 293.199   1
  -3  -9  -2 9735.51 257.664   1
   3   9   3 222.769 32.1439   1
   3   9   3 146.779 34.8369   1
   3   9   3 209.825  62.191   1
  -3  -9  -3 178.469 53.9387   1
  -3  -9  -3 157.952 34.6599   1
  -3  -9  -3 235.215 34.7316   1
   3   9   4 8938.84 226.549   1
   3   9   4 9416.52 291.376   1
   3   9   4 9308.25 260.478   1
  -3  -9  -4 9459.63 245.747   1
  -3  -9  -4 9279.40 305.699   1
  -3  -9  -4 9129.70 229.967   1
   3   9   5 1594.35 62.9065   1
   3   9   5 1482.97  87.963   1
  -3  -9  -5 1619.10 78.0149   1
  -3  -9  -5 1404.48 92.4619   1
  -3  -9  -5 1822.44 80.7811   1
   3   9   6 9619.49 283.444   1
   3   9   6 9681.00 262.894   1
  -3  -9  -6 9605.32 268.422   1
  -3  -9  -6 9403.22 261.534   1
  -3  -9  -6 9583.62 266.029   1
   3   9   7 501.232 62.4525   1
   3   9   7  537.17 55.0413   1
  -3  -9  -7 525.909  87.905   1
  -3  -9  -7 494.384 55.6155   1
  -3  -9  -7  504.63 56.3385   1
   3   9   8 2972.79 75.7549   1
   3   9   8 2863.72 137.007   1
  -3  -9  -8 2937.76 80.4823   1
  -3  -9  -8 3164.77  186.66   1
  -3  -9  -8 2933.53 126.123   1
   3   9   9 8418.20 377.045   1
   3   9   9 8812.73  212.83   1
  -3  -9  -9 8551.96 275.817   1
  -3  -9  -9 8651.08  222.83   1
  -3  -9  -9 8696.18 280.869   1
   3   9  10 3601.25 105.194   1
   3   9  10 4041.54 254.683   1
  -3  -9 -10 3839.10 120.279   1
  -3  -9 -10 3713.44 174.065   1
  -3  -9 -10 3868.90 164.723   1
   3   9  11 4526.12 117.992   1
  -3  -9 -11 4550.17 130.821   1
  -3  -9 -11 4864.47 292.022   1
  -3  -9 -11 4578.30 198.856   1
  -3  -9 -12 1130.36 57.8927   1
  -3  -9 -12 1590.79 122.732   1
  -3  -9 -12 1172.98 63.1821   1
  -3  -9 -12 1406.01  175.08   1
  -3  -9 -13 6638.66 318.661   1
  -3  -9 -13 6904.07 424.122   1
  -3  -9 -14 156.516 82.7173   1
  -3  -9 -14 124.661 121.826   1
  -3  -9 -15 3737.36 252.575   1
  -3  -9 -15 3156.86 388.066   1
   3  10  -8 2539.48  233.34   1
  -3 -10   8 2755.11 200.552   1
   3  10  -7 331.124 99.2685   1
   3  10  -7 207.348  85.328   1
  -3 -10   7 371.502 83.5439   1
   3  10  -6 4177.31 205.041   1
   3  10  -6 4189.37 339.609   1
   3  10  -6 3510.46 186.583   1
  -3 -10   6 3901.92 206.854   1
  -3 -10   6 3948.51 160.059   1
   3  10  -5 40.7733   79.73   1
   3  10  -5 48.4646 43.7498   1
   3  10  -5-0.81778 28.5353   1
  -3 -10   5 92.7663 69.4675   1
  -3 -10   5 20.8266 35.8211   1
   3  10  -4 4438.23 223.149   1
   3  10  -4 4691.25 150.401   1
   3  10  -4 4805.07 144.683   1
  -3 -10   4 4641.22 289.373   1
  -3 -10   4 4871.64 171.826   1
  -3 -10   4 4575.63 181.953   1
   3  10  -3 67.6395 44.9154   1
   3  10  -3 99.7017 44.7725   1
   3  10  -3 53.4366 25.9258   1
  -3 -10   3-6.52772 40.9838   1
  -3 -10   3 18.0805 23.4125   1
  -3 -10   3 10.4286 23.7336   1
   3  10  -2 4913.25 143.699   1
   3  10  -2 4883.08 205.828   1
   3  10  -2 5085.71 157.749   1
  -3 -10   2 5286.59 183.242   1
  -3 -10   2 4987.50 197.995   1
  -3 -10   2 4985.62 143.885   1
   3  10  -1 1096.37 142.172   1
   3  10  -1 1149.84 70.0161   1
   3  10  -1 1227.52   92.70   1
  -3 -10   1 1301.31 95.5122   1
  -3 -10   1 1297.85 93.2944   1
  -3 -10   1 1048.28   87.10   1
   3  10   0 2514.16 129.679   1
   3  10   0 2462.13 150.153   1
   3  10   0 2468.33 181.516   1
  -3 -10   0 2639.80 131.491   1
  -3 -10   0 2613.38 94.1588   1
  -3 -10   0 2632.57  172.03   1
   3  10   1 4366.55 223.581   1
   3  10   1 4447.33 204.652   1
   3  10   1 4226.05 179.187   1
  -3 -10  -1 4579.97 184.198   1
  -3 -10  -1 4496.76 134.535   1
  -3 -10  -1 4167.02 218.607   1
   3  10   2 8974.97 339.432   1
   3  10   2 9067.96 236.115   1
   3  10   2 8737.23 258.838   1
  -3 -10  -2 8954.59 306.302   1
  -3 -10  -2 8551.57  293.58   1
  -3 -10  -2 9202.73 262.462   1
   3  10   3 6145.08 199.555   1
   3  10   3 6239.20  188.79   1
   3  10   3 6003.42 178.881   1
  -3 -10  -3 6254.58  236.23   1
  -3 -10  -3 6418.63 246.914   1
  -3 -10  -3 6206.66 188.205   1
   3  10   4 151.014 43.9368   1
   3  10   4 218.219 55.9466   1
   3  10   4 134.423 37.3719   1
  -3 -10  -4 132.846 36.7698   1
  -3 -10  -4 180.634 63.7352   1
  -3 -10  -4  135.12 56.0727   1
   3  10   513256.60 400.349   1
   3  10   513406.90 397.332   1
   3  10   513195.00 355.431   1
  -3 -10  -513810.90 381.772   1
  -3 -10  -513084.70 359.064   1
  -3 -10  -513585.60 413.207   1
   3  10   6 39.8138 51.9552   1
   3  10   6-8.68904  22.174   1
  -3 -10  -6 -5.4035 29.3196   1
  -3 -10  -6 9.09834 28.1525   1
  -3 -10  -6 25.8911 22.3944   1
   3  10   710057.70  410.44   1
   3  10   7 9591.69 289.593   1
  -3 -10  -710267.80 391.724   1
  -3 -10  -7 9423.77 287.406   1
  -3 -10  -7 9636.57  296.63   1
   3  10   8 862.539 48.9085   1
   3  10   8 727.657  132.55   1
  -3 -10  -8 659.243 120.843   1
  -3 -10  -8  758.45 76.7739   1
  -3 -10  -8 902.491 78.9578   1
   3  10   9 4264.68 194.865   1
   3  10   9 4606.85 118.485   1
  -3 -10  -9 4229.22 188.418   1
  -3 -10  -9 4297.50  163.32   1
  -3 -10  -9 4286.09 256.574   1
   3  10  10 2336.29 153.358   1
   3  10  10 2530.38 104.419   1
  -3 -10 -10 2233.97 147.977   1
  -3 -10 -10 2448.22 140.609   1
  -3 -10 -10 2568.57 118.757   1
   3  10  11 2652.17 74.7792   1
  -3 -10 -11 2664.27 120.496   1
  -3 -10 -11 2802.14 236.412   1
  -3 -10 -11 2758.69 241.263   1
   3  10  12 2722.01  103.81   1
  -3 -10 -12 3319.33 191.828   1
  -3 -10 -12 3557.28 181.041   1
  -3 -10 -13 3560.13 225.366   1
  -3 -10 -13 3578.23 211.368   1
  -3 -10 -14 4307.57 400.635   1
  -3 -10 -14 4191.94 267.125   1
  -3 -10 -15 575.281 219.253   1
  -3 -10 -15 652.981 134.624   1
   3  11  -6 466.043 113.473   1
   3  11  -6 347.769  70.099   1
  -3 -11   6 722.385 96.9917   1
   3  11  -5 2536.23 191.087   1
   3  11  -5 2324.18 180.177   1
  -3 -11   5 2485.23 251.587   1
   3  11  -4 86.8519 101.015   1
   3  11  -4 85.3302 39.1224   1
   3  11  -4 74.6299 63.0804   1
  -3 -11   4 203.297 90.3002   1
  -3 -11   4 88.6405 47.2529   1
  -3 -11   4 46.7652 58.0466   1
   3  11  -3 4229.52 157.991   1
   3  11  -3 4024.13 150.223   1
   3  11  -3 4131.01 215.167   1
  -3 -11   3 3904.61 199.516   1
  -3 -11   3 4236.32 148.203   1
  -3 -11   3 4421.29 182.566   1
   3  11  -2 325.431  68.476   1
   3  11  -2 208.614 76.7824   1
   3  11  -2  273.76  46.237   1
  -3 -11   2 184.098 61.0765   1
  -3 -11   2 199.405  72.483   1
  -3 -11   2 246.543 62.7889   1
   3  11  -1 7907.56 303.433   1
   3  11  -1 7964.26  252.12   1
   3  11  -1 7857.01 235.748   1
  -3 -11   1 8500.52  315.32   1
  -3 -11   1 8709.75 289.231   1
  -3 -11   1 7973.10 382.126   1
   3  11   0 338.311 104.071   1
   3  11   0 224.686   46.83   1
   3  11   0 302.838 82.7917   1
  -3 -11   0 316.476 48.3651   1
  -3 -11   0 353.166 45.0043   1
  -3 -11   0 336.391 95.8253   1
   3  11   1 2054.63 109.797   1
   3  11   1 1986.57 182.209   1
   3  11   1 2017.04 98.0285   1
  -3 -11  -1 2109.30 92.3346   1
  -3 -11  -1 2123.98 101.308   1
  -3 -11  -1 2227.61 116.702   1
   3  11   2 3036.11 200.166   1
   3  11   2 2931.18 136.458   1
   3  11   2 2870.64 119.774   1
  -3 -11  -2 2917.90  124.91   1
  -3 -11  -2 3021.71 114.914   1
  -3 -11  -2 3128.21 134.771   1
   3  11   3 2341.13 121.362   1
   3  11   3 2589.74 112.165   1
   3  11   3 2660.87  188.75   1
  -3 -11  -3 2644.79 118.011   1
  -3 -11  -3 2376.95 156.599   1
  -3 -11  -3 2752.77 174.709   1
   3  11   414117.70  485.03   1
   3  11   413632.60 432.066   1
   3  11   413988.40 396.024   1
  -3 -11  -414617.90 518.154   1
  -3 -11  -413639.50 384.756   1
  -3 -11  -413576.30 398.469   1
   3  11   5  525.35 74.5792   1
   3  11   5 456.171 60.8188   1
   3  11   5 470.327 56.2683   1
  -3 -11  -5 503.352 67.7599   1
  -3 -11  -5  516.32 93.7731   1
  -3 -11  -5 599.197 58.5225   1
   3  11   6 3661.78  251.96   1
   3  11   6 3577.88 128.747   1
  -3 -11  -6 3644.00 213.395   1
  -3 -11  -6 3640.40 189.923   1
  -3 -11  -6 3816.37 231.365   1
   3  11   7 790.823 91.4559   1
   3  11   7 611.669 90.2045   1
  -3 -11  -7 631.987 113.876   1
  -3 -11  -7 848.301 124.287   1
  -3 -11  -7  717.82 60.8116   1
   3  11   8 8678.70 293.926   1
   3  11   8 8723.40 335.572   1
  -3 -11  -8 8952.29 303.295   1
  -3 -11  -8 9682.58 425.138   1
   3  11   9 240.628 65.9598   1
   3  11   9 245.059 77.0053   1
  -3 -11  -9 208.374 106.575   1
  -3 -11  -9 300.177   63.91   1
  -3 -11  -9 349.162  45.418   1
   3  11  10 5059.75 195.012   1
  -3 -11 -10 4672.11 218.145   1
  -3 -11 -10 5169.33 232.665   1
  -3 -11 -10 4847.42 217.253   1
   3  11  11 145.883 49.3511   1
  -3 -11 -11 209.881 67.6181   1
  -3 -11 -11 107.937 60.3092   1
  -3 -11 -11 240.259   68.78   1
  -3 -11 -12 4705.31  257.56   1
  -3 -11 -12 4825.30 255.475   1
  -3 -11 -13 1604.82 159.617   1
  -3 -11 -13 1214.58  249.18   1
   3  12  -4 2887.41 219.833   1
   3  12  -4 3005.25 228.848   1
  -3 -12   4 2861.46 195.601   1
  -3 -12   4 3019.66 143.614   1
   3  12  -3 728.295 82.4751   1
   3  12  -3 714.043 116.852   1
   3  12  -3 449.478 124.613   1
  -3 -12   3 838.103 104.345   1
  -3 -12   3 779.343 61.6781   1
  -3 -12   3 651.164 118.189   1
   3  12  -2 5809.81  228.58   1
   3  12  -2 5643.31 215.124   1
   3  12  -2 5908.42 395.132   1
  -3 -12   2 5669.44 266.319   1
  -3 -12   2 6314.76 254.589   1
  -3 -12   2 6067.27 284.925   1
   3  12  -1 117.238 58.3894   1
   3  12  -1-19.1757 46.1758   1
   3  12  -1 70.3341 66.8892   1
  -3 -12   1 164.374 85.5718   1
  -3 -12   1 121.457 42.5624   1
  -3 -12   1 57.9427 34.5451   1
   3  12   0 4189.89 231.522   1
   3  12   0 3831.32 203.176   1
   3  12   0 4008.37 255.676   1
  -3 -12   0 4185.85  166.25   1
  -3 -12   0 3962.30 201.521   1
  -3 -12   0 3870.89 188.402   1
   3  12   1 48.2649 50.9975   1
   3  12   1 129.527 64.1014   1
   3  12   1 65.6036 47.0581   1
  -3 -12  -1 44.5773 41.4086   1
  -3 -12  -1 32.6127  57.169   1
  -3 -12  -1 95.3176 47.5472   1
   3  12   2 8187.88 344.325   1
   3  12   2 8232.94 298.777   1
   3  12   2 7609.49 389.931   1
  -3 -12  -2 8148.62 359.057   1
  -3 -12  -2 7926.21 246.927   1
  -3 -12  -2 7881.22 392.089   1
   3  12   3 690.477 75.8779   1
   3  12   3 449.509 79.2628   1
   3  12   3 452.033 67.3257   1
  -3 -12  -3 565.078 106.673   1
  -3 -12  -3  475.15 94.9992   1
  -3 -12  -3 488.236 73.8888   1
   3  12   4 3258.81 219.667   1
   3  12   4 3484.60 150.924   1
   3  12   4 3371.19  249.73   1
  -3 -12  -4 3413.99 158.704   1
  -3 -12  -4 2958.39 142.706   1
  -3 -12  -4 3232.79 221.671   1
   3  12   5 5925.86 217.488   1
   3  12   5 5370.94 203.973   1
   3  12   5 5785.31 249.478   1
  -3 -12  -5 5726.71 282.205   1
  -3 -12  -5 5834.30 322.136   1
  -3 -12  -5 5451.25 210.425   1
   3  12   6 1200.25 169.995   1
   3  12   6 784.875  126.77   1
  -3 -12  -6 1065.99  103.15   1
  -3 -12  -6 1193.01  139.39   1
  -3 -12  -6 1037.46 86.0961   1
   3  12   7 3148.97 187.336   1
   3  12   7 3508.63 200.337   1
  -3 -12  -7 3355.38 181.261   1
  -3 -12  -7 3427.33 238.298   1
  -3 -12  -7 3232.25 213.607   1
   3  12   8 2430.06 178.623   1
   3  12   8 2272.29 162.463   1
  -3 -12  -8 2649.47 159.291   1
  -3 -12  -8 2452.53 148.022   1
  -3 -12  -8 2580.33 184.784   1
   3  12   9 4341.90 156.995   1
  -3 -12  -9 4826.39 232.661   1
  -3 -12  -9 4796.24 223.051   1
  -3 -12  -9 4751.59 183.352   1
   3  12  10 23.1325 48.3358   1
  -3 -12 -10 6.01471 80.8427   1
  -3 -12 -10 38.3133 74.6451   1
  -3 -12 -10 9.67925 56.8646   1
  -3 -12 -11 3450.33 216.693   1
  -3 -12 -11 3526.41 210.797   1
  -3 -12 -12 393.894 152.531   1
  -3 -12 -12 329.748 94.2681   1
   3  13  -1 8034.66 502.294   1
   3  13  -1 7320.99 431.812   1
   3  13  -1 7959.28 403.715   1
  -3 -13   1 7596.45 243.553   1
  -3 -13   1 7148.89 337.023   1
  -3 -13   1 7583.53 283.063   1
   3  13   0 286.254  76.128   1
   3  13   0  204.48 109.145   1
   3  13   0 230.472 60.1435   1
  -3 -13   0 181.044 77.9957   1
  -3 -13   0 15.0026 60.6193   1
  -3 -13   0 265.819 70.4574   1
   3  13   1 2108.37  163.03   1
   3  13   1 2142.19 135.911   1
   3  13   1 1937.48 233.927   1
  -3 -13  -1 2094.33 204.646   1
  -3 -13  -1 2334.83 171.279   1
  -3 -13  -1 2124.34 229.813   1
   3  13   2 117.215 59.8233   1
   3  13   2 54.6317 52.7661   1
   3  13   2 58.0387 60.9025   1
  -3 -13  -2  67.268 83.6333   1
  -3 -13  -2 101.935 44.6768   1
  -3 -13  -2 157.641 56.6263   1
   3  13   3 6758.10 274.606   1
   3  13   3 6487.90 356.454   1
   3  13   3 6478.30 283.972   1
  -3 -13  -3 6410.59 265.954   1
  -3 -13  -3 6425.23 235.542   1
  -3 -13  -3 6312.37 376.504   1
   3  13   4 752.277 167.712   1
   3  13   4 868.608 137.278   1
   3  13   4 712.478 93.4151   1
  -3 -13  -4 745.888  147.87   1
  -3 -13  -4 716.538 82.7935   1
  -3 -13  -4 751.825 94.3546   1
   3  13   5 3552.23 210.112   1
   3  13   5 3627.47 178.804   1
   3  13   5 3457.37 258.767   1
  -3 -13  -5 3396.50 189.011   1
  -3 -13  -5 3569.23 243.417   1
  -3 -13  -5 3242.75 262.408   1
   3  13   6 86.6923 104.774   1
   3  13   6 31.4823 48.9469   1
  -3 -13  -6 100.126 58.2373   1
  -3 -13  -6 113.776 80.6786   1
  -3 -13  -6 80.0046 52.1055   1
   3  13   7 2297.34 187.844   1
   3  13   7 2310.71  131.97   1
  -3 -13  -7 2534.02 169.091   1
  -3 -13  -7 2564.80 223.871   1
  -3 -13  -7 2573.65 218.418   1
   3  13   8 1391.88 154.778   1
  -3 -13  -8 1724.25 141.746   1
  -3 -13  -8 1442.82 127.964   1
  -3 -13  -8 1461.31 119.034   1
   3  13   9 2105.38 176.255   1
  -3 -13  -9 2287.19 172.371   1
  -3 -13  -9 2138.86 159.644   1
  -3 -13  -9 2065.61 144.878   1
   3  13  10 3183.07 152.914   1
  -3 -13 -10 3882.15 228.221   1
   4 -10  -7 57.0952 109.847   1
   4 -10  -7 114.901  125.06   1
   4 -10  -7 174.677 77.4601   1
   4 -10  -7 143.283 157.707   1
  -4  10   7 180.646 69.1903   1
  -4  10   7 205.503  98.065   1
   4 -10  -6 2919.75 177.252   1
   4 -10  -6 2734.45 289.916   1
   4 -10  -6 2822.86 184.123   1
   4 -10  -6 2881.62 385.248   1
  -4  10   6 2679.50 232.487   1
  -4  10   6 2611.81 179.868   1
   4 -10  -5 280.882 108.101   1
   4 -10  -5 252.199 77.0149   1
   4 -10  -5 350.996 85.8479   1
   4 -10  -5 302.822 113.274   1
  -4  10   5 285.711 122.957   1
  -4  10   5 323.244 67.7457   1
   4 -10  -4 3024.58  190.41   1
   4 -10  -4 2868.28 249.741   1
   4 -10  -4 2699.85 212.023   1
   4 -10  -4 3005.35 221.746   1
  -4  10   4 2708.54 159.608   1
  -4  10   4 2596.36 263.207   1
   4 -10  -3 77.0716 107.095   1
   4 -10  -3 209.441  69.962   1
   4 -10  -3 95.6667 95.7306   1
   4 -10  -3 128.502  49.074   1
  -4  10   3  145.48  66.389   1
  -4  10   3 195.953 57.5824   1
   4 -10  -2 2707.94 233.732   1
   4 -10  -2 2805.39 180.247   1
   4 -10  -2 2395.80 164.045   1
   4 -10  -2 2823.05 177.703   1
  -4  10   2 2695.22 176.258   1
  -4  10   2 2768.67 155.624   1
   4 -10  -1 812.289 144.483   1
   4 -10  -1 1472.21 128.698   1
   4 -10  -1 1419.11 117.761   1
   4 -10  -1 1303.95 75.4654   1
  -4  10   1 1281.29 128.275   1
  -4  10   1 1472.92 113.728   1
   4 -10   0 2271.47 163.697   1
   4 -10   0 2261.50 154.084   1
  -4  10   0 2265.23 147.911   1
  -4  10   0 2499.11  255.54   1
   4 -10   1 1716.15 210.895   1
   4 -10   1 1563.81 127.823   1
  -4  10  -1 1314.38 215.268   1
  -4  10  -1 1451.18 122.933   1
   4 -10   2 635.497 161.784   1
   4 -10   2  578.84 94.4756   1
  -4  10  -2 922.949 110.228   1
  -4  10  -2 746.185 147.465   1
   4 -10   3 1379.96 138.655   1
   4 -10   3 1318.21 123.284   1
  -4  10  -3 1289.91 193.766   1
  -4  10  -3 1354.01 147.054   1
   4 -10   4 40.8534  71.702   1
   4 -10   4 274.249 66.1763   1
  -4  10  -4 84.5516  68.341   1
  -4  10  -4 208.028 126.112   1
   4  -9  -9 2298.44 165.115   1
   4  -9  -9 2139.89 351.393   1
   4  -9  -9 2103.85 223.238   1
   4  -9  -9 2389.65 283.701   1
  -4   9   9 2117.46 166.514   1
  -4   9   9 2508.14 151.001   1
   4  -9  -8 1036.03 116.448   1
   4  -9  -8 957.547 166.249   1
   4  -9  -8 1066.93 145.617   1
   4  -9  -8 1007.20 130.302   1
  -4   9   8 1033.19 158.199   1
  -4   9   8 1292.60 115.258   1
   4  -9  -7 2083.86 161.919   1
   4  -9  -7 1806.01 138.053   1
   4  -9  -7 1933.20 201.844   1
   4  -9  -7 1887.61 229.304   1
  -4   9   7 1781.51 180.775   1
  -4   9   7 1695.57 206.551   1
   4  -9  -6  815.03  152.76   1
   4  -9  -6 1105.02 171.946   1
   4  -9  -6 889.307 169.517   1
   4  -9  -6 875.056 233.426   1
  -4   9   6 926.346 88.1185   1
  -4   9   6 889.947 102.736   1
   4  -9  -5 3006.27 351.557   1
   4  -9  -5 3081.78 234.884   1
   4  -9  -5 2976.43 177.288   1
   4  -9  -5 2997.43 162.143   1
  -4   9   5 2932.51 161.637   1
  -4   9   5 2809.61  145.59   1
   4  -9  -4 235.939 57.0584   1
   4  -9  -4 116.104 75.5634   1
   4  -9  -4 86.9655 64.2609   1
   4  -9  -4 96.0767 84.0041   1
  -4   9   4 110.811 92.8541   1
  -4   9   4 234.726 52.7953   1
   4  -9  -3 2922.12 173.559   1
   4  -9  -3 2676.01 164.255   1
   4  -9  -3 2838.80 154.511   1
   4  -9  -3 3124.92 130.735   1
  -4   9   3 2702.86 160.206   1
  -4   9   3 2889.61 204.225   1
   4  -9  -2 68.7367 33.5045   1
   4  -9  -2-12.9561 24.3428   1
   4  -9  -2-24.3959 58.5421   1
   4  -9  -2-12.8459 34.1642   1
  -4   9   2-14.3189 36.8892   1
  -4   9   2-40.6331 48.6035   1
   4  -9  -1 6888.16 224.398   1
   4  -9  -1 6893.19 378.033   1
   4  -9  -1 7156.05 264.928   1
   4  -9  -1 6647.83 247.797   1
  -4   9   1 6442.56 270.268   1
  -4   9   1 6616.37 247.771   1
   4  -9   0 316.331 63.4877   1
   4  -9   0 149.642 39.3075   1
   4  -9   0 168.576 57.9151   1
   4  -9   0 149.682 49.1836   1
  -4   9   0  374.29 64.4401   1
  -4   9   0 245.252 57.2845   1
   4  -9   1 2582.12 115.922   1
   4  -9   1 3198.36 168.175   1
   4  -9   1 3250.64 151.799   1
  -4   9  -1 2982.84  168.80   1
  -4   9  -1 2763.48 151.411   1
   4  -9   2 1207.08 113.574   1
   4  -9   2 1359.76 106.415   1
  -4   9  -2 1233.45 161.638   1
  -4   9  -2 1342.09 180.993   1
   4  -9   3 2611.11  152.50   1
   4  -9   3 2772.19 245.938   1
  -4   9  -3 2792.54 228.819   1
  -4   9  -3 2557.29 255.235   1
   4  -9   4 2349.42 144.551   1
   4  -9   4 2241.21 155.878   1
  -4   9  -4 2221.68 147.575   1
  -4   9  -4 2273.29 166.231   1
   4  -9   5 1046.95 115.425   1
   4  -9   5 1098.87 107.407   1
  -4   9  -5 859.697 113.007   1
  -4   9  -5 1177.92 194.268   1
   4  -9   6 2458.64 252.257   1
   4  -9   6 2269.22 158.756   1
  -4   9  -6 2258.90 247.146   1
  -4   9  -6 2258.05 189.627   1
   4  -8 -11 4895.83 263.179   1
   4  -8 -11 4682.05 317.388   1
   4  -8 -11 4730.64 308.949   1
   4  -8 -11 4737.90 292.048   1
  -4   8  11 4788.46  243.07   1
   4  -8 -10 600.612 153.154   1
   4  -8 -10 693.824 200.402   1
   4  -8 -10 439.368 201.305   1
   4  -8 -10 447.774 111.606   1
  -4   8  10 761.429 145.602   1
  -4   8  10 704.721 85.3843   1
   4  -8  -9 3606.73 185.636   1
   4  -8  -9 3224.84 252.293   1
   4  -8  -9 3239.66  384.55   1
   4  -8  -9 3274.78 203.938   1
  -4   8   9 3197.22  162.96   1
  -4   8   9 3115.53 177.779   1
   4  -8  -8 923.504 144.245   1
   4  -8  -8 663.419 138.484   1
   4  -8  -8 852.289 204.824   1
   4  -8  -8 902.112 106.249   1
  -4   8   8 717.997 141.867   1
  -4   8   8 658.123 129.998   1
   4  -8  -7 2714.06 166.559   1
   4  -8  -7 2673.00 150.981   1
   4  -8  -7 2793.36 221.532   1
   4  -8  -7 2877.82 288.648   1
  -4   8   7 2820.11  135.79   1
  -4   8   7 2546.46 150.011   1
   4  -8  -6 1947.30 200.456   1
   4  -8  -6 1976.09 120.123   1
   4  -8  -6 2285.07 215.797   1
   4  -8  -6 1852.79 180.503   1
  -4   8   6 1720.89  108.81   1
  -4   8   6 1879.95 181.271   1
   4  -8  -5 778.781 130.029   1
   4  -8  -5 709.058 133.462   1
   4  -8  -5 982.493 147.386   1
   4  -8  -5 913.825 96.3219   1
  -4   8   5 1034.35  87.175   1
  -4   8   5 952.608 118.513   1
   4  -8  -4 4602.36 287.093   1
   4  -8  -4 4552.66 265.565   1
   4  -8  -4 4523.39 348.669   1
   4  -8  -4 4834.34  188.64   1
  -4   8   4 4300.16 187.446   1
  -4   8   4 4305.49 166.905   1
   4  -8  -3 272.914 47.6963   1
   4  -8  -3 191.841 86.9251   1
   4  -8  -3 349.885 92.8608   1
   4  -8  -3 195.148 66.0089   1
  -4   8   3 201.529 89.3388   1
  -4   8   3 202.239 49.3422   1
   4  -8  -2 2859.24 206.674   1
   4  -8  -2 3081.13 201.597   1
   4  -8  -2 2919.11  210.23   1
   4  -8  -2 3041.42 156.703   1
  -4   8   2 2819.42 143.629   1
  -4   8   2 2578.61 126.774   1
   4  -8  -1 54.5193 51.4255   1
   4  -8  -1 32.6873 40.0016   1
   4  -8  -1-73.1254 59.0023   1
   4  -8  -1 4.53114  25.129   1
  -4   8   1 115.024 54.8647   1
  -4   8   1 95.8805 40.4534   1
   4  -8   0 8761.93 283.665   1
   4  -8   0 8716.25  302.55   1
   4  -8   0 8624.18  369.72   1
   4  -8   0 9090.57 254.227   1
  -4   8   0 8177.71 355.531   1
  -4   8   0 7975.06 298.087   1
   4  -8   1  172.22 45.9683   1
   4  -8   1 586.145 99.9637   1
   4  -8   1 384.642 88.3241   1
   4  -8   1  351.91 40.5716   1
  -4   8  -1 251.715 57.1333   1
  -4   8  -1 370.732 64.0996   1
   4  -8   2 6181.38 143.126   1
   4  -8   2 6511.53 233.718   1
   4  -8   2 5899.53 139.955   1
   4  -8   2 6613.64 245.414   1
  -4   8  -2 6319.20 227.693   1
  -4   8  -2 6285.64 251.093   1
   4  -8   3 633.243 78.0034   1
   4  -8   3 663.656 73.9229   1
  -4   8  -3 577.134 74.9416   1
  -4   8  -3 577.115 85.9901   1
   4  -8   4 1824.77 184.811   1
   4  -8   4 1667.59 115.786   1
  -4   8  -4 1994.11 176.152   1
  -4   8  -4 2042.83 199.386   1
   4  -8   5 2844.03 162.744   1
   4  -8   5 2790.82  221.46   1
  -4   8  -5 2880.91 172.745   1
  -4   8  -5 2871.32 228.196   1
   4  -8   6 1401.88 122.832   1
   4  -8   6 1732.11 173.474   1
  -4   8  -6 1433.08 118.623   1
  -4   8  -6 1382.17 135.407   1
   4  -8   7 2457.21 150.553   1
  -4   8  -7 2257.28  235.23   1
  -4   8  -7 2203.47 179.618   1
   4  -8   8 597.761 88.1234   1
  -4   8  -8  398.52  171.64   1
  -4   8  -8 507.187 94.8375   1
   4  -7 -12 2660.99 221.793   1
   4  -7 -12 2480.49 218.826   1
   4  -7 -12 2794.87 221.275   1
   4  -7 -12 2904.69 296.123   1
  -4   7  12 2471.44 181.057   1
   4  -7 -11 936.187 199.782   1
   4  -7 -11 671.051 131.574   1
   4  -7 -11 726.586 123.468   1
   4  -7 -11 767.726 108.677   1
  -4   7  11 795.773  100.19   1
   4  -7 -10 4425.46 389.119   1
   4  -7 -10 4334.76 264.777   1
   4  -7 -10 4564.19 236.002   1
   4  -7 -10 4285.19 311.665   1
  -4   7  10 4264.46 205.372   1
   4  -7  -9 1168.73 116.242   1
   4  -7  -9 1050.23 224.342   1
   4  -7  -9 1000.58 138.497   1
   4  -7  -9 1058.43 104.701   1
  -4   7   9 1096.27 99.3086   1
  -4   7   9 1171.56 91.6536   1
   4  -7  -8 4021.54 241.662   1
   4  -7  -8 4116.83 249.016   1
   4  -7  -8 4361.80 206.118   1
   4  -7  -8 4165.25 265.122   1
  -4   7   8 4071.96  178.84   1
  -4   7   8 4031.75  166.51   1
   4  -7  -7 101.522 50.2048   1
   4  -7  -7 162.333 55.6501   1
   4  -7  -7 112.211 71.9122   1
   4  -7  -7  201.97 73.1186   1
  -4   7   7 68.7603 75.8334   1
  -4   7   7 99.1002 43.3368   1
   4  -7  -6 6000.77 310.697   1
   4  -7  -6 6109.61 214.672   1
   4  -7  -6 5613.02 261.486   1
   4  -7  -6 5658.09 296.004   1
  -4   7   6 5528.79 208.631   1
  -4   7   6 5698.69 195.177   1
   4  -7  -5 1831.92 109.462   1
   4  -7  -5 2118.31 129.008   1
   4  -7  -5 2229.99 175.335   1
   4  -7  -5 1978.51 166.382   1
  -4   7   5 1875.93 143.683   1
  -4   7   5 1762.73 163.157   1
   4  -7  -4 3384.32 273.054   1
   4  -7  -4 3138.78 135.074   1
   4  -7  -4 3102.33 143.912   1
   4  -7  -4 3308.25 210.867   1
  -4   7   4 2980.10 121.475   1
  -4   7   4 2953.46 133.871   1
   4  -7  -3 6348.72 254.249   1
   4  -7  -3 6652.67 216.519   1
   4  -7  -3 6419.41 227.028   1
   4  -7  -3 7146.31  288.93   1
  -4   7   3 6310.71 217.032   1
  -4   7   3 6332.79 267.276   1
   4  -7  -2 342.973 89.2609   1
   4  -7  -2 316.886 54.2009   1
   4  -7  -2 369.106 57.6863   1
   4  -7  -2 394.161 73.3064   1
  -4   7   2 391.928 87.5417   1
  -4   7   2 386.475 49.4392   1
   4  -7  -1 3633.67 126.741   1
   4  -7  -1 3352.71  138.17   1
   4  -7  -1 3311.05 141.231   1
   4  -7  -1 3373.88 104.905   1
  -4   7   1 3239.33  123.83   1
  -4   7   1 3277.32 140.699   1
   4  -7   0 824.688 67.6782   1
   4  -7   0 795.829  111.40   1
   4  -7   0 814.284 63.9741   1
   4  -7   0  960.96 76.2306   1
  -4   7   0 710.933 99.9942   1
  -4   7   0 723.663 74.7109   1
   4  -7   1 4235.55 131.922   1
   4  -7   1 4396.92 165.604   1
   4  -7   1 4153.13  210.75   1
   4  -7   1 4083.78 121.732   1
  -4   7  -1 3812.24 163.307   1
  -4   7  -1 4142.42 151.665   1
   4  -7   2 611.011 36.9859   1
   4  -7   2 616.748 105.148   1
   4  -7   2 589.197 97.2237   1
   4  -7   2  582.36 34.6094   1
  -4   7  -2 534.078 63.3711   1
  -4   7  -2 680.656 72.1659   1
   4  -7   3 4811.30 84.8458   1
   4  -7   3 4912.06  186.23   1
   4  -7   3 5114.37 181.074   1
   4  -7   3 4454.76 82.5486   1
  -4   7  -3 5081.42 182.917   1
  -4   7  -3 4942.81 197.263   1
   4  -7   4 3.92653 61.8328   1
   4  -7   4 48.7569 37.2728   1
  -4   7  -4-0.82628 37.3537   1
  -4   7  -4 95.0952 42.5344   1
   4  -7   5 6339.14 238.125   1
   4  -7   5 6293.07 308.325   1
  -4   7  -5 6364.04  236.47   1
  -4   7  -5 6186.56 339.931   1
   4  -7   6 1666.59 114.232   1
   4  -7   6 1632.11  106.13   1
  -4   7  -6 1646.27 169.962   1
  -4   7  -6 1568.99 126.808   1
   4  -7   7 1520.90 106.887   1
  -4   7  -7 1420.08 129.479   1
  -4   7  -7 1503.29 113.547   1
   4  -7   8 1918.25 189.173   1
  -4   7  -8 2051.12 156.388   1
  -4   7  -8 2083.56 139.868   1
   4  -7   9 565.425 83.2997   1
  -4   7  -9 591.585 160.894   1
  -4   7  -9 391.528 89.7366   1
   4  -7  10 1701.25 143.123   1
  -4   7 -10 1888.36 174.127   1
  -4   7 -10 1445.89 231.895   1
   4  -6 -13 810.762 128.829   1
   4  -6 -13  790.88 119.376   1
   4  -6 -13 848.169 209.965   1
   4  -6 -13 32.9157 196.301   1
   4  -6 -12 649.123 168.982   1
   4  -6 -12 537.848 107.437   1
   4  -6 -12-17.4625 151.674   1
   4  -6 -12 565.001 103.028   1
   4  -6 -11 2792.62 189.461   1
   4  -6 -11 2845.11 195.109   1
   4  -6 -11 2597.32 171.184   1
   4  -6 -11 2687.14 200.189   1
  -4   6  11 2716.75 163.538   1
   4  -6 -10 1344.43 141.848   1
   4  -6 -10 1346.18 137.217   1
   4  -6 -10 1279.68 115.956   1
   4  -6 -10 1264.22 191.208   1
  -4   6  10 1355.47 161.837   1
   4  -6  -9 7484.08 445.938   1
   4  -6  -9 7947.49 481.051   1
   4  -6  -9 7457.90 296.466   1
   4  -6  -9 7850.28 281.949   1
  -4   6   9 7220.11 264.061   1
  -4   6   9 7573.57 332.277   1
   4  -6  -8 92.2053 94.3542   1
   4  -6  -8 159.836 97.7878   1
   4  -6  -8 42.8059 48.2268   1
   4  -6  -8 89.6415 69.0819   1
  -4   6   8 44.5668 37.1605   1
  -4   6   8 81.5528 40.5489   1
   4  -6  -7 3189.82 148.473   1
   4  -6  -7 3084.59 195.344   1
   4  -6  -7 3306.70 190.699   1
   4  -6  -7 3081.85 138.926   1
  -4   6   7 3061.22 193.911   1
  -4   6   7 3233.30 176.796   1
   4  -6  -6 81.5434 62.7282   1
   4  -6  -6 89.0575 60.4833   1
   4  -6  -6 140.198  66.289   1
   4  -6  -6 43.9182 40.9781   1
  -4   6   6 74.1221 39.1468   1
  -4   6   6  126.45 34.7853   1
   4  -6  -512412.00 352.268   1
   4  -6  -512537.70 428.632   1
   4  -6  -512602.30 463.077   1
   4  -6  -511994.40 462.576   1
  -4   6   511823.10 323.551   1
  -4   6   512356.80 440.279   1
   4  -6  -4 2576.11 114.508   1
   4  -6  -4 2934.39 141.385   1
   4  -6  -4 2959.39 236.414   1
   4  -6  -4 2668.92 120.035   1
  -4   6   4 2561.00 114.476   1
  -4   6   4 2546.68  102.63   1
   4  -6  -3 5021.22 201.082   1
   4  -6  -3 5144.80 180.178   1
   4  -6  -3 5121.84 170.097   1
   4  -6  -3 5600.91 250.776   1
  -4   6   3 5153.49  229.56   1
  -4   6   3 5048.90 154.339   1
   4  -6  -2 287.992 47.4976   1
   4  -6  -2  269.45 80.0487   1
   4  -6  -2 516.481 47.3018   1
   4  -6  -2 339.719  83.247   1
  -4   6   2 270.283 67.1095   1
  -4   6   2 276.917 49.2374   1
   4  -6  -1 3237.45  171.70   1
   4  -6  -1 3017.20 122.014   1
   4  -6  -1 3441.68 157.802   1
   4  -6  -1 3574.57 146.184   1
  -4   6   1 2889.94 108.228   1
  -4   6   1 2827.54 174.201   1
   4  -6   0 9222.32 331.819   1
   4  -6   0 9294.49 268.257   1
   4  -6   0 9932.65 264.112   1
   4  -6   0 9584.81 273.975   1
  -4   6   0 8847.16 267.083   1
  -4   6   0 9341.26 313.997   1
   4  -6   1 1142.54 63.6528   1
   4  -6   1 1155.86 76.0594   1
   4  -6   1 1264.50  72.137   1
   4  -6   1 1195.20 41.8291   1
  -4   6  -1 1208.64  71.043   1
  -4   6  -1 1199.75 80.2903   1
   4  -6   2 5761.09 126.374   1
   4  -6   2 5901.97 239.218   1
   4  -6   2 5840.54 125.771   1
   4  -6   2 5671.49 186.172   1
  -4   6  -2 5745.22 181.218   1
  -4   6  -2 5880.80  198.15   1
   4  -6   3 1049.93 29.7353   1
   4  -6   3 1065.98 75.8349   1
   4  -6   3 1111.25 71.3513   1
  -4   6  -3 1283.03 72.4656   1
  -4   6  -3 1013.67 81.6334   1
   4  -6   4 3264.18 191.035   1
   4  -6   4 3337.14 128.002   1
  -4   6  -4 3176.12 184.726   1
  -4   6  -4 3292.58  141.82   1
   4  -6   5 95.9273 38.0413   1
   4  -6   5 106.776 40.6844   1
  -4   6  -5 85.9684 39.5089   1
  -4   6  -5 22.7664 44.6581   1
   4  -6   6 9300.22 387.012   1
   4  -6   6 9266.48 286.085   1
  -4   6  -6 8905.22 311.004   1
  -4   6  -6 9025.12 292.093   1
   4  -6   7 739.511 115.809   1
  -4   6  -7 866.177 136.954   1
  -4   6  -7  704.55 80.9155   1
   4  -6   8 2343.63 126.617   1
  -4   6  -8 2271.79 152.356   1
  -4   6  -8 2367.57 199.687   1
   4  -6   9  742.02 138.498   1
  -4   6  -9 914.882 115.066   1
  -4   6  -9 1213.29 102.012   1
   4  -6  10 769.685 88.8526   1
  -4   6 -10 690.149 172.433   1
  -4   6 -10 466.318 152.583   1
   4  -6  11 2699.72 165.144   1
  -4   6 -11 2481.63 204.947   1
  -4   6 -11 2488.19 279.056   1
   4  -5 -14 421.337 162.299   1
   4  -5 -14 24.3157 175.493   1
   4  -5 -14 567.314 178.452   1
   4  -5 -14 390.562  152.26   1
   4  -5 -13 1948.79 184.078   1
   4  -5 -13 1917.85 280.275   1
   4  -5 -13 1988.98  167.37   1
   4  -5 -12 807.645 110.413   1
   4  -5 -12 721.452 112.746   1
   4  -5 -12  883.01 157.599   1
   4  -5 -12-21.4348 160.747   1
   4  -5 -11 3673.27 323.033   1
   4  -5 -11 3612.40 207.829   1
   4  -5 -11 3687.43 195.845   1
   4  -5 -11 3579.83 203.996   1
   4  -5 -10 3116.93 176.974   1
   4  -5 -10 2958.32  158.38   1
   4  -5 -10 2686.83 240.017   1
   4  -5 -10 2775.13 190.076   1
  -4   5  10 2542.50 212.577   1
   4  -5  -9 2751.17  177.27   1
   4  -5  -9 2879.31 173.667   1
   4  -5  -9 2899.82 147.391   1
   4  -5  -9 2835.67 206.251   1
  -4   5   9 2654.59 118.576   1
  -4   5   9 2627.40 132.345   1
   4  -5  -8 2950.71 167.549   1
   4  -5  -8 2636.10 167.495   1
   4  -5  -8 2682.74 134.192   1
   4  -5  -8 2598.29 128.497   1
  -4   5   8 2550.54 159.626   1
  -4   5   8 2473.15 170.708   1
   4  -5  -7 1467.57 191.088   1
   4  -5  -7 1425.68 121.125   1
   4  -5  -7 1414.48 141.903   1
   4  -5  -7 1272.25 88.7774   1
  -4   5   7 1554.10 77.5341   1
  -4   5   7 1456.88 85.4116   1
   4  -5  -6 6475.42 370.954   1
   4  -5  -6 6687.85 278.068   1
   4  -5  -6 6351.28 270.952   1
  -4   5   6 6395.43 195.491   1
  -4   5   6 6125.14 177.388   1
   4  -5  -5 979.657 162.034   1
   4  -5  -5 1004.57 73.7341   1
   4  -5  -5 1140.53 109.414   1
  -4   5   5 1176.93 92.0757   1
  -4   5   5 1062.76 105.047   1
   4  -5  -410507.00  294.30   1
   4  -5  -410319.50 355.831   1
   4  -5  -411380.90  374.62   1
  -4   5   410616.30  323.28   1
  -4   5   410675.20 291.721   1
   4  -5  -3 1864.11  86.876   1
   4  -5  -3 1792.48 105.249   1
   4  -5  -3 1992.76 88.8884   1
  -4   5   3 1818.36 86.1123   1
  -4   5   3 1802.97   75.57   1
   4  -5  -216885.00 435.048   1
   4  -5  -216523.90 449.011   1
   4  -5  -216602.20 426.386   1
  -4   5   216351.00 496.129   1
  -4   5   216791.40 410.265   1
   4  -5  -1 794.892 74.5488   1
   4  -5  -1 734.709 82.1282   1
   4  -5  -1  688.78 51.6712   1
   4  -5  -1 641.773   54.98   1
  -4   5   1 680.486 49.6715   1
  -4   5   1 627.351 53.1009   1
   4  -5   0 9719.41 217.257   1
   4  -5   0 9625.58 250.184   1
   4  -5   010087.80 274.508   1
   4  -5   0 9283.95 249.349   1
  -4   5   0 9382.84 315.407   1
  -4   5   0 9256.73 295.917   1
   4  -5   1 4869.80  101.54   1
   4  -5   1 4984.64 136.773   1
   4  -5   1 4956.71 195.902   1
   4  -5   1 5025.71 201.874   1
  -4   5  -1 4659.04 150.506   1
  -4   5  -1 4683.90 142.652   1
   4  -5   2 100.593 20.5742   1
   4  -5   2 105.586  33.386   1
   4  -5   2 141.139 32.5933   1
   4  -5   2 70.2474 22.0055   1
  -4   5  -2 153.826 50.3356   1
  -4   5  -2  189.24 36.8524   1
   4  -5   3 6869.99 114.374   1
   4  -5   3 7001.02 119.371   1
   4  -5   3 6958.21 203.147   1
   4  -5   3 7246.57  197.19   1
  -4   5  -3 6953.12 196.631   1
  -4   5  -3 6919.35 208.002   1
   4  -5   4 1536.29 124.748   1
   4  -5   4 1800.52 114.865   1
  -4   5  -4 1558.57 81.1104   1
  -4   5  -4 1697.78 135.085   1
   4  -5   5 6414.50 201.793   1
   4  -5   5 6421.03  192.44   1
  -4   5  -5 6291.01 199.244   1
  -4   5  -5 6725.68  213.82   1
   4  -5   6 545.763 60.2596   1
   4  -5   6 647.838 82.4734   1
  -4   5  -6  458.68 63.1475   1
  -4   5  -6 451.408 58.1606   1
   4  -5   7 8079.34 245.087   1
[truncated: 511,589 more chars]
