# Supplementary material for: Crystal structure of fac-aqua­[(E)-4-(benzo[d]thia­zol-2-yl)-N-(pyridin-2-yl­methyl­idene)aniline-κ2 N,N′]tricarbonylrhenium(I) hexa­fluorido­phosphate methanol monosolvate
Source: Acta Crystallogr E Crystallogr Commun. 2019 Apr 5;75(Pt 5):580–4. doi: 10.1107/S2056989019004298 (PMC6505602; doi:10.1107/S2056989019004298)
Supplement: Supplementary file 2 [file e-75-00580-Isup2.hkl]

data_I                                                                          
_shelx_title ' *** remK11****'                                                  
_shelx_refln_list_code          4                                               
_shelx_F_calc_maximum      242.81                                               
_exptl_crystal_F_000       756.00                                               
_reflns_d_resolution_high  0.7828                                               
                                                                                
loop_                                                                           
 _space_group_symop_operation_xyz                                               
 'x, y, z'                                                                      
 '-x, -y, -z'                                                                   
                                                                                
_cell_length_a    10.0447                                                       
_cell_length_b    10.7580                                                       
_cell_length_c    13.6263                                                       
_cell_angle_alpha  74.335                                                       
_cell_angle_beta   76.285                                                       
_cell_angle_gamma  68.874                                                       
                                                                                
_shelx_F_squared_multiplier     1.000                                           
                                                                                
loop_                                                                           
 _refln_index_h                                                                 
 _refln_index_k                                                                 
 _refln_index_l                                                                 
 _refln_F_squared_calc                                                          
 _refln_F_squared_meas                                                          
 _refln_F_squared_sigma                                                         
 _refln_observed_status                                                         
   2   0   0       2793.47       3011.65        17.77 o                         
   3   0   0       9701.67      10084.93        73.44 o                         
   4   0   0       5552.26       5608.54        45.25 o                         
   5   0   0      10645.76      10399.53        91.09 o                         
   6   0   0       5208.94       5225.59        51.95 o                         
   7   0   0       1412.84       1511.05        26.00 o                         
   8   0   0       3095.26       3087.05        46.37 o                         
   9   0   0       3907.15       3818.79        55.60 o                         
  10   0   0       1603.80       1674.23        45.52 o                         
  11   0   0        455.56        493.72        27.20 o                         
 -11   1   0        309.70        267.19        27.61 o                         
 -10   1   0        236.60        178.94        17.35 o                         
  -9   1   0        215.61        253.65        16.76 o                         
  -8   1   0       3849.44       3849.26        57.40 o                         
  -7   1   0       5564.60       5577.73        67.97 o                         
  -6   1   0       1081.16       1039.96        23.30 o                         
  -5   1   0        101.67         94.89         5.71 o                         
  -4   1   0       5922.52       5732.99        49.49 o                         
  -3   1   0       8925.92       8869.83        68.37 o                         
  -2   1   0      12839.10      13404.98        99.81 o                         
  -1   1   0       5093.75       5339.35        50.15 o                         
   2   1   0      22292.11      23772.21       187.67 o                         
   3   1   0      10213.83      10374.64        74.82 o                         
   4   1   0        248.46        254.13         7.39 o                         
   5   1   0       2886.69       2917.73        47.72 o                         
   6   1   0       5662.33       5382.13        49.37 o                         
   7   1   0       5173.97       5097.63        59.64 o                         
   8   1   0       2084.98       2138.79        48.31 o                         
   9   1   0         21.07          5.01         6.68 o                         
  10   1   0       2208.59       2112.08        42.22 o                         
  11   1   0       1659.65       1660.54        50.34 o                         
  12   1   0        663.20        719.75        35.37 o                         
 -11   2   0        427.10        408.50        47.97 o                         
 -10   2   0        876.93        862.86        38.60 o                         
  -9   2   0        487.12        434.84        19.98 o                         
  -8   2   0         43.06         39.30        10.33 o                         
  -7   2   0       1307.50       1254.55        26.57 o                         
  -6   2   0       7053.23       7307.19        78.18 o                         
  -5   2   0       9868.36       9704.27        94.08 o                         
  -4   2   0       2376.92       2331.38        28.10 o                         
  -3   2   0       4984.28       4719.30        38.66 o                         
  -2   2   0       2940.92       2928.51        22.03 o                         
  -1   2   0       8996.08       9112.33        78.22 o                         
   0   2   0      24237.09      25698.26       229.31 o                         
   1   2   0       4446.11       4491.52        24.19 o                         
   2   2   0      20677.16      22487.92       335.96 o                         
   3   2   0       9850.49       9929.51        78.44 o                         
   4   2   0       9311.62       9233.36        75.97 o                         
   5   2   0        866.70        855.97        17.70 o                         
   6   2   0        100.72        116.82         6.64 o                         
   7   2   0        720.56        694.43        21.48 o                         
   8   2   0       6136.80       5959.74        76.87 o                         
   9   2   0       4896.60       4783.98        94.23 o                         
  10   2   0        199.59        207.66        21.21 o                         
  11   2   0        254.36        271.90        23.70 o                         
  12   2   0        849.27        821.49        37.95 o                         
 -10   3   0        138.73        136.84        18.79 o                         
  -9   3   0        731.66        758.13        55.05 o                         
  -8   3   0       2606.95       2458.74        44.72 o                         
  -7   3   0       1514.92       1470.11        51.41 o                         
  -6   3   0        275.33        231.88        11.94 o                         
  -5   3   0       5610.41       5624.12        60.97 o                         
  -4   3   0       8231.25       8098.66        81.20 o                         
  -3   3   0       4643.53       4545.04        43.79 o                         
  -2   3   0        289.96        317.95         7.62 o                         
  -1   3   0        193.86        171.37         6.61 o                         
   0   3   0       5294.48       5199.66        37.12 o                         
   1   3   0      12127.89      12689.72        91.34 o                         
   2   3   0       7756.79       7874.98        52.65 o                         
   3   3   0        416.94        484.88        14.14 o                         
   4   3   0       3227.91       3351.51        30.45 o                         
   5   3   0      15979.38      16454.70       158.59 o                         
   6   3   0       4804.98       4605.55        46.19 o                         
   7   3   0       1256.87       1252.11        31.05 o                         
   8   3   0         15.08         18.27         7.52 o                         
   9   3   0       1046.74        980.25        22.76 o                         
  10   3   0       3053.13       3011.35        54.73 o                         
  11   3   0       1719.39       1751.01        43.03 o                         
  12   3   0        168.83        177.45        33.11 o                         
 -10   4   0        219.36        152.05        29.43 o                         
  -9   4   0          0.38         17.41        15.37 o                         
  -8   4   0       1336.04       1404.48        32.90 o                         
  -7   4   0       2233.37       2075.19        38.15 o                         
  -6   4   0       3876.29       3684.99        54.57 o                         
  -5   4   0        969.76        984.21        30.43 o                         
  -4   4   0        613.13        659.85        20.29 o                         
  -3   4   0       4238.73       4072.29        45.45 o                         
  -2   4   0      11870.65      11840.30       114.32 o                         
  -1   4   0       6896.35       7027.48        59.15 o                         
   0   4   0        280.04        295.44         9.37 o                         
   1   4   0      17431.38      18119.01       150.32 o                         
   2   4   0       4317.01       4515.37        33.27 o                         
   3   4   0       6800.31       6634.14        52.28 o                         
   4   4   0       5623.16       5724.25        55.14 o                         
   5   4   0       2176.39       2222.10        16.61 o                         
   6   4   0       4916.55       4720.32        46.47 o                         
   7   4   0       5285.20       5219.10        53.06 o                         
   8   4   0       2715.76       2810.33        36.83 o                         
   9   4   0        433.35        411.38        19.81 o                         
  10   4   0        306.24        293.73        16.06 o                         
  11   4   0       1108.84       1038.05        72.97 o                         
  12   4   0       2331.49       2504.87        74.33 o                         
  -9   5   0       1499.66       1396.05        42.23 o                         
  -8   5   0        684.36        629.52        28.87 o                         
  -7   5   0        118.09        127.42        12.91 o                         
  -6   5   0       2417.77       2341.87        41.98 o                         
  -5   5   0       4037.91       3938.71        55.15 o                         
  -4   5   0       5393.80       5473.60        64.22 o                         
  -3   5   0         40.17         66.20         7.61 o                         
  -2   5   0       2125.69       1901.02        21.44 o                         
  -1   5   0       5552.86       5227.09        47.90 o                         
   0   5   0      18026.88      18104.03       163.36 o                         
   1   5   0      11306.22      11907.41       100.87 o                         
   2   5   0        256.38        346.60         7.82 o                         
   3   5   0       3790.17       3840.36        31.89 o                         
   4   5   0      11916.74      11736.56       108.11 o                         
   5   5   0       7626.37       7745.28       101.59 o                         
   6   5   0       1690.49       1704.20        33.30 o                         
   7   5   0         45.42         63.79        11.44 o                         
   8   5   0       1614.85       1560.51        24.09 o                         
   9   5   0       2684.06       2702.37        57.44 o                         
  10   5   0        790.80        852.92        33.65 o                         
  11   5   0         17.76          3.26        11.77 o                         
  12   5   0        277.22        145.04        63.71 o                         
  -8   6   0        774.54        821.24        29.25 o                         
  -7   6   0       2174.26       2154.15        61.98 o                         
  -6   6   0       1607.35       1496.84        29.54 o                         
  -5   6   0          7.28         13.54         7.00 o                         
  -4   6   0       5406.95       5363.69        68.21 o                         
  -3   6   0       6533.28       6416.29        80.21 o                         
  -2   6   0       2965.02       2927.13        32.58 o                         
  -1   6   0       1499.35       1571.84        21.66 o                         
   0   6   0       4026.17       3807.69        37.12 o                         
   1   6   0      20203.95      19911.59       194.37 o                         
   2   6   0       7351.73       7178.67        59.22 o                         
   3   6   0        859.60        738.33         9.31 o                         
   4   6   0        756.42        738.29        18.81 o                         
   5   6   0       3655.20       3570.57        36.62 o                         
   6   6   0      10496.44      10630.29       142.06 o                         
   7   6   0       6781.46       6731.37        99.14 o                         
   8   6   0        728.65        784.62        57.98 o                         
   9   6   0       1382.41       1381.49        39.77 o                         
  10   6   0       1917.25       1883.29        48.17 o                         
  11   6   0       1870.07       1886.00        53.34 o                         
  12   6   0       1210.43       1250.62        59.63 o                         
  -7   7   0       1157.73       1178.91        32.54 o                         
  -6   7   0       1566.72       1624.93        35.67 o                         
  -5   7   0        989.29       1002.24        26.08 o                         
  -4   7   0        509.22        468.99        18.10 o                         
  -3   7   0       2012.47       2011.64        35.39 o                         
  -2   7   0       9108.12       8735.37        95.81 o                         
  -1   7   0       7964.39       7900.29        87.50 o                         
   0   7   0       3442.05       3416.63        34.29 o                         
   1   7   0          1.03         18.12         5.73 o                         
   2   7   0       1628.41       1519.51        17.71 o                         
   3   7   0       7206.55       7118.41        69.29 o                         
   4   7   0      11723.16      11404.24       106.61 o                         
   5   7   0       2294.90       2240.51        27.73 o                         
   6   7   0       2688.10       2504.13        28.30 o                         
   7   7   0       3461.36       3455.16        57.39 o                         
   8   7   0       2819.43       2762.08        81.76 o                         
   9   7   0       2090.51       2181.73        56.70 o                         
  10   7   0        247.05        259.32        25.60 o                         
  11   7   0        297.08        303.94        31.54 o                         
  12   7   0        989.19       1042.75        61.12 o                         
  -7   8   0        117.58         81.60        14.22 o                         
  -6   8   0         19.70         18.13        10.64 o                         
  -5   8   0       1696.57       1721.01        35.21 o                         
  -4   8   0       4943.11       4925.64        76.24 o                         
  -3   8   0       1800.99       1735.34        41.09 o                         
  -2   8   0         25.39          7.53         6.62 o                         
  -1   8   0       3495.77       3452.01        45.05 o                         
   0   8   0       3096.47       3097.56        37.67 o                         
   1   8   0       9450.14       9173.88        94.40 o                         
   2   8   0       3549.34       3405.25        37.67 o                         
   3   8   0         22.75         19.04         5.74 o                         
   4   8   0       4649.78       4692.80        46.07 o                         
   5   8   0       7319.03       7584.80        88.73 o                         
   6   8   0       4791.11       4682.49        50.74 o                         
   7   8   0        226.50        258.63        27.52 o                         
   8   8   0        300.27        299.06        24.06 o                         
   9   8   0       2667.11       2673.30        68.55 o                         
  10   8   0       2747.49       2795.96        77.66 o                         
  11   8   0       1027.47       1088.99        49.15 o                         
  -5   9   0         46.85         28.41         9.57 o                         
  -4   9   0         88.54        137.57        19.91 o                         
  -3   9   0       1933.60       1978.39        35.34 o                         
  -2   9   0       3805.99       3691.27        50.14 o                         
  -1   9   0       1287.27       1261.55        29.36 o                         
   0   9   0          0.03         -0.10         6.80 o                         
   1   9   0       5085.13       5021.11        61.02 o                         
   2   9   0       3998.80       4014.17        43.65 o                         
   3   9   0        800.06        821.21        16.92 o                         
   4   9   0       1965.07       2003.12        29.13 o                         
   5   9   0         71.20         67.09        11.12 o                         
   6   9   0       3670.44       3727.13        49.54 o                         
   7   9   0       5981.53       6043.56       106.19 o                         
   8   9   0       2257.03       2261.61        62.45 o                         
   9   9   0         13.26         24.15        14.74 o                         
  10   9   0        558.27        557.42        38.68 o                         
  11   9   0        666.39        649.12        46.00 o                         
  -4  10   0       1403.27       1309.36        48.17 o                         
  -3  10   0         92.64         37.52        11.68 o                         
  -2  10   0       1098.64       1175.97        28.81 o                         
  -1  10   0       5000.83       4991.92        64.17 o                         
   0  10   0       4201.84       4148.97        61.66 o                         
   1  10   0        139.67        143.78        11.64 o                         
   2  10   0        454.01        467.16        24.88 o                         
   3  10   0       1452.91       1468.00        31.02 o                         
   4  10   0       2654.46       2666.56        37.46 o                         
   5  10   0       5201.92       5485.01        79.75 o                         
   6  10   0        764.80        827.20        22.34 o                         
   7  10   0        435.93        362.10        25.75 o                         
   8  10   0       3710.78       3691.83       117.74 o                         
   9  10   0       1798.55       1865.27        57.65 o                         
  10  10   0        567.92        553.10        38.92 o                         
  -3  11   0        969.39        953.39        57.93 o                         
  -2  11   0        561.71        543.37        31.39 o                         
  -1  11   0          2.49         12.15         9.55 o                         
   0  11   0        629.57        687.00        26.65 o                         
   1  11   0       3388.54       3378.44        49.84 o                         
   2  11   0       2124.68       2082.14        44.47 o                         
   3  11   0        193.80        178.28        13.75 o                         
   4  11   0        757.32        770.21        24.53 o                         
   5  11   0       1727.97       1698.25        33.85 o                         
   6  11   0       3351.09       3485.12        62.73 o                         
   7  11   0       2257.90       2324.05        55.75 o                         
   8  11   0        351.49        401.62        47.84 o                         
   9  11   0       1067.61       1019.47        54.04 o                         
  -1  12   0       2359.30       2418.57        73.79 o                         
   0  12   0       1527.71       1521.29        38.15 o                         
   1  12   0         21.61         12.66        11.60 o                         
   2  12   0       2419.88       2468.30        49.65 o                         
   3  12   0       2157.69       2293.28        47.06 o                         
   4  12   0        949.69        977.47        28.57 o                         
   5  12   0        855.45        830.69        28.07 o                         
   6  12   0         20.77         17.17        16.90 o                         
   7  12   0       2446.11       2563.42        76.31 o                         
   8  12   0       2637.69       2609.55        99.20 o                         
   2  13   0        353.39        336.95        27.93 o                         
   3  13   0        142.32        114.11        16.68 o                         
   4  13   0       1269.11       1323.20        42.65 o                         
   5  13   0       2785.43       2921.90        59.41 o                         
   6  13   0        492.94        592.35        81.36 o                         
  -7 -12   1        105.24        101.54        23.56 o                         
  -6 -12   1       2115.38       2163.13        64.04 o                         
  -5 -12   1       3955.07       3965.86        58.18 o                         
  -4 -12   1        861.89        912.29        27.46 o                         
  -3 -12   1         41.66         44.06        12.51 o                         
  -2 -12   1        447.66        418.56        19.44 o                         
  -1 -12   1       2191.04       2270.52        45.71 o                         
   0 -12   1       1780.54       1841.76        53.17 o                         
   1 -12   1        447.45        506.32        52.49 o                         
  -9 -11   1        849.73        749.26       130.15 o                         
  -8 -11   1       3034.42       3072.78        77.59 o                         
  -7 -11   1       1553.54       1595.37        75.74 o                         
  -6 -11   1         14.43          8.98        10.36 o                         
  -5 -11   1        729.02        749.20        37.15 o                         
  -4 -11   1       2780.16       2756.12        45.24 o                         
  -3 -11   1       4677.50       4646.06        75.96 o                         
  -2 -11   1       1947.55       1933.05        38.47 o                         
  -1 -11   1         74.43         72.91        11.73 o                         
   0 -11   1       2473.10       2451.13        46.74 o                         
   1 -11   1       1853.26       1919.19        53.99 o                         
   2 -11   1       1409.73       1555.71        56.59 o                         
   3 -11   1        791.95        822.44        43.26 o                         
 -10 -10   1       2408.75       2443.80        82.02 o                         
  -9 -10   1        105.60        105.78        31.81 o                         
  -8 -10   1       1451.31       1492.66        48.79 o                         
  -7 -10   1       2070.24       2069.97        61.92 o                         
  -6 -10   1       2223.82       2112.92        43.57 o                         
  -5 -10   1       1626.45       1660.91        33.22 o                         
  -4 -10   1        440.64        462.47        31.96 o                         
  -3 -10   1        637.59        681.50        22.65 o                         
  -2 -10   1       2905.77       2974.41        45.09 o                         
  -1 -10   1       2564.88       2566.52        42.46 o                         
   0 -10   1        617.78        661.76        26.12 o                         
   1 -10   1         21.62         26.64         9.37 o                         
   2 -10   1       1855.14       1822.54        35.41 o                         
   3 -10   1       2159.96       2287.94        56.18 o                         
   4 -10   1        831.44        866.24        43.60 o                         
 -11  -9   1        147.32        178.79        39.36 o                         
 -10  -9   1       1036.22       1086.31        54.04 o                         
  -9  -9   1       1121.17       1150.06        44.84 o                         
  -8  -9   1       1328.37       1338.71        40.38 o                         
  -7  -9   1         11.37         17.78        12.43 o                         
  -6  -9   1        497.76        487.64        17.42 o                         
  -5  -9   1       1624.07       1661.48        29.71 o                         
  -4  -9   1       5214.63       5145.90        63.90 o                         
  -3  -9   1       1776.58       1761.86        31.71 o                         
  -2  -9   1         24.18         35.98         8.76 o                         
  -1  -9   1       1427.52       1415.29        32.33 o                         
   0  -9   1       4888.05       4938.28        86.91 o                         
   1  -9   1       2343.27       2459.14        42.51 o                         
   2  -9   1        210.01        182.14        10.44 o                         
   3  -9   1         34.88         25.27         7.36 o                         
   4  -9   1       1623.66       1667.75        66.50 o                         
   5  -9   1       1343.61       1331.64        55.63 o                         
 -11  -8   1       1296.73       1341.24        64.07 o                         
 -10  -8   1         52.72         55.48        20.82 o                         
  -9  -8   1        387.75        362.94        26.70 o                         
  -8  -8   1       3695.41       3703.51        81.80 o                         
  -7  -8   1       3352.85       3327.73        62.08 o                         
  -6  -8   1        544.35        567.26        21.31 o                         
  -5  -8   1          1.05          2.25         5.54 o                         
  -4  -8   1        171.79        210.16        11.20 o                         
  -3  -8   1       4318.62       4432.52        49.11 o                         
  -2  -8   1       7032.27       6885.59        65.81 o                         
  -1  -8   1       3041.15       2951.80        33.81 o                         
   0  -8   1       1834.13       1824.59        26.81 o                         
   1  -8   1       4294.98       4059.40        56.90 o                         
   2  -8   1       2608.70       2599.14        54.27 o                         
   3  -8   1       1112.73       1122.88        20.61 o                         
   4  -8   1        176.99        195.58        24.86 o                         
   5  -8   1         99.64        110.82        12.96 o                         
   6  -8   1       1394.14       1266.05        53.80 o                         
 -11  -7   1       1100.54       1158.57        54.79 o                         
 -10  -7   1       2927.59       2889.85        72.38 o                         
  -9  -7   1       4564.08       4432.89        93.12 o                         
  -8  -7   1        342.98        381.78        33.47 o                         
  -7  -7   1       1797.36       1808.62        38.93 o                         
  -6  -7   1       4322.55       4456.50        87.83 o                         
  -5  -7   1       2796.78       2858.06        34.32 o                         
  -4  -7   1       3055.14       3021.37        30.39 o                         
  -3  -7   1        117.33        132.99         6.91 o                         
  -2  -7   1       3819.65       3770.92        35.49 o                         
  -1  -7   1       7184.59       7198.96        93.88 o                         
   0  -7   1       5918.84       5905.34        57.89 o                         
   1  -7   1        698.66        691.90        16.92 o                         
   2  -7   1        656.09        699.00        17.01 o                         
   3  -7   1       2868.28       2880.58        36.87 o                         
   4  -7   1       2441.96       2365.41        35.08 o                         
   5  -7   1       1000.65       1010.99        25.95 o                         
   6  -7   1         42.55         41.37         9.99 o                         
   7  -7   1        274.92        223.41        15.91 o                         
 -12  -6   1       1114.40       1237.72        60.78 o                         
 -11  -6   1        120.53        138.19        31.86 o                         
 -10  -6   1        823.30        862.15        74.66 o                         
  -9  -6   1       1962.14       1950.89        55.00 o                         
  -8  -6   1       3112.59       3082.71        59.73 o                         
  -7  -6   1       2154.79       2219.64        50.93 o                         
  -6  -6   1        132.05        143.75        12.34 o                         
  -5  -6   1       5189.00       5177.78        69.91 o                         
  -4  -6   1       8437.78       8973.67        76.66 o                         
  -3  -6   1       3751.04       3743.13        33.27 o                         
  -2  -6   1        440.11        371.50         9.49 o                         
  -1  -6   1        897.50        990.05        14.68 o                         
   0  -6   1       7241.65       7365.97        63.70 o                         
   1  -6   1      16385.29      15927.67       170.98 o                         
   2  -6   1       3081.56       2972.79        33.99 o                         
   3  -6   1         98.79        106.97         6.75 o                         
   4  -6   1        669.58        681.76        14.56 o                         
   5  -6   1        498.03        526.63        16.27 o                         
   6  -6   1       2373.96       2478.43        43.94 o                         
   7  -6   1        839.44        902.25        28.01 o                         
   8  -6   1          8.41         26.48        12.33 o                         
 -12  -5   1       1336.38       1441.30        64.62 o                         
 -10  -5   1       1921.74       1992.88        52.81 o                         
  -9  -5   1       1077.53       1064.38        38.74 o                         
  -8  -5   1        636.85        608.44        30.11 o                         
  -7  -5   1      12236.95      12147.09       171.61 o                         
  -6  -5   1       8375.67       8585.62       134.75 o                         
  -5  -5   1       2487.11       2704.26        40.58 o                         
  -4  -5   1        760.05        767.61        15.53 o                         
  -3  -5   1       1072.90       1041.22        12.03 o                         
  -2  -5   1      13246.43      13531.02       111.88 o                         
  -1  -5   1      22282.62      23082.44       215.58 o                         
   0  -5   1       1681.74       1652.01        16.14 o                         
   1  -5   1       4646.72       4593.34        42.80 o                         
   2  -5   1       9492.59       9525.44        85.80 o                         
   3  -5   1       4943.93       4904.23        60.12 o                         
   4  -5   1       2866.09       2770.05        33.59 o                         
   5  -5   1          4.04          7.86         9.04 o                         
   6  -5   1        721.20        702.99        21.15 o                         
   7  -5   1       2118.37       2157.17        45.10 o                         
   8  -5   1       2900.08       2838.59        90.58 o                         
   9  -5   1        652.29        661.48        45.28 o                         
 -12  -4   1         51.45         59.94        27.40 o                         
 -11  -4   1        329.01        251.50        95.88 o                         
 -10  -4   1       2162.11       2050.85        84.87 o                         
  -9  -4   1       2256.59       2232.22        57.22 o                         
  -8  -4   1        507.16        502.59        21.85 o                         
  -7  -4   1        399.99        389.00        12.03 o                         
  -6  -4   1       5094.06       5023.74        70.90 o                         
  -5  -4   1       7320.32       7479.58       107.11 o                         
  -4  -4   1      11980.74      11794.29       135.50 o                         
  -3  -4   1       5139.62       5479.06        37.48 o                         
  -2  -4   1       3276.27       3334.04        23.97 o                         
  -1  -4   1       6694.33       6546.50        46.68 o                         
   0  -4   1      13299.86      13098.95       105.04 o                         
   1  -4   1       9596.30       9441.35        80.21 o                         
   2  -4   1        543.89        586.88        11.39 o                         
   3  -4   1       2665.21       2666.95        53.99 o                         
   4  -4   1       9158.94       9051.93       115.97 o                         
   5  -4   1       3874.50       3653.08        50.08 o                         
   6  -4   1       1025.56       1050.16        29.11 o                         
   7  -4   1         39.81         47.15        11.16 o                         
   8  -4   1        643.18        662.70        50.75 o                         
   9  -4   1       1403.04       1439.04        45.58 o                         
  10  -4   1       1081.93       1192.53        44.83 o                         
 -12  -3   1       1762.31       1910.72        73.34 o                         
 -11  -3   1        604.60        655.03        41.15 o                         
 -10  -3   1         61.98         63.23        11.70 o                         
  -9  -3   1         85.97         93.31        10.51 o                         
  -8  -3   1       3357.68       3357.37        54.17 o                         
  -7  -3   1       6409.21       6642.56        73.27 o                         
  -6  -3   1       5012.09       4944.94        49.29 o                         
  -5  -3   1        425.46        410.13        11.30 o                         
  -4  -3   1      10206.33      10119.29       113.47 o                         
  -3  -3   1      15558.43      16205.76       174.91 o                         
  -2  -3   1        138.34        152.09         3.99 o                         
  -1  -3   1       2563.13       2615.46        23.88 o                         
   0  -3   1        659.38        637.08         7.81 o                         
   1  -3   1      12971.55      12970.00       110.95 o                         
   2  -3   1       8757.22       8433.21        73.36 o                         
   3  -3   1       2938.84       2890.24        27.76 o                         
   4  -3   1         10.15         28.13         5.00 o                         
   5  -3   1       2481.71       2432.96        36.07 o                         
   6  -3   1       5276.52       5030.24        60.67 o                         
   7  -3   1       2903.85       2850.36        62.23 o                         
   8  -3   1       1105.17       1142.45        40.34 o                         
   9  -3   1        167.18        155.76        22.82 o                         
  10  -3   1        980.73        973.03        67.31 o                         
 -12  -2   1        513.12        506.65        36.85 o                         
 -11  -2   1       1416.92       1450.99        47.02 o                         
 -10  -2   1       1564.54       1609.72        40.90 o                         
  -9  -2   1        579.86        638.54        25.54 o                         
  -8  -2   1       1185.29       1276.31        25.58 o                         
  -7  -2   1       1456.12       1296.42        24.64 o                         
  -6  -2   1       6121.07       6148.03        57.24 o                         
  -5  -2   1       7473.21       7531.38        59.17 o                         
  -4  -2   1       1283.06       1153.46        10.42 o                         
  -3  -2   1        297.81        345.51        11.02 o                         
  -2  -2   1       6893.50       7352.78        66.42 o                         
  -1  -2   1        203.08        246.99         3.88 o                         
   0  -2   1       2121.85       2184.35        12.85 o                         
   1  -2   1         67.67         95.91         7.40 o                         
   2  -2   1       2815.65       2804.57        36.48 o                         
   3  -2   1       6341.33       6276.42        51.48 o                         
   4  -2   1      10114.08      10151.84        90.45 o                         
   5  -2   1       3356.36       3067.67        31.27 o                         
   6  -2   1        861.08        961.69        17.10 o                         
   7  -2   1       3597.34       3519.12        45.57 o                         
   8  -2   1       1749.63       1748.97        38.60 o                         
   9  -2   1        716.96        741.07        22.87 o                         
  10  -2   1        158.96        112.80        19.91 o                         
  11  -2   1         30.88         17.15        13.35 o                         
 -11  -1   1         23.84          6.52         9.53 o                         
 -10  -1   1        797.17        810.71        27.49 o                         
  -9  -1   1       3292.62       3176.38        62.28 o                         
  -8  -1   1       2322.18       2279.19        30.34 o                         
  -7  -1   1        776.14        776.64        14.07 o                         
  -6  -1   1          6.82          7.36         4.96 o                         
  -5  -1   1       3067.07       2983.28        25.90 o                         
  -4  -1   1      12266.07      12323.46        99.99 o                         
  -3  -1   1      13603.10      13582.70       101.12 o                         
  -2  -1   1        198.68        243.08         7.57 o                         
  -1  -1   1      13695.78      14796.68       128.63 o                         
   1  -1   1       5872.55       5927.74        37.66 o                         
   2  -1   1      26443.25      28094.36       245.58 o                         
   3  -1   1        945.01        947.31         9.19 o                         
   4  -1   1       4657.72       4762.25        38.76 o                         
   5  -1   1      10671.33      10751.56        98.09 o                         
   6  -1   1       3052.67       3009.55        32.21 o                         
   7  -1   1        898.68        864.92        18.15 o                         
   8  -1   1         79.26        111.82        10.52 o                         
   9  -1   1        777.00        804.92        23.39 o                         
  10  -1   1       1835.58       1898.67        45.56 o                         
  11  -1   1        646.33        684.71        35.44 o                         
 -11   0   1       2165.28       2185.08        57.37 o                         
 -10   0   1        757.87        722.51        25.78 o                         
  -9   0   1        273.09        247.42        15.63 o                         
  -8   0   1       1042.42        977.33        30.11 o                         
  -7   0   1       1934.35       1796.77        25.52 o                         
  -6   0   1       4726.19       4445.26        48.02 o                         
  -5   0   1       2732.58       2725.77        31.22 o                         
  -4   0   1         59.25         92.54         4.85 o                         
  -3   0   1       8317.73       8446.40        60.71 o                         
  -2   0   1      33029.60      35306.16       333.20 o                         
   2   0   1      23492.50      24831.97       203.20 o                         
   3   0   1       1206.04       1155.23        12.15 o                         
   4   0   1       1293.56       1269.25        14.11 o                         
   5   0   1         25.76         39.39         3.93 o                         
   6   0   1       4900.16       5086.71        50.41 o                         
   7   0   1       6659.18       6683.23        70.16 o                         
   8   0   1       2646.14       2595.85        56.03 o                         
   9   0   1         43.26         48.71        10.51 o                         
  10   0   1        385.10        392.05        20.11 o                         
  11   0   1        495.92        588.20        25.82 o                         
 -11   1   1        284.51        322.83        33.10 o                         
 -10   1   1       1085.92       1095.86        35.17 o                         
  -9   1   1       1320.15       1310.39        33.70 o                         
  -8   1   1       1904.87       1923.65        35.64 o                         
  -7   1   1        164.55        228.93        12.12 o                         
  -6   1   1       3246.98       3116.32        36.50 o                         
  -5   1   1      11584.45      11455.76       108.07 o                         
  -4   1   1       8608.25       8789.40        74.17 o                         
  -3   1   1       2023.86       2044.12        21.53 o                         
  -2   1   1       3031.57       3052.34        39.80 o                         
  -1   1   1      26304.17      27074.62       497.80 o                         
   2   1   1        164.73        244.43         6.06 o                         
   3   1   1      11053.59      12427.24        98.93 o                         
   4   1   1       6450.69       6600.57        49.16 o                         
   5   1   1       6963.99       6805.07        55.41 o                         
   6   1   1       5066.92       4930.49        44.15 o                         
   7   1   1        759.67        796.56        14.16 o                         
   8   1   1       3677.94       3922.13        49.37 o                         
   9   1   1       3221.37       3305.96        49.61 o                         
  10   1   1        462.81        456.59        24.38 o                         
  11   1   1        234.66        277.52        28.54 o                         
  12   1   1        138.40        138.93        21.53 o                         
 -10   2   1         22.24         39.08        11.87 o                         
  -9   2   1       1108.11       1115.25        28.75 o                         
  -8   2   1       3714.48       3631.74        57.43 o                         
  -7   2   1       2103.64       2066.29        33.69 o                         
  -6   2   1        161.59        171.12        10.07 o                         
  -5   2   1        162.59        173.67         9.81 o                         
  -4   2   1       6431.45       6190.47        91.61 o                         
  -3   2   1      23154.33      23166.00       226.22 o                         
  -2   2   1       5873.41       5934.29        48.83 o                         
  -1   2   1        120.35        145.75         4.30 o                         
   0   2   1      28786.95      30692.00       266.54 o                         
   1   2   1      15367.44      15623.15       107.69 o                         
   2   2   1       8694.63       9208.50       137.50 o                         
   3   2   1         65.83         88.29         5.85 o                         
   4   2   1         50.25         39.00         3.67 o                         
   5   2   1       6732.58       6686.69        59.60 o                         
   6   2   1       7226.75       7215.53        74.74 o                         
   7   2   1       6205.68       6034.31        71.43 o                         
   8   2   1        180.07        163.91        11.45 o                         
   9   2   1        545.48        591.21        30.34 o                         
  10   2   1       2747.64       2899.75        59.83 o                         
  11   2   1       1203.54       1265.10        42.56 o                         
  12   2   1        646.07        674.87        29.85 o                         
 -10   3   1        739.00        821.39        33.49 o                         
  -9   3   1        161.31        157.45        19.53 o                         
  -8   3   1        198.10        168.94        15.45 o                         
  -7   3   1       1964.32       1973.57        38.72 o                         
  -6   3   1       7676.06       7701.07        92.95 o                         
  -5   3   1       4648.66       4462.43        48.63 o                         
  -4   3   1        595.18        604.08        19.41 o                         
  -3   3   1       5179.63       5163.15        49.51 o                         
  -2   3   1       7322.92       7298.72        66.19 o                         
  -1   3   1       4321.55       4282.47        35.71 o                         
   0   3   1       7161.00       7419.06        50.93 o                         
   1   3   1        715.70        787.26         9.48 o                         
   2   3   1      15493.75      15928.77       144.26 o                         
   3   3   1      28748.33      29881.06       356.05 o                         
   4   3   1       7834.75       8113.05        85.41 o                         
   5   3   1       2785.80       2769.91        24.48 o                         
   6   3   1        182.73        235.28         8.00 o                         
   7   3   1       6050.54       6315.08        65.82 o                         
   8   3   1      11014.08      10932.48       130.44 o                         
   9   3   1       2848.15       3013.60        47.80 o                         
  10   3   1          7.13         22.25        10.49 o                         
  11   3   1        634.55        649.92        27.32 o                         
  12   3   1       1046.97        981.27        36.18 o                         
 -10   4   1        548.07        405.52       112.85 o                         
  -9   4   1       1286.49       1313.79        40.92 o                         
  -8   4   1       1895.54       1886.94        41.83 o                         
  -7   4   1        117.37        146.03        14.62 o                         
  -6   4   1       1948.78       1954.82        40.54 o                         
  -5   4   1       3443.29       3377.59        44.49 o                         
  -4   4   1       4798.20       4699.86        62.55 o                         
  -3   4   1       2892.29       2771.57        34.84 o                         
  -2   4   1        234.63        234.93        11.75 o                         
  -1   4   1       1642.81       1534.51        16.68 o                         
   0   4   1      10662.38      11115.01        88.52 o                         
   1   4   1      13775.34      14363.36       114.98 o                         
   2   4   1       1612.37       1556.58        13.24 o                         
   3   4   1       1974.19       1940.32        17.67 o                         
   4   4   1       2002.19       1943.60        19.94 o                         
   5   4   1      10263.94      10545.81        97.60 o                         
   6   4   1      12884.18      13212.38       138.84 o                         
   7   4   1        577.42        613.10        14.17 o                         
   8   4   1        413.81        475.86        25.35 o                         
   9   4   1       3447.98       3476.21        49.12 o                         
  10   4   1       1292.45       1326.60        35.16 o                         
  11   4   1        246.17        248.56        18.98 o                         
  12   4   1          3.89         16.96        21.08 o                         
  -9   5   1          6.45         40.15        17.69 o                         
  -8   5   1       1074.59       1083.09        33.93 o                         
  -7   5   1       3063.89       3025.07        56.16 o                         
  -6   5   1       1482.26       1498.45        33.80 o                         
  -5   5   1        362.58        382.30        18.26 o                         
  -4   5   1        380.85        390.52        13.48 o                         
  -3   5   1       1607.58       1513.40        32.17 o                         
  -2   5   1      13585.74      13558.07       134.22 o                         
  -1   5   1       1622.41       1569.70        26.98 o                         
   0   5   1        809.59        739.64        10.26 o                         
   1   5   1       2435.65       2382.80        20.12 o                         
   2   5   1       7195.17       7469.39        58.99 o                         
   3   5   1      10944.75      11390.09        93.51 o                         
   4   5   1       2824.36       3170.09        30.50 o                         
   5   5   1       2418.47       2555.66        26.09 o                         
   6   5   1       4001.35       4003.37        34.52 o                         
   7   5   1       8567.94       8791.61        91.71 o                         
   8   5   1       4755.63       4648.94        53.31 o                         
   9   5   1        328.75        297.37        13.30 o                         
  10   5   1       1468.37       1386.12        33.61 o                         
  11   5   1       2933.07       2903.18        70.59 o                         
  12   5   1       1583.86       1566.12        56.86 o                         
  -8   6   1         67.37         60.99        17.60 o                         
  -7   6   1         18.50         25.25        10.75 o                         
  -6   6   1       1402.90       1440.55        36.37 o                         
  -5   6   1       2220.26       2170.65        35.20 o                         
  -4   6   1       1845.41       1798.17        64.64 o                         
  -3   6   1        211.09        204.48        11.46 o                         
  -2   6   1       1917.59       1991.29        29.16 o                         
  -1   6   1       4909.44       4828.39        49.84 o                         
   0   6   1       6101.14       5878.06        50.95 o                         
   1   6   1       3040.24       3059.34        32.91 o                         
   2   6   1        807.06        791.40        12.17 o                         
   3   6   1       2946.33       2630.01        25.03 o                         
   4   6   1       2232.12       1987.07        30.04 o                         
   5   6   1       1107.64       1104.43        21.91 o                         
   6   6   1       1169.29       1221.81        18.06 o                         
   7   6   1        437.85        497.62        19.43 o                         
   8   6   1       4567.08       4579.57        58.61 o                         
   9   6   1       3176.14       3054.18        53.74 o                         
  10   6   1        181.32        229.54        27.73 o                         
  11   6   1        157.61        184.34        32.11 o                         
  12   6   1        254.16        191.46        73.14 o                         
  -7   7   1       1390.74       1401.44        43.41 o                         
  -6   7   1         14.59         19.35        10.87 o                         
  -5   7   1       2106.49       2128.27        37.36 o                         
  -4   7   1       1916.44       1926.18        29.62 o                         
  -3   7   1       1044.09        973.56        19.50 o                         
  -2   7   1        900.11        911.42        19.25 o                         
  -1   7   1        413.39        446.75        19.13 o                         
   0   7   1       2639.08       2503.64        28.39 o                         
   1   7   1      12366.85      12483.89       120.62 o                         
   2   7   1       5203.03       5480.49        52.13 o                         
   3   7   1        411.63        426.19        11.72 o                         
   4   7   1       1488.18       1486.01        20.93 o                         
   5   7   1       5612.53       5524.70        59.25 o                         
   6   7   1       5483.57       5525.02        61.34 o                         
   7   7   1       1354.58       1294.75        15.30 o                         
   8   7   1          3.67         27.20        13.61 o                         
   9   7   1       1235.60       1288.04        38.03 o                         
  10   7   1       1813.05       1832.78        66.61 o                         
  11   7   1       1892.23       1889.81        57.24 o                         
  12   7   1        492.05        498.86        68.19 o                         
  -7   8   1       1460.90       1591.60        40.72 o                         
  -6   8   1       2058.75       2087.87        48.43 o                         
  -5   8   1       1726.29       1704.92        38.29 o                         
  -4   8   1          7.44         20.93        12.82 o                         
  -3   8   1       2814.22       2748.85        42.15 o                         
  -2   8   1       4426.69       4328.68        59.75 o                         
  -1   8   1       2020.00       2042.98        30.46 o                         
   0   8   1       3813.97       3826.14        43.26 o                         
   1   8   1         84.33         94.52         8.51 o                         
   2   8   1       2822.50       2771.26        30.60 o                         
   3   8   1      11962.97      11982.75       121.33 o                         
   4   8   1       4614.46       4620.33        47.29 o                         
   5   8   1        145.47        140.74        11.02 o                         
   6   8   1       2150.92       2086.37        30.49 o                         
   7   8   1       1913.41       1922.23        25.64 o                         
   8   8   1       3711.15       3642.55        67.86 o                         
   9   8   1       2237.66       2187.89        51.79 o                         
  10   8   1         41.93         30.89        17.03 o                         
  11   8   1        690.13        711.95        38.34 o                         
  12   8   1       1201.12       1299.63        59.88 o                         
  -6   9   1        330.07        315.01        31.82 o                         
  -5   9   1       2406.27       2516.03        53.39 o                         
  -4   9   1       3963.62       3867.58        61.08 o                         
  -3   9   1        646.64        645.63        24.29 o                         
  -2   9   1         85.85         78.33        11.14 o                         
  -1   9   1       2375.28       2288.74        35.12 o                         
   0   9   1       2441.92       2393.32        35.86 o                         
   1   9   1       4701.82       4720.76        61.96 o                         
   2   9   1       2791.76       2942.10        37.77 o                         
   3   9   1       2205.57       2142.55        35.06 o                         
   4   9   1       4938.62       5013.54        59.26 o                         
   5   9   1       4455.05       4334.08        59.01 o                         
   6   9   1       1397.15       1427.99        26.46 o                         
   7   9   1        253.82        236.16        11.17 o                         
   8   9   1        861.52        894.22        35.30 o                         
   9   9   1       2738.44       2723.88        61.92 o                         
  10   9   1       3356.62       3292.03        76.64 o                         
  11   9   1        209.21        218.72        33.64 o                         
  -4  10   1        677.43        766.41        41.13 o                         
  -3  10   1       2099.29       2104.06        47.87 o                         
  -2  10   1       1387.78       1336.20        30.65 o                         
  -1  10   1         24.16         29.98        10.32 o                         
   0  10   1         83.15         74.76        14.42 o                         
   1  10   1       2728.80       2577.11        44.63 o                         
   2  10   1       4695.63       4619.98        67.44 o                         
   3  10   1       2465.11       2517.07        42.47 o                         
   4  10   1        573.77        652.88        16.90 o                         
   5  10   1       1387.42       1369.31        32.43 o                         
   6  10   1       6746.01       6747.03        91.81 o                         
   7  10   1       3292.57       3304.85        76.07 o                         
   8  10   1        887.94        896.23        32.83 o                         
   9  10   1         15.17         26.45        19.09 o                         
  10  10   1        495.80        456.72        31.71 o                         
  11  10   1       1192.40       1160.54        58.22 o                         
  -3  11   1         36.04         52.84        14.28 o                         
  -2  11   1       1419.29       1351.91        34.14 o                         
  -1  11   1       2994.36       2948.75        57.12 o                         
   0  11   1       1206.93       1190.67        32.93 o                         
   1  11   1        104.10        106.04        13.00 o                         
   2  11   1         29.21         21.21        11.94 o                         
   3  11   1       1200.86       1196.80        25.40 o                         
   4  11   1       6717.55       6723.42        84.78 o                         
   5  11   1       5050.61       4971.59        70.96 o                         
   6  11   1         56.23         44.75        12.48 o                         
   7  11   1       1651.30       1617.47        52.67 o                         
   8  11   1       1928.19       1970.43        52.27 o                         
   9  11   1       1395.34       1429.34        62.16 o                         
  10  11   1        340.48        240.01        32.05 o                         
  -1  12   1        407.49        374.63        68.36 o                         
   0  12   1        702.45        727.23        29.62 o                         
   1  12   1       1953.10       2034.35        46.66 o                         
   2  12   1       1509.39       1551.33        43.65 o                         
   3  12   1         42.66         38.40        11.63 o                         
   4  12   1       1048.66       1104.62        36.10 o                         
   5  12   1       2562.37       2619.35        61.20 o                         
   6  12   1       1606.63       1563.16        39.75 o                         
   7  12   1       1378.95       1403.11        48.79 o                         
   8  12   1         12.91         -0.74        11.83 o                         
   9  12   1       1163.59       1213.75        68.06 o                         
   2  13   1       1352.13       1384.15        46.48 o                         
   3  13   1       1220.86       1226.20        41.75 o                         
   4  13   1        387.19        368.48        23.43 o                         
   5  13   1        187.80        171.72        20.10 o                         
   6  13   1        846.31        868.58        58.00 o                         
  -7 -12   2       1981.38       1955.58        66.45 o                         
  -6 -12   2       1053.33       1157.62        46.90 o                         
  -5 -12   2        133.54        153.15        25.94 o                         
  -4 -12   2       1661.15       1727.83        39.22 o                         
  -3 -12   2       3349.75       3361.08        60.51 o                         
  -2 -12   2       1314.13       1334.99        50.94 o                         
  -1 -12   2        402.98        486.66        39.71 o                         
   0 -12   2         29.10         14.87        19.11 o                         
  -8 -11   2        150.89        126.34        38.03 o                         
  -7 -11   2        719.32        725.10        38.26 o                         
  -6 -11   2       5164.25       5200.27       117.86 o                         
  -5 -11   2       2823.25       2717.53        56.57 o                         
  -4 -11   2        400.41        444.24        25.94 o                         
  -3 -11   2        105.32        144.33        14.44 o                         
  -2 -11   2        309.21        343.75        22.91 o                         
  -1 -11   2       2241.56       2330.15        54.79 o                         
   0 -11   2       2447.26       2363.11        64.32 o                         
   1 -11   2        393.19        382.45        30.79 o                         
   2 -11   2        448.64        388.50        90.53 o                         
  -9 -10   2        822.55        938.10        51.61 o                         
  -8 -10   2       3453.78       3439.12        83.11 o                         
  -7 -10   2        801.35        854.58        37.25 o                         
  -6 -10   2         46.83         68.25        22.48 o                         
  -5 -10   2       2183.80       2179.56        35.10 o                         
  -4 -10   2       3567.19       3478.22        47.54 o                         
  -3 -10   2       2773.44       2866.78        38.86 o                         
  -2 -10   2       1019.19       1149.38        34.23 o                         
  -1 -10   2         31.05         36.86         8.18 o                         
   0 -10   2       2187.53       2263.74        42.46 o                         
   1 -10   2       2586.06       2545.44        43.72 o                         
   2 -10   2       1346.37       1387.11        44.97 o                         
   3 -10   2        284.32        278.15        25.88 o                         
   4 -10   2        418.29        425.66        37.48 o                         
 -10  -9   2        289.14        324.05        32.63 o                         
  -9  -9   2        182.19        168.32        25.44 o                         
  -8  -9   2        891.03        970.59        40.75 o                         
  -7  -9   2       1538.68       1665.67        51.45 o                         
  -6  -9   2       4869.20       4715.93        84.70 o                         
  -5  -9   2       3005.88       2978.97        37.92 o                         
  -4  -9   2        287.18        291.35        12.16 o                         
  -3  -9   2       4761.31       4675.65        52.59 o                         
  -2  -9   2       5448.30       5289.88        63.13 o                         
  -1  -9   2       1859.25       1931.21        39.35 o                         
   0  -9   2        174.07        221.85        19.84 o                         
   1  -9   2        341.79        326.19        25.56 o                         
   2  -9   2       3942.90       3826.90        51.46 o                         
   3  -9   2       3434.67       3142.54       115.54 o                         
   4  -9   2        646.51        736.59        37.27 o                         
   5  -9   2          6.66         28.97        16.65 o                         
 -11  -8   2        960.45        960.85        53.72 o                         
 -10  -8   2       2363.93       2355.40        70.20 o                         
  -9  -8   2       2007.96       2018.45        58.54 o                         
  -8  -8   2       1242.29       1260.53        42.28 o                         
  -7  -8   2        522.34        481.24        51.57 o                         
  -6  -8   2       1281.86       1240.89        33.53 o                         
  -5  -8   2       9084.33       9132.95       108.34 o                         
  -4  -8   2      10307.87      10044.40       104.33 o                         
  -3  -8   2         81.92         86.27        10.72 o                         
  -2  -8   2        709.13        717.07        15.90 o                         
  -1  -8   2       2395.60       2347.10        31.50 o                         
   0  -8   2       5491.47       5556.44        61.67 o                         
   1  -8   2       3997.41       4027.42        51.52 o                         
   2  -8   2         10.87         13.07         5.97 o                         
   3  -8   2        744.71        695.68        15.31 o                         
   4  -8   2       3897.41       3544.62        52.38 o                         
   5  -8   2       3011.74       2990.10        73.82 o                         
   6  -8   2        369.48        458.09        33.17 o                         
 -11  -7   2        581.25        558.15        48.66 o                         
 -10  -7   2          1.87         -5.04        16.57 o                         
  -9  -7   2        323.47        333.90        35.36 o                         
  -8  -7   2       2311.74       2364.49        66.50 o                         
  -7  -7   2       2852.15       2934.15        64.79 o                         
  -6  -7   2       1073.93       1100.67        32.14 o                         
  -5  -7   2        209.86        177.93        13.05 o                         
  -4  -7   2       3487.45       3457.94        32.91 o                         
  -3  -7   2      13539.97      13121.42       123.96 o                         
  -2  -7   2       6010.68       5839.42        54.36 o                         
  -1  -7   2         17.14         26.39        11.41 o                         
   0  -7   2       2534.79       2581.93        31.93 o                         
   1  -7   2       3499.75       3629.78        41.15 o                         
   2  -7   2       1727.88       1667.41        22.58 o                         
   3  -7   2       3163.19       3064.00        31.97 o                         
   4  -7   2        336.76        341.82        12.16 o                         
   5  -7   2        915.02        826.13        29.97 o                         
   6  -7   2       2768.50       2555.70        38.96 o                         
   7  -7   2        613.31        679.06        38.41 o                         
 -11  -6   2       1308.88       1355.81        56.88 o                         
 -10  -6   2       3550.29       3436.61        80.66 o                         
  -9  -6   2       1470.45       1434.16        44.29 o                         
  -8  -6   2          5.98          7.85        10.27 o                         
  -7  -6   2        758.71        792.54        32.14 o                         
  -6  -6   2       1427.15       1517.26        67.16 o                         
  -5  -6   2       7016.89       6944.78        94.50 o                         
  -4  -6   2       4958.76       4641.93        38.13 o                         
  -3  -6   2        669.28        645.71        16.49 o                         
  -2  -6   2      11512.91      11454.23       102.24 o                         
  -1  -6   2       5114.82       4889.76        43.99 o                         
   0  -6   2       2470.72       2359.46        25.92 o                         
   1  -6   2        114.34        108.98         8.16 o                         
   2  -6   2        410.56        452.25        10.15 o                         
   3  -6   2       1870.98       1826.45        23.46 o                         
   4  -6   2       3457.96       3308.07        37.80 o                         
   5  -6   2       1060.29       1059.55        18.70 o                         
   6  -6   2         36.46         43.52         9.80 o                         
   7  -6   2       1372.38       1259.76        33.35 o                         
   8  -6   2       2105.44       1965.27        46.05 o                         
 -11  -5   2          2.61          6.20        15.11 o                         
 -10  -5   2       1655.23       1672.96        48.51 o                         
  -9  -5   2       1945.77       1963.12        47.26 o                         
  -8  -5   2       3991.57       3927.38        84.09 o                         
  -7  -5   2        909.90        942.66        32.96 o                         
  -6  -5   2       1738.58       1709.86        60.83 o                         
  -5  -5   2       5078.11       5178.07        88.74 o                         
  -4  -5   2       7456.70       7486.37        87.27 o                         
  -3  -5   2       7782.04       7639.01        61.14 o                         
  -2  -5   2       1815.79       1706.24        16.98 o                         
  -1  -5   2        263.24        246.64         6.16 o                         
   0  -5   2      17560.13      18130.70       162.11 o                         
   1  -5   2      17633.54      17786.18       182.21 o                         
   2  -5   2        801.24        782.20        10.30 o                         
   3  -5   2        113.45        135.69         6.55 o                         
   4  -5   2         67.69         69.43         8.84 o                         
   5  -5   2       2017.14       1912.48        28.83 o                         
   6  -5   2       4018.31       3901.82        55.82 o                         
   7  -5   2        376.42        355.18        26.72 o                         
   8  -5   2        230.34        202.33        17.17 o                         
   9  -5   2        727.08        770.31        54.76 o                         
 -12  -4   2       1501.54       1508.88        63.95 o                         
 -11  -4   2       1009.40        999.26        45.46 o                         
 -10  -4   2        882.22        870.27        38.24 o                         
  -9  -4   2          8.58         27.97        19.44 o                         
  -8  -4   2       4437.62       4485.46        75.93 o                         
  -7  -4   2       6789.91       6674.02        98.64 o                         
  -6  -4   2       6000.37       5882.74        77.97 o                         
  -5  -4   2        709.20        746.11        26.88 o                         
  -4  -4   2        478.00        548.12        15.03 o                         
  -3  -4   2       6902.66       6895.84        57.14 o                         
  -2  -4   2       8763.37       8474.31        65.10 o                         
  -1  -4   2      11439.68      11594.66        91.73 o                         
   0  -4   2        338.86        365.46        10.74 o                         
   1  -4   2       2002.37       1860.19        18.67 o                         
   2  -4   2       5028.54       4851.22        38.24 o                         
   3  -4   2       2920.45       2895.45        26.00 o                         
   4  -4   2       2635.69       2491.17        32.20 o                         
   5  -4   2        255.81        297.70        16.72 o                         
   6  -4   2       1628.93       1571.25        31.47 o                         
   7  -4   2       3225.43       3199.35        53.41 o                         
   8  -4   2       2453.71       2338.98        47.06 o                         
   9  -4   2          6.84          1.54        10.79 o                         
  10  -4   2        253.25        242.77        23.27 o                         
 -12  -3   2          0.17         28.94        19.60 o                         
 -11  -3   2        279.61        288.69        31.93 o                         
 -10  -3   2       3241.60       3218.04        57.31 o                         
  -9  -3   2       2934.54       2856.50        51.23 o                         
  -8  -3   2       1588.69       1528.81        21.67 o                         
  -7  -3   2        959.93       1005.19        16.33 o                         
  -6  -3   2       7024.77       7154.91        66.75 o                         
  -5  -3   2      21203.55      20793.14       268.37 o                         
  -4  -3   2      13169.69      13549.59       176.78 o                         
  -3  -3   2        783.72        853.23        21.93 o                         
  -2  -3   2       9515.29       9366.54        77.34 o                         
  -1  -3   2       4463.74       4356.54        28.47 o                         
   0  -3   2      14317.29      14477.37       108.41 o                         
   1  -3   2       5826.90       5788.02        42.71 o                         
   2  -3   2        547.63        679.52        13.46 o                         
   3  -3   2       6558.40       6593.92        60.44 o                         
   4  -3   2       7309.54       6882.96        61.52 o                         
   5  -3   2       5507.08       5105.38        70.05 o                         
   6  -3   2        950.14        949.36        19.62 o                         
   7  -3   2         61.29         70.13         9.53 o                         
   8  -3   2       2006.66       2006.37        38.01 o                         
   9  -3   2       2265.39       2299.46        47.90 o                         
  10  -3   2        621.19        605.78        37.64 o                         
 -11  -2   2        413.06        337.00        23.74 o                         
 -10  -2   2         67.29         73.24        13.70 o                         
  -9  -2   2       1177.58       1262.22        28.53 o                         
  -8  -2   2       3849.45       4083.06        52.40 o                         
  -7  -2   2       6495.41       6493.00        70.56 o                         
  -6  -2   2       1001.78       1007.62        13.97 o                         
  -5  -2   2       1648.46       1583.44        14.41 o                         
  -4  -2   2      22239.75      21928.79       194.45 o                         
  -3  -2   2      16995.26      17597.53       159.63 o                         
  -2  -2   2       4695.00       4665.91        70.35 o                         
  -1  -2   2       2810.02       2987.28        20.90 o                         
   0  -2   2        130.26        145.30         5.80 o                         
   1  -2   2      39651.41      40959.97       515.82 o                         
   2  -2   2      38872.71      40343.68       451.71 o                         
   3  -2   2       9535.91       9401.01        74.45 o                         
   4  -2   2        416.70        451.15         8.86 o                         
   5  -2   2       7593.48       7476.72        68.65 o                         
   6  -2   2       6642.06       6442.15       102.37 o                         
   7  -2   2       3576.20       3467.18        42.89 o                         
   8  -2   2        532.86        594.66        18.00 o                         
   9  -2   2        237.64        212.79        14.69 o                         
  10  -2   2       1308.90       1384.08        46.72 o                         
  11  -2   2        699.24        749.63        35.92 o                         
 -11  -1   2       1747.23       1785.72        44.26 o                         
 -10  -1   2       1387.42       1423.40        37.22 o                         
  -9  -1   2        850.01        888.10        23.30 o                         
  -8  -1   2          8.73         16.35         6.35 o                         
  -7  -1   2       5685.39       5850.94        63.20 o                         
  -6  -1   2       6368.13       6426.46        61.58 o                         
  -5  -1   2        224.82        217.00        12.92 o                         
  -4  -1   2       1911.38       1899.28        17.22 o                         
  -3  -1   2       3412.73       3251.83        23.22 o                         
  -2  -1   2       7822.99       8056.35        61.79 o                         
  -1  -1   2      24969.21      26150.78       283.21 o                         
   0  -1   2      17554.91      19432.48       170.07 o                         
   1  -1   2       4511.31       5085.40        54.77 o                         
   2  -1   2      42448.17      45935.81       470.10 o                         
   3  -1   2       2476.39       2520.39        17.29 o                         
   4  -1   2      14560.87      14571.12       125.69 o                         
   5  -1   2       1463.85       1309.86        18.26 o                         
   6  -1   2       1114.93       1052.43        20.88 o                         
   7  -1   2       4661.99       4346.95        48.73 o                         
   8  -1   2       3317.13       3194.54        48.49 o                         
   9  -1   2       2046.81       2034.44        39.49 o                         
  10  -1   2         23.73         26.93        11.28 o                         
  11  -1   2        431.93        366.80        30.58 o                         
 -11   0   2          1.25        -15.67        15.67 o                         
 -10   0   2        641.05        672.95        25.16 o                         
  -9   0   2       2124.55       2204.41        47.19 o                         
  -8   0   2       4121.66       4166.21        56.50 o                         
  -7   0   2        633.22        665.70        15.50 o                         
  -6   0   2        139.23        133.81         8.65 o                         
  -5   0   2       8769.87       8837.10        80.73 o                         
  -4   0   2      11631.02      11753.34        99.89 o                         
  -3   0   2      15497.43      16080.21       135.79 o                         
  -2   0   2       1190.45       1224.28        17.79 o                         
  -1   0   2        101.52        131.95         4.63 o                         
   0   0   2      12499.84      13041.83       189.09 o                         
   1   0   2      21085.29      23669.05       213.97 o                         
   2   0   2      58957.77      63839.19       790.22 o                         
   3   0   2        400.00        421.16         5.82 o                         
   4   0   2       5537.24       5611.20        42.34 o                         
   5   0   2       7000.41       6851.19        57.95 o                         
   6   0   2       5559.16       5409.82        54.57 o                         
   7   0   2        294.66        288.42        10.35 o                         
   8   0   2         94.17         88.33        10.46 o                         
   9   0   2       1945.04       1817.24        33.36 o                         
  10   0   2       1988.88       2019.54        62.51 o                         
  11   0   2        602.98        616.26        27.20 o                         
 -11   1   2        937.36        912.62        39.23 o                         
 -10   1   2         75.81         78.18        14.06 o                         
  -9   1   2         85.03         78.03        12.92 o                         
  -8   1   2        418.11        454.56        19.32 o                         
  -7   1   2       3860.22       3873.93        52.15 o                         
  -6   1   2       7694.49       7785.65        79.00 o                         
  -5   1   2        106.93        134.59         6.75 o                         
  -4   1   2       4201.67       3983.29        37.20 o                         
  -3   1   2       9611.07       9592.90        77.73 o                         
  -2   1   2       5451.79       5655.13        40.60 o                         
  -1   1   2       1345.75       1361.65        11.78 o                         
   0   1   2       2509.67       2667.75        18.16 o                         
   1   1   2       4065.78       4456.88        76.81 o                         
   2   1   2      32190.47      35702.54       390.94 o                         
   3   1   2       1804.33       2217.44        16.40 o                         
   4   1   2         19.53         32.87         3.69 o                         
   5   1   2        433.13        453.62         8.74 o                         
   6   1   2       3961.80       3812.07        40.32 o                         
   7   1   2       5480.34       5115.63        58.26 o                         
   8   1   2       2491.29       2365.96        48.41 o                         
   9   1   2        110.20        104.13        12.27 o                         
  10   1   2       1160.13       1157.62        30.61 o                         
  11   1   2       1116.60       1144.07        47.82 o                         
  12   1   2        795.97        771.16        38.15 o                         
 -10   2   2        985.94        981.53        37.40 o                         
  -9   2   2        910.90        911.49        26.15 o                         
  -8   2   2        459.06        403.39        20.09 o                         
  -7   2   2        465.46        501.45        17.38 o                         
  -6   2   2       8432.62       8137.86        90.27 o                         
  -5   2   2       8722.80       8658.98        87.19 o                         
  -4   2   2       3247.41       3282.18        33.62 o                         
  -3   2   2        359.42        312.34         9.06 o                         
  -2   2   2       4368.77       4202.99        51.29 o                         
  -1   2   2      10401.82      10734.83        97.05 o                         
   0   2   2       2986.51       3054.65        22.71 o                         
   1   2   2      12001.12      12737.98        93.33 o                         
   2   2   2         92.41        107.24         8.11 o                         
   3   2   2      11064.01      11605.57       104.01 o                         
   4   2   2      21393.31      22028.43       210.71 o                         
   5   2   2       2528.75       2362.29        36.47 o                         
   6   2   2       1116.49       1148.26        17.14 o                         
   7   2   2       3829.34       3731.53        43.72 o                         
   8   2   2       2590.60       2502.47        40.25 o                         
   9   2   2       2445.80       2399.49        51.92 o                         
  10   2   2       1617.04       1585.77        34.71 o                         
  11   2   2          4.11         17.60         9.90 o                         
  12   2   2        640.61        644.06        56.68 o                         
 -10   3   2        143.55        113.65        27.84 o                         
  -9   3   2       1443.87       1438.14        41.41 o                         
  -8   3   2       2287.24       2267.72        46.45 o                         
  -7   3   2       2447.70       2383.04        40.03 o                         
  -6   3   2        500.69        554.56        18.50 o                         
  -5   3   2       1859.88       1867.71        29.74 o                         
  -4   3   2      18489.71      18242.45       212.62 o                         
  -3   3   2      15818.32      15380.64       159.94 o                         
  -2   3   2        409.81        462.35        10.71 o                         
  -1   3   2       1407.73       1420.23        33.25 o                         
   0   3   2        178.09        181.29         4.54 o                         
   1   3   2      10385.41      10623.47        93.59 o                         
   2   3   2      25879.02      27050.06       256.43 o                         
   3   3   2       9292.00       9393.20        82.29 o                         
   4   3   2        163.07        163.15         9.06 o                         
   5   3   2      15638.12      15583.96       147.01 o                         
   6   3   2      10917.10      10970.58       110.64 o                         
   7   3   2       1169.29       1157.81        19.41 o                         
   8   3   2         73.14         98.54        11.26 o                         
   9   3   2       1173.69       1183.35        36.79 o                         
  10   3   2       2007.04       1964.35        35.64 o                         
  11   3   2       1408.74       1420.86        40.73 o                         
  12   3   2        161.28        145.87        21.82 o                         
  -9   4   2         23.10         22.23        15.48 o                         
  -8   4   2        338.91        359.28        20.88 o                         
  -7   4   2       2393.85       2524.06        64.70 o                         
  -6   4   2       5680.24       5511.60        90.27 o                         
  -5   4   2       3530.70       3497.22        47.64 o                         
  -4   4   2         72.10         98.92        10.25 o                         
  -3   4   2       2602.20       2301.25        31.40 o                         
  -2   4   2      13436.36      13115.28       193.87 o                         
  -1   4   2       4213.50       4035.53        37.07 o                         
   0   4   2       9635.52       9688.14        76.55 o                         
   1   4   2        106.36        131.27         3.84 o                         
   2   4   2      21381.23      22540.54       198.13 o                         
   3   4   2      31220.63      32429.44       348.81 o                         
   4   4   2      16190.22      16250.27       179.95 o                         
   5   4   2       1170.25       1190.27        19.64 o                         
   6   4   2       1486.21       1430.82        18.30 o                         
   7   4   2       9365.97       9376.08       102.18 o                         
   8   4   2       3725.25       3592.91        44.94 o                         
   9   4   2       2037.90       2037.00        34.21 o                         
  10   4   2         47.08         43.25        10.93 o                         
  11   4   2        589.45        581.58        26.19 o                         
  12   4   2       1780.41       1779.73        53.02 o                         
  -9   5   2        721.56        773.03        36.14 o                         
  -8   5   2        592.68        600.57        41.85 o                         
  -7   5   2         46.12         32.68        13.30 o                         
  -6   5   2        942.70        969.92        32.21 o                         
  -5   5   2       3354.40       3333.96        53.41 o                         
  -4   5   2       9343.80       9505.86       112.51 o                         
  -3   5   2       4835.57       4594.95        57.43 o                         
  -2   5   2        541.27        532.81        10.91 o                         
  -1   5   2       8888.65       8299.36        76.92 o                         
   0   5   2      17082.68      16923.60       152.83 o                         
   1   5   2      13026.08      12820.43       109.27 o                         
   2   5   2        252.09        228.74         7.10 o                         
   3   5   2        265.09        260.59         9.37 o                         
   4   5   2       1842.90       1747.77        37.09 o                         
   5   5   2      18517.32      18042.35       185.68 o                         
   6   5   2      13557.38      13564.96       177.39 o                         
   7   5   2        270.24        414.26        33.66 o                         
   8   5   2       2352.53       2308.82        33.53 o                         
   9   5   2       2772.02       2634.92        58.22 o                         
  10   5   2       1270.36       1242.10        33.04 o                         
  11   5   2         90.58        101.47        16.80 o                         
  12   5   2         24.53         12.97        15.23 o                         
  -8   6   2        780.91        870.62        48.69 o                         
  -7   6   2        733.81        740.04        30.27 o                         
  -6   6   2        132.35        129.44        14.28 o                         
  -5   6   2          1.40         -3.72         8.47 o                         
  -4   6   2        168.14        212.15        23.77 o                         
  -3   6   2       4537.79       4382.16        52.26 o                         
  -2   6   2       9850.00       9626.38       132.51 o                         
  -1   6   2        570.66        589.40        13.12 o                         
   0   6   2       1212.05       1194.31        15.85 o                         
   1   6   2       1668.10       1599.65        17.59 o                         
   2   6   2      17232.72      17566.75       166.54 o                         
   3   6   2       9060.36       9269.96        77.71 o                         
   4   6   2        498.71        519.26         9.67 o                         
   5   6   2       1896.73       2008.08        27.59 o                         
   6   6   2       9462.60       9591.33        98.83 o                         
   7   6   2       6199.15       6112.99        55.50 o                         
   8   6   2       1570.12       1530.22        45.46 o                         
   9   6   2          6.56          2.44         4.92 o                         
  10   6   2        858.04        827.96        30.00 o                         
  11   6   2       1900.25       1929.93        53.41 o                         
  12   6   2        834.14        771.16        64.86 o                         
  -7   7   2        544.22        500.92        37.10 o                         
  -6   7   2       2099.80       2151.25        53.49 o                         
  -5   7   2       3445.02       3438.78        78.54 o                         
  -4   7   2        219.16        209.66        14.78 o                         
  -3   7   2        641.76        620.68        18.12 o                         
  -2   7   2       4344.39       4321.51        57.76 o                         
  -1   7   2       5548.54       5379.19        60.83 o                         
   0   7   2       8561.07       8330.41        80.07 o                         
   1   7   2       2343.68       2295.11        25.74 o                         
   2   7   2        805.66        866.84        14.56 o                         
   3   7   2      13863.37      13819.78       130.58 o                         
   4   7   2       2577.43       2646.90        34.84 o                         
   5   7   2       2889.94       3002.19        37.76 o                         
   6   7   2         65.33        106.06        12.01 o                         
   7   7   2       3240.03       3251.97        43.04 o                         
   8   7   2       7028.86       7021.49        68.52 o                         
   9   7   2       2704.43       2536.51        54.06 o                         
  10   7   2        305.89        258.13        12.94 o                         
  11   7   2        175.05        147.50        24.24 o                         
  12   7   2        391.08        377.80        43.63 o                         
  -6   8   2         39.70         76.82        14.58 o                         
  -5   8   2       1104.18       1124.97        29.71 o                         
  -4   8   2       1680.52       1625.83        38.31 o                         
  -3   8   2       2934.12       2871.68        45.66 o                         
  -2   8   2       4978.39       4828.69        60.13 o                         
  -1   8   2        559.72        528.71        20.90 o                         
   0   8   2       5824.37       5873.72        77.06 o                         
   1   8   2      11901.98      11939.08       118.22 o                         
   2   8   2       2690.93       2625.27        32.10 o                         
   3   8   2         48.18         69.05         8.62 o                         
   4   8   2        619.18        591.77        16.42 o                         
   5   8   2       2508.65       2550.92        31.38 o                         
   6   8   2       5607.67       5586.90        65.33 o                         
   7   8   2       1410.54       1502.53        35.28 o                         
   8   8   2         36.62         37.30         4.27 o                         
   9   8   2       1254.52       1258.18        37.43 o                         
  10   8   2       3506.72       3406.36        77.85 o                         
  11   8   2       1710.25       1699.21        53.29 o                         
  12   8   2        118.88        106.68        27.71 o                         
  -5   9   2        603.57        537.82        29.69 o                         
  -4   9   2          2.25         -1.72         8.17 o                         
  -3   9   2       1425.71       1491.34        40.90 o                         
  -2   9   2       2171.16       2231.77        40.17 o                         
  -1   9   2       1604.39       1569.29        29.69 o                         
   0   9   2        663.58        648.01        19.04 o                         
   1   9   2       1085.86       1167.44        26.72 o                         
   2   9   2       4614.05       4559.70        54.86 o                         
   3   9   2       5466.98       5513.77        61.07 o                         
   4   9   2       1599.26       1620.09        23.91 o                         
   5   9   2        737.93        661.01        19.26 o                         
   6   9   2        751.24        707.27        17.31 o                         
   7   9   2       2831.25       2740.37        61.33 o                         
   8   9   2       2865.40       2791.75        63.29 o                         
   9   9   2       1125.77       1183.23        41.11 o                         
  10   9   2        115.38        103.81        18.14 o                         
  11   9   2       1210.23       1275.50        59.10 o                         
  -4  10   2       1578.49       1542.32        41.27 o                         
  -3  10   2        669.33        700.27        58.38 o                         
  -2  10   2         61.14         76.61        12.27 o                         
  -1  10   2        997.64       1048.45        31.73 o                         
   0  10   2       4949.47       5039.28        86.10 o                         
   1  10   2       3773.65       3819.51        59.96 o                         
   2  10   2        780.72        806.86        21.51 o                         
   3  10   2       5029.17       5099.64        64.51 o                         
   4  10   2       2996.30       3004.74        44.79 o                         
   5  10   2       2147.07       2086.90        39.43 o                         
   6  10   2       2028.59       2097.91        42.62 o                         
   7  10   2        118.63        142.88        12.70 o                         
   8  10   2       1879.92       1877.79        48.74 o                         
   9  10   2       3017.47       2878.87        60.94 o                         
  10  10   2       1978.55       1963.06        66.58 o                         
  11  10   2         14.19         17.74        15.95 o                         
  -3  11   2       1189.46       1227.95        35.18 o                         
  -2  11   2        602.37        646.57        34.36 o                         
  -1  11   2         17.33         30.93        13.43 o                         
   0  11   2        558.67        528.76        41.94 o                         
   1  11   2       3247.37       3379.69        58.85 o                         
   2  11   2       4374.33       4349.63        70.54 o                         
   3  11   2       1653.31       1700.19        30.81 o                         
   4  11   2         13.12         20.17         9.25 o                         
   5  11   2       1241.67       1171.68        29.39 o                         
   6  11   2       4819.67       4794.64        72.83 o                         
   7  11   2       3557.32       3488.27        57.21 o                         
   8  11   2        389.96        475.59        62.72 o                         
   9  11   2         66.68         39.59        17.27 o                         
  10  11   2       1158.35       1135.36        46.66 o                         
  -1  12   2       2252.36       2338.60        59.45 o                         
   0  12   2        817.04        819.23        60.80 o                         
   1  12   2        410.69        378.84        21.14 o                         
   2  12   2        363.47        368.71        26.48 o                         
   3  12   2       4529.49       4577.86        75.70 o                         
   4  12   2       3668.37       3641.97        58.48 o                         
   5  12   2        383.35        419.37        22.24 o                         
   6  12   2        308.08        282.33        21.95 o                         
   7  12   2        609.00        634.91        58.08 o                         
   8  12   2        758.28        856.99        78.18 o                         
   9  12   2       1534.74       1490.27        50.68 o                         
   1  13   2       3005.57       3017.84        74.35 o                         
   2  13   2       1958.03       1964.02        55.94 o                         
   3  13   2         42.50         53.85        13.22 o                         
   4  13   2       1938.83       1884.58        46.76 o                         
   5  13   2       2220.65       2150.11        62.95 o                         
   6  13   2        931.92        861.41        33.18 o                         
   7  13   2        581.69        567.41        95.60 o                         
  -6 -12   3       1037.00       1079.39        52.46 o                         
  -5 -12   3       1351.74       1391.59        47.82 o                         
  -4 -12   3       1628.21       1673.41        44.65 o                         
  -3 -12   3        425.74        422.95        23.67 o                         
  -2 -12   3        504.63        511.45        38.04 o                         
  -1 -12   3       2027.20       2109.59        69.51 o                         
  -8 -11   3       1198.24       1227.36        59.83 o                         
  -7 -11   3       1038.68       1126.56        95.59 o                         
  -6 -11   3        403.74        316.02        37.67 o                         
  -5 -11   3         41.68         41.56        22.02 o                         
  -4 -11   3       1284.69       1363.42        32.18 o                         
  -3 -11   3       2285.84       2381.03        39.71 o                         
  -2 -11   3       1125.24       1160.31        31.28 o                         
  -1 -11   3        343.10        363.31        28.62 o                         
   0 -11   3        127.26        108.72        30.17 o                         
   1 -11   3       1859.29       1820.20        59.81 o                         
   2 -11   3       1559.53       1663.83        56.83 o                         
  -9 -10   3        616.36        690.38        45.06 o                         
  -8 -10   3         48.05         65.33        31.00 o                         
  -7 -10   3       2189.18       2312.26        62.10 o                         
  -6 -10   3       4925.67       4880.04       108.80 o                         
  -5 -10   3       1019.56       1056.82        30.76 o                         
  -4 -10   3        248.80        206.83        14.53 o                         
  -3 -10   3         14.42         20.31         8.46 o                         
  -2 -10   3       1523.47       1584.41        30.60 o                         
  -1 -10   3       2552.24       2636.47        41.26 o                         
   0 -10   3       1849.94       1841.92        36.32 o                         
   1 -10   3         16.57         20.58        12.24 o                         
   2 -10   3       1277.20       1210.11        46.58 o                         
   3 -10   3       1033.66       1155.26        53.61 o                         
   4 -10   3        764.59        765.28        41.34 o                         
 -10  -9   3       1010.38       1024.13        73.54 o                         
  -9  -9   3       2779.37       2800.43        72.95 o                         
  -8  -9   3       2444.99       2506.59        66.78 o                         
  -7  -9   3        142.92        142.20        19.68 o                         
  -6  -9   3       1371.63       1412.76        55.61 o                         
  -5  -9   3       1734.97       1755.43        28.97 o                         
  -4  -9   3       3119.27       3090.36        40.12 o                         
  -3  -9   3       2591.40       2602.06        34.20 o                         
  -2  -9   3        892.75        905.60        18.50 o                         
  -1  -9   3       1019.41       1058.06        18.55 o                         
   0  -9   3       3354.31       3186.58        44.84 o                         
   1  -9   3       4077.66       3974.93        53.91 o                         
   2  -9   3        504.34        535.11        45.43 o                         
   3  -9   3         61.09         46.47        15.45 o                         
   4  -9   3       1597.67       1524.67        58.89 o                         
   5  -9   3        901.41        859.68        40.54 o                         
 -10  -8   3        518.37        496.41        37.02 o                         
  -9  -8   3          8.69         47.98        21.29 o                         
  -8  -8   3       1380.06       1373.59        63.25 o                         
  -7  -8   3       6449.21       6492.66       122.54 o                         
  -6  -8   3       6284.03       6158.77       121.22 o                         
  -5  -8   3         27.95         47.95        13.91 o                         
  -4  -8   3       3054.41       3021.32        37.42 o                         
  -3  -8   3       5346.12       5382.40        53.49 o                         
  -2  -8   3       4714.52       4511.48        47.56 o                         
  -1  -8   3       1799.35       1804.93        28.17 o                         
   0  -8   3        279.89        295.39        14.09 o                         
   1  -8   3       1003.90       1002.02        26.92 o                         
   2  -8   3       7473.86       7264.05        70.03 o                         
   3  -8   3       4100.52       3908.73       115.29 o                         
   4  -8   3        247.05        352.44        22.21 o                         
   5  -8   3          6.91        -15.27        15.69 o                         
   6  -8   3        675.38        676.71        39.86 o                         
 -11  -7   3        900.54        881.39        49.19 o                         
 -10  -7   3       1309.74       1279.26        55.81 o                         
  -9  -7   3       1156.71       1192.98        45.04 o                         
  -8  -7   3       1752.71       1681.99        51.21 o                         
  -7  -7   3       1046.56       1063.52        34.57 o                         
  -6  -7   3       3576.51       3555.09        76.20 o                         
  -5  -7   3      10376.04      10437.38       143.52 o                         
  -4  -7   3       1883.44       1979.72        34.27 o                         
  -3  -7   3         75.28         87.88         5.89 o                         
  -2  -7   3       1342.37       1306.80        19.40 o                         
  -1  -7   3       2874.79       2761.43        28.40 o                         
   0  -7   3       6432.84       6282.17        59.30 o                         
   1  -7   3       3231.38       3136.02        34.49 o                         
   2  -7   3         13.20         20.62         6.71 o                         
   3  -7   3       3287.72       3079.04        66.53 o                         
   4  -7   3       2819.71       2712.46        59.65 o                         
   5  -7   3       1917.57       1856.17        43.19 o                         
   6  -7   3        299.60        401.73        26.45 o                         
   7  -7   3          7.06         -1.09        15.62 o                         
 -11  -6   3        187.67        263.51        35.57 o                         
 -10  -6   3         34.45         22.18        18.80 o                         
  -9  -6   3        753.95        741.78        39.54 o                         
  -8  -6   3       5420.03       5392.56       112.71 o                         
  -7  -6   3       3680.80       3511.86       120.13 o                         
  -6  -6   3         13.08         54.70        12.65 o                         
  -5  -6   3       4912.24       4906.05       106.21 o                         
  -4  -6   3       8618.37       8439.76        86.26 o                         
  -3  -6   3       7989.29       8079.72        72.79 o                         
  -2  -6   3       1942.60       1916.03        26.11 o                         
  -1  -6   3         70.77         85.88         5.70 o                         
   0  -6   3       2260.74       2317.45        23.74 o                         
   1  -6   3       7319.68       7274.16        68.57 o                         
   2  -6   3       9402.83       9196.47        76.28 o                         
   3  -6   3       2473.01       2384.32        23.34 o                         
   4  -6   3        616.51        618.86        19.91 o                         
   5  -6   3       3651.26       3464.81        52.20 o                         
   6  -6   3       2453.53       2340.72        57.11 o                         
   7  -6   3        386.89        385.40        22.57 o                         
   8  -6   3         73.07         95.64        20.07 o                         
 -11  -5   3       1194.99       1287.96        50.66 o                         
 -10  -5   3       3025.94       3129.50        82.16 o                         
  -9  -5   3         28.71         39.51        15.35 o                         
  -8  -5   3        231.74        218.60        24.95 o                         
  -7  -5   3        589.61        629.56        26.78 o                         
  -6  -5   3       3756.42       3864.61        67.74 o                         
  -5  -5   3       6171.22       6080.69        89.69 o                         
  -4  -5   3        292.79        356.00        19.50 o                         
  -3  -5   3       4558.93       4303.04        41.29 o                         
  -2  -5   3      12502.11      12470.47       110.40 o                         
  -1  -5   3       3170.20       2905.92        24.43 o                         
   0  -5   3        512.36        490.83         7.52 o                         
   1  -5   3       1466.31       1491.52        26.47 o                         
   2  -5   3       2706.21       2652.67        22.74 o                         
   3  -5   3       7682.32       7240.33        83.82 o                         
   4  -5   3       4029.83       3979.43        36.43 o                         
   5  -5   3        123.67        111.63         6.83 o                         
   6  -5   3        486.83        484.59        15.57 o                         
   7  -5   3       1796.55       1696.30        38.68 o                         
   8  -5   3       2193.54       2237.70        51.45 o                         
   9  -5   3        618.41        732.25        32.25 o                         
 -11  -4   3         78.74        115.80        26.02 o                         
 -10  -4   3       2085.71       2062.02        82.00 o                         
  -9  -4   3       1391.37       1344.08        42.44 o                         
  -8  -4   3       3555.94       3543.71        73.78 o                         
  -7  -4   3       1399.22       1474.32        37.35 o                         
  -6  -4   3       3129.65       3038.90        52.16 o                         
  -5  -4   3       8384.17       8750.64       109.34 o                         
  -4  -4   3       5724.09       5701.00        70.19 o                         
  -3  -4   3       3664.98       3816.24        47.13 o                         
  -2  -4   3         76.84        100.83         5.03 o                         
  -1  -4   3       2327.94       2248.66        19.03 o                         
   0  -4   3       5923.84       5690.78        41.40 o                         
   1  -4   3       5271.67       5078.20        39.60 o                         
   2  -4   3        532.21        417.45         6.21 o                         
   3  -4   3         54.38         66.08         3.28 o                         
   4  -4   3       1148.09       1145.89        28.85 o                         
   5  -4   3       4998.39       4893.26        64.05 o                         
   6  -4   3       3200.89       3012.78        45.79 o                         
   7  -4   3          4.47         13.18         8.40 o                         
   8  -4   3        889.75        933.02        29.14 o                         
   9  -4   3       1179.82       1178.93        37.93 o                         
  10  -4   3        976.65        917.14        47.60 o                         
 -11  -3   3       1334.60       1368.68        53.11 o                         
 -10  -3   3        164.78        165.98        30.84 o                         
  -9  -3   3        122.30         93.19        10.07 o                         
  -8  -3   3       3719.07       3478.63        52.07 o                         
  -7  -3   3       4430.43       4356.24        75.68 o                         
  -6  -3   3       6832.60       6983.35        92.95 o                         
  -5  -3   3         20.69         46.81         7.98 o                         
  -4  -3   3       1306.14       1321.58        23.38 o                         
  -3  -3   3       5902.21       5991.88        76.60 o                         
  -2  -3   3      12954.69      12644.61       112.08 o                         
  -1  -3   3       1821.52       1883.42        16.39 o                         
   0  -3   3       2436.25       2326.00        16.05 o                         
   1  -3   3       1364.75       1266.25        29.35 o                         
   2  -3   3       9291.18       9616.55       103.40 o                         
   3  -3   3      12197.96      11948.58       109.91 o                         
   4  -3   3        546.10        496.45        13.78 o                         
   5  -3   3        686.16        731.90        18.14 o                         
   6  -3   3       5262.54       5236.91        59.27 o                         
   7  -3   3       2777.64       2735.72        41.06 o                         
   8  -3   3        411.47        383.00        19.11 o                         
   9  -3   3          1.38          7.14        12.21 o                         
  10  -3   3        266.58        233.46        29.19 o                         
 -11  -2   3       1042.07       1160.62        52.06 o                         
 -10  -2   3       3489.23       3301.51        82.97 o                         
  -9  -2   3       1290.03       1220.59        28.60 o                         
  -8  -2   3          5.15         10.70         5.79 o                         
  -7  -2   3        620.91        616.12        12.79 o                         
  -6  -2   3       3708.00       3610.27        34.62 o                         
  -5  -2   3       7879.18       7555.58        63.60 o                         
  -4  -2   3       1345.20       1313.87        14.24 o                         
  -3  -2   3        376.76        320.79        12.43 o                         
  -2  -2   3        748.33        714.32        16.55 o                         
  -1  -2   3       5738.90       5745.48        55.29 o                         
   0  -2   3       3027.37       3029.66        24.56 o                         
   1  -2   3       5253.00       5290.98        47.10 o                         
   2  -2   3       3200.57       3327.76        41.44 o                         
   3  -2   3      20182.84      20586.32       182.40 o                         
   4  -2   3      15725.05      15851.54       142.81 o                         
   5  -2   3       1573.60       1540.84        19.21 o                         
   6  -2   3        264.14        253.73        10.78 o                         
   7  -2   3       1302.18       1318.34        25.36 o                         
   8  -2   3       2264.15       2212.09        34.77 o                         
   9  -2   3       2056.42       2154.44        42.05 o                         
  10  -2   3        321.46        382.00        24.59 o                         
  11  -2   3         24.36         16.68        14.54 o                         
 -11  -1   3        167.97        139.79        21.78 o                         
 -10  -1   3        391.54        378.02        19.33 o                         
  -9  -1   3       2813.42       2807.06        44.49 o                         
  -8  -1   3       2246.34       2249.83        35.48 o                         
  -7  -1   3       1793.81       1742.75        29.10 o                         
  -6  -1   3        630.62        633.21        12.99 o                         
  -5  -1   3       6591.82       6623.61        57.46 o                         
  -4  -1   3      13209.63      13656.62       121.44 o                         
  -3  -1   3      14193.42      14474.75       144.21 o                         
  -2  -1   3       5753.86       6285.53        50.54 o                         
  -1  -1   3          7.43         15.29         3.24 o                         
   0  -1   3      15500.66      15962.11       152.00 o                         
   1  -1   3       8659.29       8550.83        68.57 o                         
   2  -1   3      32194.42      33951.04       314.65 o                         
   3  -1   3        603.19        600.62         6.88 o                         
   4  -1   3        458.67        497.34        15.10 o                         
   5  -1   3       3774.78       3563.88        46.27 o                         
   6  -1   3       5920.97       5898.64        61.02 o                         
   7  -1   3       2806.84       2886.82        37.74 o                         
   8  -1   3          0.18          3.58         6.84 o                         
   9  -1   3        495.41        543.44        18.51 o                         
  10  -1   3        890.08        986.39        33.49 o                         
  11  -1   3        666.00        680.75        32.51 o                         
 -11   0   3       1588.33       1636.40        59.41 o                         
 -10   0   3       1785.62       1832.27        42.48 o                         
  -9   0   3        256.47        203.59        19.00 o                         
  -8   0   3        899.99        924.55        24.87 o                         
  -7   0   3       4613.14       4626.31        53.98 o                         
  -6   0   3       3113.50       3204.91        50.95 o                         
  -5   0   3        360.21        328.06        13.32 o                         
  -4   0   3        300.35        279.59        11.61 o                         
  -3   0   3       7874.14       8198.62        64.88 o                         
  -2   0   3      34979.49      35609.80       361.10 o                         
  -1   0   3      29768.52      31249.51       867.59 o                         
   0   0   3       2054.95       2102.38        40.90 o                         
   1   0   3      12896.02      13296.32       111.72 o                         
   2   0   3      16874.50      17346.96       142.40 o                         
   3   0   3      10951.25      11087.39        90.55 o                         
   4   0   3      16144.08      16063.19       166.37 o                         
   5   0   3         53.79         59.04         5.42 o                         
   6   0   3       3871.36       3834.82        35.59 o                         
   7   0   3       4307.55       4255.36        45.23 o                         
   8   0   3       5226.08       5301.94        66.60 o                         
   9   0   3       1012.08       1070.58        29.52 o                         
  10   0   3          1.32         14.25        11.10 o                         
  11   0   3        674.66        684.49        44.18 o                         
 -11   1   3          7.38          2.59        13.28 o                         
 -10   1   3       1511.92       1613.67        44.82 o                         
  -9   1   3       2105.92       2202.38        46.12 o                         
  -8   1   3        793.22        818.05        33.70 o                         
  -7   1   3        209.69        200.80        16.47 o                         
  -6   1   3       1119.76       1104.22        19.02 o                         
  -5   1   3       2773.69       2730.23        29.90 o                         
  -4   1   3       7419.18       7509.00        78.29 o                         
  -3   1   3       4697.59       4618.50        40.15 o                         
  -2   1   3        190.50        202.18         7.65 o                         
  -1   1   3      30920.58      32085.31       443.64 o                         
   0   1   3      20352.03      21054.23       454.05 o                         
   1   1   3      12226.06      12120.18        96.48 o                         
   2   1   3        807.58        874.89        14.41 o                         
   3   1   3       1136.96       1244.50        12.55 o                         
   4   1   3      13954.26      14667.60       130.41 o                         
   5   1   3        640.41        572.49        19.10 o                         
   6   1   3       5924.29       5896.14        59.93 o                         
   7   1   3          0.33         11.93         5.58 o                         
   8   1   3       1872.58       1819.50        30.25 o                         
   9   1   3       4538.58       4496.51        64.70 o                         
  10   1   3       1941.91       2143.10        44.39 o                         
  11   1   3        285.13        344.73        19.91 o                         
  12   1   3        100.78         60.54        21.39 o                         
 -10   2   3         87.58         99.03        19.14 o                         
  -9   2   3        369.21        372.68        21.53 o                         
  -8   2   3       2105.53       2113.66        43.22 o                         
  -7   2   3       5804.76       5784.61        77.64 o                         
  -6   2   3       2318.29       2471.77        34.83 o                         
  -5   2   3       2296.40       2330.03        31.34 o                         
  -4   2   3       7113.18       7150.27        69.33 o                         
  -3   2   3       2671.94       2768.00        57.83 o                         
  -2   2   3       4314.70       4202.52        38.02 o                         
  -1   2   3       5734.79       5721.58        45.74 o                         
   0   2   3        366.07        370.92        10.05 o                         
   1   2   3      20303.72      21270.54       275.71 o                         
   2   2   3      35010.42      36983.20       638.05 o                         
   3   2   3       2206.28       2295.87        17.16 o                         
   4   2   3        387.66        399.95        19.27 o                         
   5   2   3       2763.21       3047.57        29.46 o                         
   6   2   3       8917.60       9440.19        94.60 o                         
   7   2   3       9685.87       9713.17       102.52 o                         
   8   2   3       1531.88       1607.19        31.81 o                         
   9   2   3        280.50        263.05        17.70 o                         
  10   2   3       2264.49       2215.33        44.12 o                         
  11   2   3       1602.18       1748.64        43.59 o                         
  12   2   3        545.01        576.15        62.76 o                         
 -10   3   3        832.87        824.32        36.90 o                         
  -9   3   3       1310.48       1387.98        43.21 o                         
  -8   3   3        160.59        166.86        15.90 o                         
  -7   3   3       1180.50       1130.37        27.79 o                         
  -6   3   3       8012.81       7979.87       114.40 o                         
  -5   3   3       3593.12       3650.60        60.99 o                         
  -4   3   3        155.99        192.64         8.86 o                         
  -3   3   3         95.36        133.64         8.54 o                         
  -2   3   3        736.06        798.27        14.73 o                         
  -1   3   3       8562.63       8783.76        77.93 o                         
   0   3   3       9981.25      10196.79        76.97 o                         
   1   3   3       1300.97       1366.28        12.93 o                         
   2   3   3       2950.69       2987.31        22.40 o                         
   3   3   3      30677.45      31496.84       350.90 o                         
   4   3   3       8552.36       9124.33        85.68 o                         
   5   3   3       1858.60       1991.25        34.13 o                         
   6   3   3        545.99        602.74        13.72 o                         
   7   3   3       1016.07       1069.40        16.87 o                         
   8   3   3       5816.57       6041.01        66.77 o                         
   9   3   3       6273.45       6297.07        85.65 o                         
  10   3   3       1916.94       1923.20        42.03 o                         
  11   3   3        121.57        101.40        15.65 o                         
  12   3   3        969.12        893.23        66.85 o                         
  -9   4   3       1820.64       1799.91        58.67 o                         
  -8   4   3       1805.27       1705.47        40.01 o                         
  -7   4   3        355.00        336.22        27.09 o                         
  -6   4   3         45.56         42.14        11.57 o                         
  -5   4   3       3040.92       2947.47        49.22 o                         
  -4   4   3       8245.10       8144.87        99.32 o                         
  -3   4   3       3100.78       3029.63        34.82 o                         
  -2   4   3        641.02        733.87        13.59 o                         
  -1   4   3         69.61         85.02         5.33 o                         
   0   4   3       5965.54       6144.89        49.91 o                         
   1   4   3       7434.59       7290.56        55.38 o                         
   2   4   3      17586.72      18262.55       165.85 o                         
   3   4   3         35.44         47.15         6.06 o                         
   4   4   3      16214.08      16226.54       167.64 o                         
   5   4   3       5202.20       5070.98        53.26 o                         
   6   4   3        137.60        164.68        10.13 o                         
   7   4   3        409.95        422.93        12.36 o                         
   8   4   3        845.87        837.45        19.29 o                         
   9   4   3       1797.57       1897.50        28.91 o                         
  10   4   3       3330.63       3351.05        55.16 o                         
  11   4   3       1385.88       1388.36        36.56 o                         
  12   4   3         17.25         23.21        11.07 o                         
  -9   5   3         21.37         28.00        17.98 o                         
  -8   5   3         18.30          8.76        14.38 o                         
  -7   5   3       1128.08       1112.70        30.36 o                         
  -6   5   3       2886.17       2739.95        50.88 o                         
  -5   5   3       1991.81       1907.51        38.90 o                         
  -4   5   3       1074.26       1059.67        22.23 o                         
  -3   5   3       2571.21       2444.26        43.67 o                         
  -2   5   3       5290.12       5194.92        82.78 o                         
  -1   5   3       1110.75       1071.48        17.24 o                         
   0   5   3        739.15        725.41        14.86 o                         
   1   5   3       1755.43       1649.00        15.47 o                         
   2   5   3      12971.06      13225.87       108.29 o                         
   3   5   3      14780.77      15190.03       143.06 o                         
   4   5   3       4556.50       4854.91        44.01 o                         
   5   5   3        248.53        240.01        11.15 o                         
   6   5   3       1670.83       1593.06        22.69 o                         
   7   5   3       4942.41       4955.47        53.17 o                         
   8   5   3       3152.12       3291.95        44.20 o                         
   9   5   3        237.57        247.64        15.92 o                         
  10   5   3         44.81         90.25        15.01 o                         
  11   5   3       1298.61       1272.65        34.85 o                         
  12   5   3       1149.99       1177.72        46.24 o                         
  -8   6   3        354.02        294.69        29.47 o                         
  -7   6   3        139.61        158.18        27.36 o                         
  -6   6   3       1940.84       1945.58        41.48 o                         
  -5   6   3       2960.80       2902.78        65.51 o                         
  -4   6   3       2969.85       2938.23        44.18 o                         
  -3   6   3        488.57        544.29        18.22 o                         
  -2   6   3       1225.96       1194.36        21.38 o                         
  -1   6   3       8115.12       7898.58        79.86 o                         
   0   6   3      12923.70      13488.26       129.54 o                         
   1   6   3       2757.48       2645.55        26.76 o                         
   2   6   3         84.45        118.57         5.82 o                         
   3   6   3       1137.62       1138.54        16.06 o                         
   4   6   3      14827.47      15034.19       149.31 o                         
   5   6   3      14214.56      13965.18       145.72 o                         
   6   6   3        109.97        102.98         7.92 o                         
   7   6   3       1776.57       1846.87        32.86 o                         
   8   6   3       1834.71       1835.09        32.63 o                         
   9   6   3       1760.14       1825.37        31.22 o                         
  10   6   3       1940.20       2042.30        38.97 o                         
  11   6   3        207.35        180.74        23.33 o                         
  12   6   3        349.01        269.30        67.34 o                         
  -7   7   3        795.38        783.93        45.41 o                         
  -6   7   3        508.40        519.89        27.88 o                         
  -5   7   3        152.35        175.10        17.94 o                         
  -4   7   3       3725.91       3720.84        60.54 o                         
  -3   7   3      11138.90      10991.79       138.56 o                         
  -2   7   3       3418.73       3412.87        46.79 o                         
  -1   7   3        295.35        319.23        12.78 o                         
   0   7   3       1906.36       1751.86        24.75 o                         
   1   7   3       6522.35       6239.83        61.28 o                         
   2   7   3      12483.91      12442.83       113.58 o                         
   3   7   3       5351.11       5629.10        53.67 o                         
   4   7   3        474.50        502.85        23.65 o                         
   5   7   3       6315.90       6436.41        66.48 o                         
   6   7   3       7390.15       7537.34        81.28 o                         
   7   7   3       4607.24       4705.85        54.56 o                         
   8   7   3       1277.64       1216.39        19.62 o                         
   9   7   3        281.76        261.55        10.79 o                         
  10   7   3       2234.78       2109.02        64.26 o                         
  11   7   3       2402.83       2502.27        69.37 o                         
  12   7   3        988.99       1012.43        88.60 o                         
  -6   8   3       1034.98       1146.91        39.85 o                         
  -5   8   3       2509.80       2524.63        47.18 o                         
  -4   8   3        153.01        137.46        14.97 o                         
  -3   8   3        318.69        297.04        14.68 o                         
  -2   8   3       2804.83       2909.11        47.14 o                         
  -1   8   3       7192.68       7018.20        94.94 o                         
   0   8   3       5496.71       5399.93        66.18 o                         
   1   8   3          1.01          6.19         6.14 o                         
   2   8   3       2728.21       2588.16        32.30 o                         
   3   8   3      10115.63      10014.06       103.47 o                         
   4   8   3       3866.46       3893.96        48.84 o                         
   5   8   3        577.41        622.07        15.72 o                         
   6   8   3         13.04         10.29         7.28 o                         
   7   8   3       3635.86       3581.61        48.26 o                         
   8   8   3       5293.92       5311.64        70.12 o                         
   9   8   3       3552.73       3365.68        41.01 o                         
  10   8   3        467.19        409.30        17.10 o                         
  11   8   3         46.56         60.71        19.96 o                         
  12   8   3       1077.16       1096.07        55.31 o                         
  -5   9   3       1095.40       1194.64        47.39 o                         
  -4   9   3       1604.56       1649.02        37.35 o                         
  -3   9   3       1869.24       1828.50        40.15 o                         
  -2   9   3        362.79        331.26        19.64 o                         
  -1   9   3       1279.02       1266.91        32.03 o                         
   0   9   3       3207.97       3078.40        53.15 o                         
   1   9   3       1796.02       1785.42        32.50 o                         
   2   9   3       2973.08       2831.92        37.12 o                         
   3   9   3        124.49        113.46         8.96 o                         
   4   9   3        573.29        593.66        22.32 o                         
   5   9   3       6970.02       6967.95        81.94 o                         
   6   9   3       2836.41       2902.03        45.16 o                         
   7   9   3        334.29        340.57        12.65 o                         
   8   9   3        345.84        421.54        26.09 o                         
   9   9   3       1436.10       1414.33        29.05 o                         
  10   9   3       3358.77       3351.29        69.92 o                         
  11   9   3        989.05        983.06        38.30 o                         
  -4  10   3         68.96         85.63        15.57 o                         
  -3  10   3       2176.96       2203.71        45.63 o                         
  -2  10   3       3020.09       2987.90        55.37 o                         
  -1  10   3        350.20        338.32        24.50 o                         
   0  10   3       1218.24       1335.55        29.72 o                         
   1  10   3       3200.19       3215.81        44.90 o                         
   2  10   3       2343.45       2226.60        35.56 o                         
   3  10   3       3645.52       3534.33        47.09 o                         
   4  10   3       2311.84       2392.62        42.52 o                         
   5  10   3        571.86        571.77        25.33 o                         
   6  10   3       2948.19       2967.80        52.98 o                         
   7  10   3       4041.30       3921.84        57.46 o                         
   8  10   3       3430.63       3308.61        76.65 o                         
   9  10   3         84.11         85.94        17.94 o                         
  10  10   3        682.64        729.29        54.48 o                         
  11  10   3       1648.16       1709.29        74.79 o                         
  -3  11   3         11.60          4.14        12.76 o                         
  -2  11   3        464.59        481.57        46.96 o                         
  -1  11   3       1085.22       1146.84        47.60 o                         
   0  11   3       1583.64       1510.82        41.66 o                         
   1  11   3        966.28        864.97        29.16 o                         
   2  11   3         42.03         74.62        11.80 o                         
   3  11   3       1433.30       1457.69        35.03 o                         
   4  11   3       2634.11       2531.39        46.05 o                         
   5  11   3       1713.86       1727.69        34.64 o                         
   6  11   3       1206.68       1263.50        34.32 o                         
   7  11   3        213.34        191.70        17.06 o                         
   8  11   3       1841.73       1818.33        39.15 o                         
   9  11   3       2192.56       2337.33        55.13 o                         
  10  11   3        288.51        248.63        35.64 o                         
  -1  12   3         50.60         36.12        15.70 o                         
   0  12   3       2185.17       2163.90        48.59 o                         
   1  12   3       4331.10       4352.37        78.38 o                         
   2  12   3       1472.74       1468.82        38.53 o                         
   3  12   3        312.71        303.55        19.32 o                         
   4  12   3         19.09         18.11         9.25 o                         
   5  12   3       1935.75       1980.68        46.80 o                         
   6  12   3       3448.54       3414.91        75.69 o                         
   7  12   3       1964.92       1836.00        38.25 o                         
   8  12   3         60.82         64.88        26.12 o                         
   9  12   3        477.26        438.39        30.84 o                         
   1  13   3         15.77         18.62        13.48 o                         
   2  13   3        859.72        898.76        37.56 o                         
   3  13   3       3686.69       3705.47        66.93 o                         
   4  13   3       1420.38       1458.60        44.20 o                         
   5  13   3         85.33         83.93        17.04 o                         
   6  13   3        227.46        223.97        21.06 o                         
   7  13   3        950.33        955.67        59.50 o                         
  -3 -12   4       1615.41       1689.18        53.37 o                         
  -7 -11   4        269.15        227.97        28.74 o                         
  -6 -11   4       1107.66       1130.91        52.73 o                         
  -5 -11   4       1876.85       1915.94        50.34 o                         
  -4 -11   4       2103.14       2060.38        55.99 o                         
  -3 -11   4         46.05         51.87        13.20 o                         
  -2 -11   4       1327.77       1321.31        47.93 o                         
  -1 -11   4       2199.92       2251.30        79.64 o                         
   0 -11   4       1129.90       1182.48        44.03 o                         
   1 -11   4        624.86        669.70        41.73 o                         
  -8 -10   4       1162.47       1246.15        59.89 o                         
  -7 -10   4        763.27        793.02        42.37 o                         
  -6 -10   4        538.50        581.83        30.29 o                         
  -5 -10   4        313.15        272.34        36.78 o                         
  -4 -10   4       3122.01       3074.48        47.65 o                         
  -3 -10   4       2619.66       2687.56        41.63 o                         
  -2 -10   4       1162.42       1170.24        27.25 o                         
  -1 -10   4          1.36         -0.90         8.97 o                         
   0 -10   4        871.55        899.67        38.05 o                         
   1 -10   4       2294.07       2321.36        58.67 o                         
   2 -10   4       1696.24       1743.86        53.15 o                         
   3 -10   4        326.00        381.03        28.31 o                         
  -9  -9   4        219.85        211.87        29.53 o                         
  -8  -9   4        409.91        370.27        32.08 o                         
  -7  -9   4       2848.63       2903.99        65.62 o                         
  -6  -9   4       3614.56       3528.20        80.24 o                         
  -5  -9   4       1357.76       1323.72        30.05 o                         
  -4  -9   4        338.54        354.94        19.29 o                         
  -3  -9   4        253.75        235.67        11.99 o                         
  -2  -9   4       3286.61       3231.10        40.02 o                         
  -1  -9   4       3508.45       3564.48        42.59 o                         
   0  -9   4       1437.67       1450.65        25.15 o                         
   1  -9   4        217.87        211.28        24.52 o                         
   2  -9   4       2229.89       2144.58        58.33 o                         
   3  -9   4       1912.92       1799.42        56.59 o                         
   4  -9   4       1192.95       1298.27        43.64 o                         
   5  -9   4        345.86        453.15        39.65 o                         
 -10  -8   4        895.24        908.91        67.92 o                         
  -9  -8   4       2796.36       2917.47        78.00 o                         
  -8  -8   4       1677.14       1801.14        54.80 o                         
  -7  -8   4        544.67        606.55        36.99 o                         
  -6  -8   4         63.70         67.52        18.88 o                         
  -5  -8   4        821.91        868.79        28.30 o                         
  -4  -8   4       5675.94       5581.37        66.89 o                         
  -3  -8   4       4826.88       4843.50        52.06 o                         
  -2  -8   4         51.13         42.03         6.37 o                         
  -1  -8   4       1993.04       2002.39        23.80 o                         
   0  -8   4       2779.51       2651.03        47.38 o                         
   1  -8   4       1477.62       1550.19        34.10 o                         
   2  -8   4        525.43        630.58        46.84 o                         
   3  -8   4         58.31         68.16        14.70 o                         
   4  -8   4       1054.29       1046.66        44.96 o                         
   5  -8   4       1791.31       1842.91        58.66 o                         
   6  -8   4        925.22        970.42        51.77 o                         
 -10  -7   4        180.62        177.62        30.02 o                         
  -9  -7   4        483.94        551.82        37.08 o                         
  -8  -7   4       2167.92       2162.09        70.90 o                         
  -7  -7   4       2417.56       2296.56        56.59 o                         
  -6  -7   4       1517.06       1502.96        41.54 o                         
  -5  -7   4         72.16         78.12        13.81 o                         
  -4  -7   4       1409.06       1459.60        23.48 o                         
  -3  -7   4       5667.38       5566.79        62.93 o                         
  -2  -7   4       5325.40       5313.75        53.66 o                         
  -1  -7   4       1944.01       1988.29        30.06 o                         
   0  -7   4        176.80        170.21        11.21 o                         
   1  -7   4       1949.10       1950.65        43.91 o                         
   2  -7   4       6276.17       6195.63        93.92 o                         
   3  -7   4       2472.96       2478.07        50.72 o                         
   4  -7   4         12.83         21.94        12.03 o                         
   5  -7   4         86.90        120.91        27.87 o                         
   6  -7   4        692.54        694.09        33.56 o                         
   7  -7   4        773.91        822.09        39.53 o                         
 -11  -6   4        572.20        476.26        57.78 o                         
 -10  -6   4       2781.30       2689.77        85.38 o                         
  -9  -6   4       1679.69       1684.87        50.34 o                         
  -8  -6   4        450.81        425.50        25.14 o                         
  -7  -6   4       1456.47       1446.84        43.17 o                         
  -6  -6   4       5751.73       5775.94        92.99 o                         
  -5  -6   4       2237.57       2285.51        41.03 o                         
  -4  -6   4         46.99         90.75        12.88 o                         
  -3  -6   4        123.06        105.74        10.18 o                         
  -2  -6   4       1464.76       1484.45        21.10 o                         
  -1  -6   4       9670.67       9567.29        85.14 o                         
   0  -6   4       8572.27       8285.20        70.65 o                         
   1  -6   4        577.54        566.67        22.38 o                         
   2  -6   4       1742.49       1705.29        31.40 o                         
   3  -6   4       2839.02       2768.35        52.27 o                         
   4  -6   4       1866.96       1875.21        44.12 o                         
   5  -6   4       1125.52       1155.48        54.83 o                         
   6  -6   4        198.95        230.76        20.71 o                         
   7  -6   4        445.40        476.34        39.98 o                         
   8  -6   4       1066.65       1147.88        71.44 o                         
 -11  -5   4        142.06         96.46        27.91 o                         
 -10  -5   4        193.15        209.30        24.82 o                         
  -9  -5   4       2571.35       2666.17        75.90 o                         
  -8  -5   4       7336.28       7405.06       159.74 o                         
  -7  -5   4       1259.17       1270.07        34.37 o                         
  -6  -5   4         64.38         97.43        12.40 o                         
  -5  -5   4       1770.81       1837.76        52.47 o                         
  -4  -5   4       9371.12       9465.98        96.88 o                         
  -3  -5   4      12830.63      12672.52       132.17 o                         
  -2  -5   4       5863.42       5604.00        55.99 o                         
  -1  -5   4         73.63         88.41         6.32 o                         
   0  -5   4       7741.45       7669.06        62.13 o                         
   1  -5   4      10370.20      10087.25       121.10 o                         
   2  -5   4       5880.43       5666.84        72.87 o                         
   3  -5   4        695.00        728.92        23.06 o                         
   4  -5   4        939.53        933.98        33.24 o                         
   5  -5   4       2199.12       2025.35        26.06 o                         
   6  -5   4       2454.88       2382.85        56.22 o                         
   7  -5   4       1436.33       1388.16        26.53 o                         
   8  -5   4         71.17         99.29        20.76 o                         
   9  -5   4        496.32        411.38        31.65 o                         
 -11  -4   4       1253.80       1404.19        76.21 o                         
 -10  -4   4       1611.09       1568.68        56.29 o                         
  -9  -4   4         77.23         96.71        19.77 o                         
  -8  -4   4       2090.25       2147.54        64.72 o                         
  -7  -4   4       2407.57       2554.81        57.24 o                         
  -6  -4   4      11439.23      11618.93       167.08 o                         
  -5  -4   4       2013.80       1913.40        33.69 o                         
  -4  -4   4         49.70         69.21         9.31 o                         
  -3  -4   4       5751.01       5893.21        56.55 o                         
  -2  -4   4       5998.88       5950.19        54.83 o                         
  -1  -4   4      10473.72      10395.94        96.57 o                         
   0  -4   4       3720.30       3453.21        38.05 o                         
   1  -4   4         14.77         27.89         5.87 o                         
   2  -4   4      14298.57      14013.67       167.23 o                         
   3  -4   4       8454.08       8120.10        99.79 o                         
   4  -4   4        965.17        861.51        22.61 o                         
   5  -4   4         54.39         45.14         6.10 o                         
   6  -4   4        420.40        409.39        16.01 o                         
   7  -4   4       2407.56       2293.18        42.46 o                         
   8  -4   4       2814.36       2838.07        54.61 o                         
   9  -4   4        464.57        552.51        40.37 o                         
 -11  -3   4        114.51        118.58        31.15 o                         
 -10  -3   4       1392.38       1487.03        49.91 o                         
  -9  -3   4       1397.65       1483.72        59.02 o                         
  -8  -3   4       2932.26       2966.86        67.13 o                         
  -7  -3   4        356.66        418.11        18.27 o                         
  -6  -3   4       2485.97       2483.26        24.85 o                         
  -5  -3   4       6511.43       6471.03        87.91 o                         
  -4  -3   4       4959.92       5011.59        37.46 o                         
  -3  -3   4       2989.48       2946.29        42.44 o                         
  -2  -3   4        113.31        110.96         8.36 o                         
  -1  -3   4        856.12        847.18        16.09 o                         
   0  -3   4      10129.26      10061.47       103.28 o                         
   1  -3   4      16755.15      16609.02       187.87 o                         
   2  -3   4        470.50        393.46        13.48 o                         
   3  -3   4       5930.75       5970.30        68.46 o                         
   4  -3   4      12277.59      12222.78       120.82 o                         
   5  -3   4       6187.24       5986.49        59.22 o                         
   6  -3   4        833.65        808.09        26.46 o                         
   7  -3   4         32.98         20.63         7.95 o                         
   8  -3   4        971.39        982.50        23.24 o                         
   9  -3   4       2061.83       2006.42        50.85 o                         
  10  -3   4       1408.55       1383.93        40.50 o                         
 -11  -2   4        525.46        523.25        39.39 o                         
 -10  -2   4         69.95         86.45        12.78 o                         
  -9  -2   4        458.53        448.90        15.00 o                         
  -8  -2   4       2468.63       2554.69        35.73 o                         
  -7  -2   4       5344.66       5409.62        55.44 o                         
  -6  -2   4       1624.86       1698.27        31.45 o                         
  -5  -2   4          2.23          3.92         5.86 o                         
  -4  -2   4        716.70        645.88        10.75 o                         
  -3  -2   4       3751.66       3532.26        36.93 o                         
  -2  -2   4      12453.24      12612.58       160.37 o                         
  -1  -2   4        825.53        919.46        19.15 o                         
   0  -2   4        728.97        723.00         9.79 o                         
   1  -2   4       2141.92       2185.41        13.45 o                         
   2  -2   4      14122.78      14502.83       157.06 o                         
   3  -2   4       8142.23       7784.55        57.34 o                         
   4  -2   4        372.48        375.61        12.94 o                         
   5  -2   4        584.88        586.72        14.26 o                         
   6  -2   4       2824.54       2670.64        31.58 o                         
   7  -2   4       2145.57       2027.49        36.83 o                         
   8  -2   4        654.05        654.60        32.07 o                         
   9  -2   4         10.15          6.19         8.86 o                         
  10  -2   4        693.82        637.16        28.12 o                         
  11  -2   4       1167.56       1243.93        93.60 o                         
 -11  -1   4       1199.96       1243.49        63.55 o                         
 -10  -1   4       2008.21       1999.97        42.75 o                         
  -9  -1   4        933.31       1007.91        29.99 o                         
  -8  -1   4          0.25          6.40         6.68 o                         
  -7  -1   4        200.10        216.52        16.61 o                         
  -6  -1   4       4316.96       4192.08        52.56 o                         
  -5  -1   4       9021.24       8980.99        81.20 o                         
  -4  -1   4       3169.87       3104.54        32.57 o                         
  -3  -1   4       3482.01       3860.21        40.37 o                         
  -2  -1   4       5754.22       6025.11        62.06 o                         
  -1  -1   4      11229.39      11573.79       173.86 o                         
   0  -1   4       1277.61       1340.23        68.42 o                         
   1  -1   4       4413.19       4406.71        43.33 o                         
   2  -1   4       4234.78       4442.10        29.53 o                         
   3  -1   4      24179.07      24317.15       237.79 o                         
   4  -1   4      14739.57      15115.69       132.89 o                         
   5  -1   4         56.58         58.58         7.47 o                         
   6  -1   4         11.78         33.68         8.59 o                         
   7  -1   4        686.66        685.64        15.16 o                         
   8  -1   4       1604.21       1558.85        30.72 o                         
   9  -1   4       1582.22       1506.23        36.40 o                         
  10  -1   4        660.52        638.81        54.40 o                         
  11  -1   4         66.96         94.28        16.82 o                         
 -11   0   4          0.81         21.46        12.33 o                         
 -10   0   4       1135.17       1176.97        38.91 o                         
  -9   0   4       1691.65       1682.85        40.28 o                         
  -8   0   4       1351.20       1373.06        28.82 o                         
  -7   0   4       1127.29       1098.31        23.62 o                         
  -6   0   4       1005.54       1046.25        28.07 o                         
  -5   0   4       5679.59       5567.31        53.20 o                         
  -4   0   4       9359.74       8709.34        76.63 o                         
  -3   0   4      11217.74      11265.10        97.52 o                         
  -2   0   4      10480.74      11331.18       170.30 o                         
  -1   0   4       1356.48       1525.80        32.32 o                         
   0   0   4      11881.28      12270.69       237.82 o                         
   1   0   4       8433.08       8735.11        82.45 o                         
   2   0   4       5010.35       4960.69        58.90 o                         
   3   0   4        274.24        332.33        11.82 o                         
   4   0   4       1660.05       1552.27        19.88 o                         
   5   0   4        189.03        173.06        11.08 o                         
   6   0   4       9016.69       8616.69        90.57 o                         
   7   0   4        271.24        289.53        12.74 o                         
   8   0   4        206.27        243.88        12.30 o                         
   9   0   4       1166.43       1247.43        27.31 o                         
  10   0   4       1049.90       1010.49        32.74 o                         
  11   0   4        914.67        929.14        34.88 o                         
 -10   1   4       1025.41       1033.07        39.64 o                         
  -9   1   4         39.41         32.97        11.95 o                         
  -8   1   4       1713.95       1739.32        33.75 o                         
  -7   1   4       2369.02       2402.49        40.82 o                         
  -6   1   4       3005.95       2942.22        37.45 o                         
  -5   1   4       2810.39       2641.56        32.01 o                         
  -4   1   4          8.15         18.83         5.59 o                         
  -3   1   4      14784.74      14537.28       150.82 o                         
  -2   1   4      34241.59      34486.91       493.04 o                         
  -1   1   4       9440.37       9781.50        95.12 o                         
   0   1   4        771.63        805.41        30.74 o                         
   1   1   4        375.84        338.16         9.89 o                         
   2   1   4       1759.90       1784.33        18.23 o                         
   3   1   4      12061.61      11975.01       103.03 o                         
   4   1   4       7515.23       7292.65        60.45 o                         
   5   1   4       1060.55       1150.70        16.54 o                         
   6   1   4       6667.08       6647.36        72.48 o                         
   7   1   4       3592.92       3489.51        41.71 o                         
   8   1   4       2660.03       2523.27        35.91 o                         
   9   1   4        295.21        308.35        15.66 o                         
  10   1   4        104.39        109.05        12.11 o                         
  11   1   4        853.78        891.23        35.22 o                         
  12   1   4       1220.68       1318.09        47.64 o                         
 -10   2   4       1683.93       1862.41        49.76 o                         
  -9   2   4       1811.06       1768.41        46.81 o                         
  -8   2   4        308.87        315.28        17.26 o                         
  -7   2   4         39.14         66.29        10.23 o                         
  -6   2   4       1650.77       1667.00        28.23 o                         
  -5   2   4       8011.60       7828.88        88.06 o                         
  -4   2   4      16168.59      15716.08       165.37 o                         
  -3   2   4        572.18        484.95        10.60 o                         
  -2   2   4       8325.87       8165.91       105.59 o                         
  -1   2   4      18681.07      18496.71       182.25 o                         
   0   2   4      10311.67      10579.62        94.31 o                         
   1   2   4      10764.31      11071.90       110.89 o                         
   2   2   4       2581.87       2684.72        32.31 o                         
   3   2   4       4593.01       4851.54        33.51 o                         
   4   2   4      15411.83      15651.09       150.88 o                         
   5   2   4      14437.34      14080.26       133.58 o                         
   6   2   4       5859.31       5804.52        55.12 o                         
   7   2   4        238.09        291.87        11.62 o                         
   8   2   4       7731.58       7630.79        92.81 o                         
   9   2   4       4589.10       4717.41        97.54 o                         
  10   2   4       2233.42       2253.09        40.86 o                         
  11   2   4        125.68        132.20        18.31 o                         
  12   2   4         33.72         44.82        15.94 o                         
 -10   3   4          5.32        -15.30        15.30 o                         
  -9   3   4       1364.17       1444.62        59.13 o                         
  -8   3   4       2789.29       2729.72        53.39 o                         
  -7   3   4       2887.20       3033.94        63.46 o                         
  -6   3   4        625.72        595.19        27.90 o                         
  -5   3   4        412.90        360.47        16.73 o                         
  -4   3   4       2006.98       1897.99        33.65 o                         
  -3   3   4       8225.51       7885.89        81.93 o                         
  -2   3   4      19913.94      19596.60       210.68 o                         
  -1   3   4       4626.13       5042.30        62.70 o                         
   0   3   4       8225.54       8272.18        68.74 o                         
   1   3   4      22858.30      24124.47       232.54 o                         
   2   3   4      15649.50      16029.79       245.49 o                         
   3   3   4       2309.53       2474.72        29.86 o                         
   4   3   4         11.01          5.48         3.46 o                         
   5   3   4       1083.07       1126.44        14.49 o                         
   6   3   4       7604.94       7657.01        92.09 o                         
   7   3   4       7483.77       7237.40        76.72 o                         
   8   3   4       1838.66       1752.11        29.68 o                         
   9   3   4        437.56        503.53        19.98 o                         
  10   3   4       1508.62       1528.20        35.78 o                         
  11   3   4       2986.53       2877.52        57.18 o                         
  12   3   4        653.48        624.91        45.41 o                         
  -9   4   4        112.40         91.13        23.41 o                         
  -8   4   4          1.27         -3.81        10.08 o                         
  -7   4   4       1684.61       1610.03        43.50 o                         
  -6   4   4       1873.11       1904.55        40.06 o                         
  -5   4   4       1904.67       1833.26        35.85 o                         
  -4   4   4        646.21        654.25        18.01 o                         
  -3   4   4        261.05        271.30        10.93 o                         
  -2   4   4       7440.09       7151.19        66.85 o                         
  -1   4   4       6110.73       5140.58        49.62 o                         
   0   4   4       2319.93       2205.03        21.40 o                         
   1   4   4        758.78        728.00         8.11 o                         
   2   4   4       2926.44       2895.03        22.60 o                         
   3   4   4      11848.19      12360.53       173.30 o                         
   4   4   4       8276.71       8504.11        74.64 o                         
   5   4   4       5148.77       5131.36        63.46 o                         
   6   4   4        821.06        876.79        32.54 o                         
   7   4   4       5982.81       6235.00        66.42 o                         
   8   4   4       5324.76       5319.80        75.18 o                         
   9   4   4       1940.29       1863.00        30.32 o                         
  10   4   4        127.64        145.42        13.64 o                         
  11   4   4        298.22        258.78        17.40 o                         
  12   4   4        475.91        547.72        40.63 o                         
  -8   5   4       1777.48       1773.49        50.47 o                         
  -7   5   4         21.12         27.72        12.41 o                         
  -6   5   4         23.42         16.44        11.92 o                         
  -5   5   4       2084.22       2137.05        45.01 o                         
  -4   5   4       6180.16       6096.35        82.50 o                         
  -3   5   4       3675.54       3661.44        44.76 o                         
  -2   5   4       2025.98       1919.26        26.73 o                         
  -1   5   4       1918.02       1902.17        24.36 o                         
   0   5   4      11031.70      11300.45       107.49 o                         
   1   5   4       5328.26       5128.76        42.22 o                         
   2   5   4       5975.74       6030.81        51.21 o                         
   3   5   4         51.90         63.14         6.58 o                         
   4   5   4       9299.67       9668.75        88.97 o                         
   5   5   4       2574.35       2637.52        30.22 o                         
   6   5   4       3904.06       3861.40        42.92 o                         
   7   5   4       2182.18       2101.98        41.79 o                         
   8   5   4        582.88        636.47        24.60 o                         
   9   5   4       5477.30       5490.89        72.33 o                         
  10   5   4       3484.55       3455.87        65.40 o                         
  11   5   4        483.23        459.18        19.93 o                         
  12   5   4         31.13         30.31        14.86 o                         
  -8   6   4        364.36        423.09        28.29 o                         
  -7   6   4        811.45        834.82        34.86 o                         
  -6   6   4       1797.20       1744.92        44.84 o                         
  -5   6   4         59.14         74.57        15.24 o                         
  -4   6   4       1539.55       1515.50        37.40 o                         
  -3   6   4       4474.86       4444.31        69.36 o                         
  -2   6   4       2832.13       2800.80        38.66 o                         
  -1   6   4       4530.09       4255.98        49.15 o                         
   0   6   4         64.99        104.07         9.64 o                         
   1   6   4       1726.65       1551.64        22.62 o                         
   2   6   4      11883.50      12332.37       111.58 o                         
   3   6   4       5150.95       5099.38        44.64 o                         
   4   6   4        679.34        785.92        11.98 o                         
   5   6   4        183.27        180.36        11.22 o                         
   6   6   4       1513.57       1466.04        36.83 o                         
   7   6   4       7025.55       6980.51        86.89 o                         
   8   6   4       2658.10       2732.40        37.97 o                         
   9   6   4         26.45         29.89         8.39 o                         
  10   6   4        635.09        676.29        19.66 o                         
  11   6   4       1870.18       1812.49        40.02 o                         
  12   6   4       1326.63       1219.32        61.98 o                         
  -7   7   4        297.90        315.52        23.89 o                         
  -6   7   4       1239.10       1269.89        35.01 o                         
  -5   7   4       2726.06       2815.49        55.17 o                         
  -4   7   4       1753.13       1760.59        35.41 o                         
  -3   7   4       1258.25       1236.49        35.58 o                         
  -2   7   4       1296.57       1314.22        27.88 o                         
  -1   7   4      10181.49      10388.15       124.73 o                         
   0   7   4      13170.21      13015.94       147.57 o                         
   1   7   4        329.98        361.29        15.23 o                         
   2   7   4         69.33         89.44         7.19 o                         
   3   7   4       3561.33       3461.02        39.05 o                         
   4   7   4       7614.65       7590.85        78.92 o                         
   5   7   4       4893.32       4996.17        57.45 o                         
   6   7   4         43.44         54.80         7.20 o                         
   7   7   4        314.30        289.43        21.15 o                         
   8   7   4       2617.80       2464.87        37.64 o                         
   9   7   4       3506.51       3496.43        51.02 o                         
  10   7   4       2061.98       1950.05        39.52 o                         
  11   7   4         11.22         18.57        11.33 o                         
  12   7   4        904.05        915.84        48.79 o                         
  -6   8   4         77.61         58.91        16.08 o                         
  -5   8   4        147.10        170.95        16.57 o                         
  -4   8   4       2512.62       2569.86        50.66 o                         
  -3   8   4       4247.83       4273.64        63.92 o                         
  -2   8   4       1853.01       1812.31        30.72 o                         
  -1   8   4        442.12        491.52        19.52 o                         
   0   8   4         85.59         98.23        11.80 o                         
   1   8   4       6537.39       6273.76        68.81 o                         
   2   8   4      10281.02      10457.89       110.19 o                         
   3   8   4       1967.42       2033.54        25.36 o                         
   4   8   4        981.31        941.55        17.48 o                         
   5   8   4       5246.84       5017.11        61.31 o                         
   6   8   4       1793.82       1819.06        28.14 o                         
   7   8   4       2815.92       2775.98        42.42 o                         
   8   8   4        786.86        757.03        18.12 o                         
   9   8   4        436.95        406.79        12.73 o                         
  10   8   4       2303.33       2252.28        57.13 o                         
  11   8   4       2008.88       2011.88        61.05 o                         
  12   8   4        590.40        549.86        41.09 o                         
  -5   9   4       1013.21       1062.99        39.37 o                         
  -4   9   4         72.86         96.43        16.96 o                         
  -3   9   4       1535.52       1613.30        36.39 o                         
  -2   9   4       2010.61       2023.82        44.11 o                         
  -1   9   4       4378.82       4230.04        63.03 o                         
   0   9   4       1023.52       1056.84        25.18 o                         
   1   9   4        889.76        832.85        23.89 o                         
   2   9   4       4302.14       4124.02        49.36 o                         
   3   9   4       5182.95       5272.11        59.46 o                         
   4   9   4       3304.23       3281.41        47.15 o                         
   5   9   4         47.45         52.23        10.92 o                         
   6   9   4         45.31         76.67         8.67 o                         
   7   9   4       5717.79       5571.13        73.10 o                         
   8   9   4       6521.79       6327.24        82.74 o                         
   9   9   4       1880.06       1774.10        38.94 o                         
  10   9   4         19.08         20.90         7.39 o                         
  11   9   4        724.38        728.20        33.53 o                         
  12   9   4       1515.91       1517.12        51.19 o                         
  -4  10   4       1569.48       1614.47        48.27 o                         
  -3  10   4        990.11        982.53        56.61 o                         
  -2  10   4         61.71         74.64        15.37 o                         
  -1  10   4       1344.50       1354.62        35.33 o                         
   0  10   4       2495.39       2469.11        48.82 o                         
   1  10   4       1550.00       1561.20        32.33 o                         
   2  10   4       2121.60       2172.50        38.76 o                         
   3  10   4         86.09         88.59        10.68 o                         
   4  10   4       3606.33       3549.64        54.65 o                         
   5  10   4       6431.52       6297.05        79.10 o                         
   6  10   4       2356.98       2347.35        39.17 o                         
   7  10   4         41.18         26.96        11.56 o                         
   8  10   4        462.20        473.17        19.64 o                         
   9  10   4       2287.69       2194.83        61.50 o                         
  10  10   4       2414.39       2441.75        71.46 o                         
  11  10   4       1035.76       1083.10        43.96 o                         
  -3  11   4       2442.21       2560.11        57.66 o                         
  -2  11   4       1509.67       1501.79        51.51 o                         
  -1  11   4         96.81         74.26        16.33 o                         
   0  11   4        269.42        289.56        18.26 o                         
   1  11   4        954.70        922.56        29.69 o                         
   2  11   4       4378.29       4179.90        63.07 o                         
   3  11   4       7967.20       7921.22        99.74 o                         
   4  11   4       1138.51       1187.13        36.48 o                         
   5  11   4       1995.45       2022.45        43.61 o                         
   6  11   4       2707.53       2646.64        52.15 o                         
   7  11   4       2383.43       2311.22        46.48 o                         
   8  11   4       1322.41       1312.70        35.95 o                         
   9  11   4         59.04         76.54        14.70 o                         
  10  11   4        620.36        612.49       107.24 o                         
  -1  12   4       1469.40       1506.17        45.95 o                         
   0  12   4       1660.02       1638.80        43.52 o                         
   1  12   4        566.61        598.15        31.86 o                         
   2  12   4        188.15        194.70        19.50 o                         
   3  12   4       1892.61       1875.37        41.44 o                         
   4  12   4       3597.76       3586.65        74.29 o                         
   5  12   4       2363.70       2414.97        45.01 o                         
   6  12   4         14.48         -1.55        10.06 o                         
   7  12   4       1011.50       1022.58        34.83 o                         
   8  12   4       2314.98       2243.17        60.87 o                         
   9  12   4        997.13        952.55        41.67 o                         
   1  13   4        965.26       1031.17        39.18 o                         
   2  13   4        386.94        376.62        26.40 o                         
   3  13   4        455.04        426.62        25.35 o                         
   4  13   4         14.28         32.58        14.37 o                         
   5  13   4       2647.71       2643.89        68.56 o                         
   6  13   4       2671.11       2663.04        65.82 o                         
   7  13   4        690.35        700.79        34.76 o                         
   8  13   4        158.03        143.78        24.29 o                         
  -6 -11   5        623.92        492.91        90.63 o                         
  -5 -11   5        409.36        455.57        39.22 o                         
  -4 -11   5       1204.47       1247.81        45.33 o                         
  -3 -11   5       1331.53       1393.48        66.37 o                         
  -2 -11   5       1821.16       1844.74        64.33 o                         
  -1 -11   5        779.30        876.53        41.18 o                         
   0 -11   5         13.76         24.21        15.45 o                         
  -7 -10   5        675.74        640.44        45.61 o                         
  -6 -10   5       1350.71       1322.05        67.23 o                         
  -5 -10   5       3202.18       3389.30        77.07 o                         
  -4 -10   5       1773.76       1764.59        41.11 o                         
  -3 -10   5         16.12         17.76        10.61 o                         
  -2 -10   5       2214.91       2186.99        71.53 o                         
  -1 -10   5       2665.80       2689.34        66.31 o                         
   0 -10   5       2203.27       2380.96        71.77 o                         
   1 -10   5        471.28        484.78        36.51 o                         
   2 -10   5         76.54         58.25        17.98 o                         
   3 -10   5       1811.82       1781.71        56.10 o                         
  -9  -9   5       1269.10       1523.88        71.05 o                         
  -8  -9   5       1605.57       1700.60        80.45 o                         
  -7  -9   5       1852.06       1952.43        74.03 o                         
  -6  -9   5        181.83        197.28        30.80 o                         
  -5  -9   5       1660.73       1666.77        55.98 o                         
  -4  -9   5       4452.87       4473.55        73.98 o                         
  -3  -9   5       1634.64       1791.68        39.06 o                         
  -2  -9   5       1156.74       1223.98        34.61 o                         
  -1  -9   5        158.36        118.46        11.09 o                         
   0  -9   5       2362.87       2396.43        52.95 o                         
   1  -9   5       3331.68       3467.94        75.16 o                         
   2  -9   5       2198.22       2120.57        54.61 o                         
   3  -9   5        107.02        111.14        19.97 o                         
   4  -9   5        654.22        590.20        34.97 o                         
  -9  -8   5         97.19         98.13        28.11 o                         
  -8  -8   5        299.34        404.50        42.39 o                         
  -7  -8   5       1826.03       1856.51        61.63 o                         
  -6  -8   5       4851.20       4861.54       100.47 o                         
  -5  -8   5       3409.06       3442.78        62.08 o                         
  -4  -8   5         20.65         31.35         9.40 o                         
  -3  -8   5       2294.59       2351.98        37.61 o                         
  -2  -8   5       5826.32       5871.37        69.13 o                         
  -1  -8   5       4204.97       4136.69        46.59 o                         
   0  -8   5        333.89        316.34        13.15 o                         
   1  -8   5        599.33        601.14        32.39 o                         
   2  -8   5       2355.11       2303.54        48.82 o                         
   3  -8   5       3200.29       3163.53        73.00 o                         
   4  -8   5       1630.52       1627.29        54.22 o                         
   5  -8   5         74.00         82.93        19.52 o                         
   6  -8   5        360.66        338.59        36.92 o                         
 -10  -7   5        910.27        833.25        57.77 o                         
  -9  -7   5       2010.28       1987.38        79.39 o                         
  -8  -7   5        451.13        506.21        60.91 o                         
  -7  -7   5          0.42         23.86        16.45 o                         
  -6  -7   5        625.50        699.43        32.38 o                         
  -5  -7   5       2322.18       2320.62        53.51 o                         
  -4  -7   5       2135.59       2092.91        29.31 o                         
  -3  -7   5        262.49        269.87        11.07 o                         
  -2  -7   5        588.45        625.73        13.39 o                         
  -1  -7   5       1972.80       1963.35        27.81 o                         
   0  -7   5       2746.01       2668.51        26.53 o                         
   1  -7   5       1627.31       1570.38        35.39 o                         
   2  -7   5        412.12        407.45        22.13 o                         
   3  -7   5       1193.43       1168.38        32.44 o                         
   4  -7   5       3678.03       3605.04        77.19 o                         
   5  -7   5       1705.23       1730.28        53.00 o                         
   6  -7   5        145.97        200.90        22.78 o                         
   7  -7   5          2.81         10.35        13.82 o                         
 -10  -6   5          4.14         33.01        20.09 o                         
  -9  -6   5       1094.80       1126.79        46.80 o                         
  -8  -6   5       1795.81       1787.46        63.45 o                         
  -7  -6   5        971.75       1028.31        38.89 o                         
  -6  -6   5       4610.92       4694.81        91.83 o                         
  -5  -6   5        153.17        181.02        16.70 o                         
  -4  -6   5       8512.50       8565.44        93.65 o                         
  -3  -6   5      14700.63      14807.55       169.63 o                         
  -2  -6   5       4543.51       4486.67        49.71 o                         
  -1  -6   5         81.84         75.88        10.02 o                         
   0  -6   5        800.99        852.22        12.08 o                         
   1  -6   5       1756.22       1622.40        42.57 o                         
   2  -6   5       3750.60       3669.06        55.44 o                         
   3  -6   5       2498.33       2392.34        46.04 o                         
   4  -6   5         17.34         45.36        11.56 o                         
   5  -6   5        709.46        693.97        27.07 o                         
   6  -6   5       1646.59       1608.70        45.93 o                         
   7  -6   5       1489.30       1572.16        50.29 o                         
   8  -6   5        270.83        309.69        32.27 o                         
 -10  -5   5       2691.82       2708.73       132.48 o                         
  -9  -5   5        606.20        638.11        38.32 o                         
  -8  -5   5         12.51          8.86        12.57 o                         
  -7  -5   5       1120.66       1039.47        39.46 o                         
  -6  -5   5       4785.61       4777.61        80.88 o                         
  -5  -5   5       2409.25       2441.41        55.79 o                         
  -4  -5   5       1957.50       1966.08        46.49 o                         
  -3  -5   5          9.89         12.24         5.50 o                         
  -2  -5   5       7515.68       7646.31        79.72 o                         
  -1  -5   5      19356.95      19360.99       205.07 o                         
   0  -5   5       2380.10       2129.22        21.66 o                         
   1  -5   5         10.44         24.11         9.15 o                         
   2  -5   5        587.77        530.73        21.76 o                         
   3  -5   5       1147.99       1173.11        30.33 o                         
   4  -5   5       3785.36       3686.44        57.49 o                         
   5  -5   5       1790.52       1809.02        40.85 o                         
   6  -5   5          2.47          3.32        11.76 o                         
   7  -5   5       1318.54       1219.49        40.31 o                         
   8  -5   5       1513.92       1520.34        49.80 o                         
   9  -5   5        561.66        608.47        37.25 o                         
 -11  -4   5        142.98        143.88        27.42 o                         
 -10  -4   5        561.74        601.69        39.53 o                         
  -9  -4   5       4063.91       4102.69       102.66 o                         
  -8  -4   5       4069.24       4058.83       103.30 o                         
  -7  -4   5         27.01         25.03        13.36 o                         
  -6  -4   5          3.43         11.46        13.53 o                         
  -5  -4   5        451.85        492.11        22.71 o                         
  -4  -4   5      12235.50      12358.61       109.26 o                         
  -3  -4   5       9816.04       9923.21       101.58 o                         
  -2  -4   5       1545.14       1513.99        19.73 o                         
  -1  -4   5       5194.00       5200.74        55.67 o                         
   0  -4   5      14120.17      13933.41       129.22 o                         
   1  -4   5       1551.97       1441.63        21.95 o                         
   2  -4   5       1071.47       1002.08        27.94 o                         
   3  -4   5       1375.59       1348.69        26.45 o                         
   4  -4   5       1909.65       1863.27        34.89 o                         
   5  -4   5       5036.45       5095.93        73.06 o                         
   6  -4   5       3067.58       3200.82        60.01 o                         
   7  -4   5        628.72        651.15        21.03 o                         
   8  -4   5        229.01        189.05        18.89 o                         
   9  -4   5        906.72        871.25        39.27 o                         
 -11  -3   5       1479.52       1513.22        60.78 o                         
 -10  -3   5        464.32        491.15        33.95 o                         
  -9  -3   5         82.53        104.17        23.23 o                         
  -8  -3   5       3673.73       3492.26        91.60 o                         
  -7  -3   5       2924.76       2989.78        37.06 o                         
  -6  -3   5       5221.79       5084.19        57.30 o                         
  -5  -3   5       2000.81       1998.78        22.49 o                         
  -4  -3   5       1287.33       1176.82        23.28 o                         
  -3  -3   5       3136.57       2898.97        31.54 o                         
  -2  -3   5       9807.21       9757.92        96.09 o                         
  -1  -3   5      14056.78      13950.49       137.23 o                         
   0  -3   5        703.50        638.68        18.46 o                         
   1  -3   5       9289.99       8935.47       110.06 o                         
   2  -3   5       7691.76       7455.15        93.21 o                         
   3  -3   5       6246.45       6170.90        76.65 o                         
   4  -3   5       1088.40       1091.10        31.17 o                         
   5  -3   5        446.69        483.70        12.37 o                         
   6  -3   5       1094.99       1132.10        21.33 o                         
   7  -3   5       4133.69       4163.23        54.30 o                         
   8  -3   5       2658.62       2748.32        47.00 o                         
   9  -3   5         50.64         56.58        13.09 o                         
  10  -3   5        257.19        212.11        30.09 o                         
 -11  -2   5        135.88        162.70        29.57 o                         
 -10  -2   5        726.15        711.79        45.73 o                         
  -9  -2   5       2881.95       2814.96        80.02 o                         
  -8  -2   5       1184.00       1199.19        36.69 o                         
  -7  -2   5        408.49        447.40        28.58 o                         
  -6  -2   5       5837.27       5816.44        68.15 o                         
  -5  -2   5       7220.76       7337.59        79.51 o                         
  -4  -2   5       4108.21       4085.73        45.79 o                         
  -3  -2   5        505.84        651.92        14.95 o                         
  -2  -2   5        920.00        987.14        21.62 o                         
  -1  -2   5      15618.86      15413.34       173.41 o                         
   0  -2   5      24640.66      24368.76       287.60 o                         
   1  -2   5       5689.27       5370.16        40.17 o                         
   2  -2   5       2731.74       2650.49        35.53 o                         
   3  -2   5       4847.97       4904.24        47.22 o                         
   4  -2   5      15853.22      15933.21       180.34 o                         
   5  -2   5       6503.55       6358.07        59.97 o                         
   6  -2   5       2818.97       2975.86        36.61 o                         
   7  -2   5          4.00         13.82         7.10 o                         
   8  -2   5       1835.59       1814.26        33.63 o                         
   9  -2   5       3020.53       3113.47        57.69 o                         
  10  -2   5       1014.84       1104.25        37.17 o                         
 -10  -1   5         34.07         30.75        11.92 o                         
  -9  -1   5       1576.22       1626.80        39.58 o                         
  -8  -1   5       3895.50       3957.57        58.62 o                         
  -7  -1   5       2220.73       2218.50        35.10 o                         
  -6  -1   5        109.01        116.65        11.85 o                         
  -5  -1   5        613.71        637.40        21.09 o                         
  -4  -1   5       3071.49       2967.35        36.99 o                         
  -3  -1   5      17546.61      17747.03       188.72 o                         
  -2  -1   5       7712.61       7978.65        91.37 o                         
  -1  -1   5        605.82        590.16        24.90 o                         
   0  -1   5       6729.62       6569.30        83.50 o                         
   1  -1   5      21465.43      22515.57       409.77 o                         
   2  -1   5      17593.92      16987.15       177.03 o                         
   3  -1   5        976.89        974.20        14.00 o                         
   4  -1   5        815.21        830.61        11.65 o                         
   5  -1   5       4192.76       4073.62        60.23 o                         
   6  -1   5       2089.18       2107.35        27.05 o                         
   7  -1   5        967.11        970.43        24.83 o                         
   8  -1   5        970.43       1027.61        23.84 o                         
   9  -1   5        218.42        167.37        20.70 o                         
  10  -1   5       1734.22       1768.96        50.83 o                         
  11  -1   5       1347.09       1477.80        50.14 o                         
 -10   0   5       1895.82       1878.84        51.31 o                         
  -9   0   5        964.97        944.03        33.24 o                         
  -8   0   5          7.43          7.48         9.80 o                         
  -7   0   5        809.17        799.19        22.47 o                         
  -6   0   5       4267.76       4234.56        52.02 o                         
  -5   0   5       6493.60       6624.76        70.18 o                         
  -4   0   5       1011.18       1181.06        22.32 o                         
  -3   0   5       7077.38       7502.06       107.54 o                         
  -2   0   5      11252.96      11187.85       169.30 o                         
  -1   0   5      10518.59      10646.88       172.77 o                         
   0   0   5       8125.12       8330.80       175.73 o                         
   1   0   5        153.15        171.85        16.64 o                         
   2   0   5       1313.95       1376.02        19.63 o                         
   3   0   5      13812.86      13782.86       120.17 o                         
   4   0   5      12742.27      12972.91       116.87 o                         
   5   0   5        961.74        957.18        13.72 o                         
   6   0   5        127.33        159.25        18.77 o                         
   7   0   5        993.96        942.97        23.82 o                         
   8   0   5       6615.06       6425.20        86.51 o                         
   9   0   5       1389.73       1487.70        36.71 o                         
  10   0   5         89.17        111.00        16.01 o                         
  11   0   5        611.21        625.08        63.87 o                         
 -10   1   5        519.97        473.31        26.35 o                         
  -9   1   5        765.98        789.19        35.44 o                         
  -8   1   5       2353.82       2313.27        43.03 o                         
  -7   1   5       1031.03       1046.81        25.07 o                         
  -6   1   5        428.11        436.40        15.51 o                         
  -5   1   5       7910.13       7800.28        80.03 o                         
  -4   1   5       9785.88       9708.51       103.75 o                         
  -3   1   5       1036.71       1066.89        16.25 o                         
  -2   1   5        692.04        740.64        14.26 o                         
  -1   1   5       6943.12       7234.32        72.07 o                         
   0   1   5       9236.91       9154.19       105.04 o                         
   1   1   5       4961.75       4844.80        59.97 o                         
   2   1   5        140.60        147.47         5.39 o                         
   3   1   5        946.47        940.30        11.05 o                         
   4   1   5       4934.68       4970.47        41.24 o                         
   5   1   5       7894.29       8029.31        74.08 o                         
   6   1   5       7625.22       7750.61        77.28 o                         
   7   1   5         16.80         35.35         8.21 o                         
   8   1   5        694.06        725.73        19.20 o                         
   9   1   5       1629.44       1593.99        34.93 o                         
  10   1   5       2611.63       2524.41        54.43 o                         
  11   1   5        829.40        921.42        29.92 o                         
  12   1   5          6.04         13.10        12.69 o                         
 -10   2   5        578.57        579.38        40.05 o                         
  -9   2   5         21.65         12.36        11.60 o                         
  -8   2   5       2403.72       2420.67        70.22 o                         
  -7   2   5       4354.93       4277.56        62.10 o                         
  -6   2   5       2359.89       2334.96        41.67 o                         
  -5   2   5        753.05        769.46        18.91 o                         
  -4   2   5       3316.09       3201.88        67.96 o                         
  -3   2   5      11312.15      11087.61       187.15 o                         
  -2   2   5      11889.31      12585.78       122.38 o                         
  -1   2   5       5449.75       5620.86        57.50 o                         
   0   2   5         43.19         64.02         7.18 o                         
   1   2   5       3493.20       3461.63        36.97 o                         
   2   2   5       3186.45       3153.95        26.18 o                         
   3   2   5      10193.65      10228.33        82.45 o                         
   4   2   5       2891.96       2977.50        25.33 o                         
   5   2   5       3388.20       3301.84        72.82 o                         
   6   2   5       6077.89       6124.78        62.71 o                         
   7   2   5       3900.41       3904.92        46.36 o                         
   8   2   5       3788.08       3902.92        55.22 o                         
   9   2   5        156.34        179.66        15.43 o                         
  10   2   5        559.48        519.88        20.97 o                         
  11   2   5       1805.81       1819.77        55.40 o                         
  12   2   5       1350.61       1384.76        45.14 o                         
  -9   3   5        686.68        649.79        29.24 o                         
  -8   3   5        115.06        105.02        15.82 o                         
  -7   3   5        277.40        301.69        23.55 o                         
  -6   3   5       1285.70       1288.67        34.33 o                         
  -5   3   5       6402.54       6359.93        77.75 o                         
  -4   3   5       4904.37       4870.61        61.68 o                         
  -3   3   5        986.56        941.47        22.48 o                         
  -2   3   5       4285.18       3910.24        40.80 o                         
  -1   3   5       2209.05       2107.48        22.26 o                         
   0   3   5      13930.93      14316.95       151.78 o                         
   1   3   5       5704.66       5728.08        45.68 o                         
   2   3   5        132.27        141.67         4.34 o                         
   3   3   5       8361.20       8273.05       112.41 o                         
   4   3   5      13033.24      13054.78       115.56 o                         
   5   3   5       5409.41       5589.72        62.59 o                         
   6   3   5        122.15        131.88         8.82 o                         
   7   3   5         57.71         54.33         6.67 o                         
   8   3   5       1508.35       1532.61        26.88 o                         
   9   3   5       3520.77       3691.66        54.89 o                         
  10   3   5       1545.70       1585.00        32.29 o                         
  11   3   5         74.71         51.06        15.10 o                         
  12   3   5        139.43        203.67        23.83 o                         
  -9   4   5       1205.40       1174.94        51.18 o                         
  -8   4   5       3324.25       3362.30        73.61 o                         
  -7   4   5       2210.27       2255.66        65.95 o                         
  -6   4   5        684.96        690.53        24.63 o                         
  -5   4   5       2809.90       2869.04        51.37 o                         
  -4   4   5       6539.06       6665.75        79.84 o                         
  -3   4   5       7593.15       7250.47        90.24 o                         
  -2   4   5       1177.28       1210.21        19.40 o                         
  -1   4   5         12.76          6.13         5.53 o                         
   0   4   5       6693.94       6708.79        63.00 o                         
   1   4   5      11670.41      11471.29       104.92 o                         
   2   4   5      13033.52      12988.87       108.97 o                         
   3   4   5       3701.68       3580.00        31.86 o                         
   4   4   5         35.00         45.08         5.10 o                         
   5   4   5      12765.13      12743.87       130.07 o                         
   6   4   5      11720.99      12109.35       132.61 o                         
   7   4   5       1902.72       1943.74        29.28 o                         
   8   4   5         16.85         18.31         8.96 o                         
   9   4   5       2406.21       2438.08        34.78 o                         
  10   4   5       2020.93       2156.18        37.78 o                         
  11   4   5       1386.65       1478.76        36.28 o                         
  12   4   5        335.88        396.33        37.82 o                         
  -8   5   5         66.02         57.61        23.58 o                         
  -7   5   5       1679.57       1764.63        44.82 o                         
  -6   5   5       1220.08       1310.27        34.43 o                         
  -5   5   5       1047.74       1048.18        32.01 o                         
  -4   5   5        561.73        616.43        25.18 o                         
  -3   5   5       4078.36       4021.29        49.90 o                         
  -2   5   5      17083.97      16847.63       182.79 o                         
  -1   5   5       5395.60       5130.07        53.22 o                         
   0   5   5         38.68         55.85         7.35 o                         
   1   5   5       2128.27       2181.29        26.36 o                         
   2   5   5       9684.61      10097.89        90.42 o                         
   3   5   5      11101.53      10875.38        93.32 o                         
   4   5   5      27281.94      27460.96       312.33 o                         
   5   5   5       1601.32       1608.83        22.21 o                         
   6   5   5       5109.33       4945.12        49.47 o                         
   7   5   5       5574.36       5698.56        72.00 o                         
   8   5   5       2658.91       2653.79        34.31 o                         
   9   5   5       1741.08       1745.41        34.70 o                         
  10   5   5         89.83        107.99        12.57 o                         
  11   5   5       1407.41       1338.58        34.33 o                         
  12   5   5       1791.97       1825.57        49.44 o                         
  -8   6   5        439.67        348.36        38.14 o                         
  -7   6   5          5.53          6.40        12.13 o                         
  -6   6   5         44.60         62.24        13.82 o                         
  -5   6   5       2640.69       2743.75        53.05 o                         
  -4   6   5       6966.51       6994.31        93.16 o                         
  -3   6   5       1900.88       1958.48        31.07 o                         
  -2   6   5       1063.54       1052.82        22.06 o                         
  -1   6   5       4880.94       4580.50        56.42 o                         
   0   6   5       7232.01       7047.12        70.23 o                         
   1   6   5       4281.55       4165.67        38.97 o                         
   2   6   5       4196.24       4392.48        44.05 o                         
   3   6   5        241.06        213.84         7.51 o                         
   4   6   5       9139.60       9352.48        88.83 o                         
   5   6   5      15925.24      16130.19       163.49 o                         
   6   6   5       5111.32       5278.54        56.91 o                         
   7   6   5         41.39         54.05         6.95 o                         
   8   6   5       2702.62       2705.31        43.10 o                         
   9   6   5       3527.23       3579.33        50.81 o                         
  10   6   5       1967.28       1961.00        38.46 o                         
  11   6   5        576.09        605.00        21.65 o                         
  12   6   5         74.67         67.05        18.13 o                         
  -7   7   5        921.11        911.56        43.84 o                         
  -6   7   5        571.95        543.87        31.42 o                         
  -5   7   5          0.40        -10.53        10.53 o                         
  -4   7   5       1075.37       1119.69        36.43 o                         
  -3   7   5       4067.80       4003.18        57.21 o                         
  -2   7   5       6099.95       5928.00       113.26 o                         
  -1   7   5       4593.39       4588.43        58.02 o                         
   0   7   5        320.89        286.33        11.31 o                         
   1   7   5       8317.67       8189.08        81.10 o                         
   2   7   5       4370.84       4244.35        42.01 o                         
   3   7   5       2988.19       2956.03        34.86 o                         
   4   7   5       1644.52       1717.58        25.23 o                         
   5   7   5        475.93        515.05        19.58 o                         
   6   7   5       8700.01       8667.85        93.18 o                         
   7   7   5       6592.86       6789.68        72.16 o                         
   8   7   5        912.22       1044.53        23.20 o                         
   9   7   5         48.54         46.58         9.08 o                         
  10   7   5        560.72        556.38        20.65 o                         
  11   7   5       1616.94       1490.59        41.67 o                         
  12   7   5       1830.09       1795.66        70.17 o                         
  -6   8   5        807.38        826.06        55.51 o                         
  -5   8   5        962.72        994.84        40.92 o                         
  -4   8   5        533.76        531.92        26.28 o                         
  -3   8   5         27.91         17.58         8.67 o                         
  -2   8   5       1911.40       1968.59        47.96 o                         
  -1   8   5       7919.19       7812.54       103.46 o                         
   0   8   5       2918.75       2879.81        43.36 o                         
   1   8   5        138.06        158.93        10.36 o                         
   2   8   5        350.18        415.90        12.91 o                         
   3   8   5       2622.81       2483.75        33.07 o                         
   4   8   5       7085.45       6818.12        72.50 o                         
   5   8   5       2297.88       2446.38        54.68 o                         
   6   8   5        267.57        241.93        11.99 o                         
   7   8   5       2474.90       2365.43        35.26 o                         
   8   8   5       2102.22       2057.13        34.42 o                         
   9   8   5       4467.31       4574.65        61.26 o                         
  10   8   5        543.82        556.60        23.03 o                         
  11   8   5         37.42         29.94        10.23 o                         
  12   8   5        690.99        705.49        63.44 o                         
  -5   9   5        224.12        255.37        21.79 o                         
  -4   9   5       1647.97       1679.90        42.37 o                         
  -3   9   5       3467.99       3295.30        60.03 o                         
  -2   9   5        180.24        181.65        16.30 o                         
  -1   9   5        232.39        270.27        17.76 o                         
   0   9   5       2998.99       3024.95        45.73 o                         
   1   9   5       3837.49       3837.63        47.90 o                         
   2   9   5        677.91        700.72        17.11 o                         
   3   9   5        884.76        917.95        32.41 o                         
   4   9   5         93.70        109.53         9.48 o                         
   5   9   5       3468.73       3375.10        47.58 o                         
   6   9   5       2312.51       2331.89        34.75 o                         
   7   9   5       1702.31       1715.66        26.82 o                         
   8   9   5         32.94         40.37        12.41 o                         
   9   9   5       2728.23       2504.08        40.37 o                         
  10   9   5       3171.56       3239.17        46.34 o                         
  11   9   5        626.56        643.50        33.80 o                         
  12   9   5         26.50         39.24        16.57 o                         
  -4  10   5        150.77        174.20        20.82 o                         
  -3  10   5       1125.75       1149.55        41.52 o                         
  -2  10   5       1700.08       1664.14        38.76 o                         
  -1  10   5       3508.55       3416.13        65.02 o                         
   0  10   5       1295.80       1354.30        43.64 o                         
   1  10   5       1150.92       1145.99        30.90 o                         
   2  10   5       7473.73       7690.52        98.14 o                         
   3  10   5       7558.49       7638.38        89.20 o                         
   4  10   5       3469.28       3357.02        49.77 o                         
   5  10   5         46.35         63.56        10.32 o                         
   6  10   5       1279.41       1249.24        31.80 o                         
   7  10   5       4974.29       4997.12        72.27 o                         
   8  10   5       4012.46       3917.13        54.93 o                         
   9  10   5        562.93        544.48        19.23 o                         
  10  10   5          2.20          2.39         6.68 o                         
  11  10   5       1081.13       1126.39        46.82 o                         
  -3  11   5        336.02        291.86        23.30 o                         
  -2  11   5         74.07         70.82        15.55 o                         
  -1  11   5       2013.56       2009.06        49.83 o                         
   0  11   5       2856.58       2880.01        54.63 o                         
   1  11   5       1782.77       1885.65        42.36 o                         
   2  11   5         65.08         65.13        10.91 o                         
   3  11   5        257.21        294.50        15.32 o                         
   4  11   5       3819.86       3805.98        64.58 o                         
   5  11   5       4913.77       5053.08        74.47 o                         
   6  11   5       1548.54       1610.67        39.19 o                         
   7  11   5        351.83        361.17        19.37 o                         
   8  11   5        743.01        757.05        25.63 o                         
   9  11   5       2167.95       2056.12        50.14 o                         
  10  11   5       1683.87       1707.03        52.35 o                         
  -1  12   5         58.63         64.57        14.65 o                         
   0  12   5         19.35         22.54        13.62 o                         
   1  12   5       1661.27       1687.02        45.48 o                         
   2  12   5       5334.55       5384.27        90.12 o                         
   3  12   5       3164.74       3227.89        55.44 o                         
   4  12   5         90.26         95.93        13.07 o                         
   5  12   5       1832.32       1877.10        41.21 o                         
   6  12   5       1373.64       1348.21        38.49 o                         
   7  12   5       1613.62       1689.65        38.85 o                         
   8  12   5        704.88        719.09        25.69 o                         
   9  12   5          6.33         21.88        12.53 o                         
   1  13   5         15.32          0.91        11.73 o                         
   2  13   5        710.64        736.24        31.06 o                         
   3  13   5       1897.53       1996.41        50.41 o                         
   4  13   5       1664.79       1659.92        46.96 o                         
   5  13   5       1289.07       1238.90        41.26 o                         
   6  13   5          1.48         16.21        13.86 o                         
   7  13   5       1027.22       1033.31        41.80 o                         
   8  13   5       1469.44       1321.54        54.40 o                         
  -4 -11   6       1309.84       1381.62        95.02 o                         
  -3 -11   6        335.97        301.20        58.69 o                         
  -2 -11   6         52.92         59.95        32.44 o                         
  -1 -11   6        931.67        877.88        60.66 o                         
  -6 -10   6        212.29        202.97        43.41 o                         
  -5 -10   6          1.53         -3.21        15.45 o                         
  -4 -10   6        200.06        171.57        17.79 o                         
  -3 -10   6       2129.52       2234.07        56.49 o                         
  -2 -10   6       3612.24       3812.03       108.44 o                         
  -1 -10   6        285.29        290.35        31.59 o                         
   0 -10   6        550.37        488.25        47.64 o                         
   1 -10   6       1470.57       1434.77        51.20 o                         
   2 -10   6       1043.97       1046.46        50.89 o                         
  -8  -9   6        298.93        294.73        34.01 o                         
  -7  -9   6        978.15       1047.56        51.13 o                         
  -6  -9   6       1759.95       1790.26        86.03 o                         
  -5  -9   6       3249.42       3206.60        66.09 o                         
  -4  -9   6       1751.69       1728.25        34.95 o                         
  -3  -9   6        104.65        100.60        12.70 o                         
  -2  -9   6       2755.00       2561.49        59.26 o                         
  -1  -9   6       2765.44       2832.01       103.06 o                         
   0  -9   6       1649.81       1561.72       115.84 o                         
   1  -9   6         47.83         61.82        16.21 o                         
   2  -9   6        357.61        389.36        30.58 o                         
   3  -9   6       1145.59       1112.49        44.92 o                         
   4  -9   6       1313.45       1311.04        57.21 o                         
  -9  -8   6       1068.40       1218.94        74.86 o                         
  -8  -8   6       1549.47       1478.80        93.79 o                         
  -7  -8   6       1178.91       1193.06        50.47 o                         
  -6  -8   6        160.56        160.05        20.39 o                         
  -5  -8   6       1775.68       1838.14        47.50 o                         
  -4  -8   6       2422.73       2492.84        39.71 o                         
  -3  -8   6        991.83       1002.47        29.78 o                         
  -2  -8   6        127.94        128.71         9.74 o                         
  -1  -8   6        394.71        384.96        12.96 o                         
   0  -8   6       3452.31       3607.41        81.12 o                         
   1  -8   6       3321.70       3236.85        69.50 o                         
   2  -8   6       1177.13       1253.26        43.27 o                         
   3  -8   6        141.64        170.14        22.86 o                         
   4  -8   6        866.99        836.37        38.05 o                         
   5  -8   6        930.17        988.41        54.46 o                         
  -9  -7   6        225.39        248.80        39.49 o                         
  -8  -7   6       1685.93       1711.96        52.81 o                         
  -7  -7   6       5026.08       5232.39        98.79 o                         
  -6  -7   6       2976.81       3047.45        72.58 o                         
  -5  -7   6         72.68         74.36        17.57 o                         
  -4  -7   6        890.79        890.58        35.93 o                         
  -3  -7   6       2696.51       2781.59        41.80 o                         
  -2  -7   6       4637.30       4501.18        53.65 o                         
  -1  -7   6       3588.34       3608.76        41.64 o                         
   0  -7   6         29.76         46.70        14.42 o                         
   1  -7   6       1629.44       1614.94        37.82 o                         
   2  -7   6       3108.41       3071.39        68.88 o                         
   3  -7   6       2877.27       2957.07        65.44 o                         
   4  -7   6        922.87        930.48        35.25 o                         
   5  -7   6         14.42         16.16        14.62 o                         
   6  -7   6        556.13        512.77        39.78 o                         
 -10  -6   6       1041.97       1097.70        59.39 o                         
  -9  -6   6       1518.83       1538.68        59.72 o                         
  -8  -6   6       1089.69       1132.18        53.32 o                         
  -7  -6   6        174.31        171.23        21.92 o                         
  -6  -6   6       2521.70       2561.76        64.37 o                         
  -5  -6   6       5881.72       6045.23       103.39 o                         
  -4  -6   6       4982.90       4988.63        66.46 o                         
  -3  -6   6          8.62         18.61         7.19 o                         
  -2  -6   6       4241.98       4217.84        48.12 o                         
  -1  -6   6       5460.77       5227.27        59.27 o                         
   0  -6   6       4891.65       4784.85        46.76 o                         
   1  -6   6       2825.86       2941.95        60.80 o                         
   2  -6   6          3.08         20.81         9.72 o                         
   3  -6   6       2842.09       2793.19        57.65 o                         
   4  -6   6       5394.06       5203.33        89.21 o                         
   5  -6   6       1658.31       1725.57        54.69 o                         
   6  -6   6        179.52        224.93        21.74 o                         
   7  -6   6         13.68         27.74        17.77 o                         
 -10  -5   6          1.83         29.72        21.49 o                         
  -9  -5   6        571.73        572.87        36.93 o                         
  -8  -5   6       1879.49       1868.49        61.15 o                         
  -7  -5   6       2390.58       2438.92        56.85 o                         
  -6  -5   6       1995.30       2099.35        49.72 o                         
  -5  -5   6        375.15        415.66        26.94 o                         
  -4  -5   6       8112.54       8143.33        95.30 o                         
  -3  -5   6       3456.29       3490.77        44.59 o                         
  -2  -5   6       2439.84       2469.68        33.00 o                         
  -1  -5   6       1005.95        995.48        28.67 o                         
   0  -5   6         35.71         54.11         8.17 o                         
   1  -5   6       4108.09       4015.76        68.38 o                         
   2  -5   6       6205.97       6091.19       100.51 o                         
   3  -5   6       2045.49       1975.63        41.69 o                         
   4  -5   6        287.47        296.68        23.36 o                         
   5  -5   6       1960.42       1921.43        46.72 o                         
   6  -5   6       2696.77       2648.35        66.06 o                         
   7  -5   6       1352.82       1447.50        81.88 o                         
   8  -5   6        150.16        151.99        33.99 o                         
 -10  -4   6        673.39        779.66        51.19 o                         
  -9  -4   6        595.23        597.93        45.32 o                         
  -8  -4   6         32.83         23.45        14.36 o                         
  -7  -4   6        766.90        715.59        31.58 o                         
  -6  -4   6       7600.73       7553.43       126.11 o                         
  -5  -4   6       2076.03       2168.17        44.11 o                         
  -4  -4   6       1432.17       1407.07        24.76 o                         
  -3  -4   6       1507.80       1570.73        24.04 o                         
  -2  -4   6       7865.41       7910.59        86.65 o                         
  -1  -4   6       2256.27       2113.63        25.94 o                         
   0  -4   6        192.22        197.75        15.44 o                         
   1  -4   6       1108.31       1115.55        48.38 o                         
   2  -4   6         52.02         85.21        21.55 o                         
   3  -4   6       2950.84       2900.46        53.50 o                         
   4  -4   6       4679.36       4535.10        72.25 o                         
   5  -4   6        638.26        624.05        28.34 o                         
   6  -4   6       1280.87       1215.69        37.80 o                         
   7  -4   6       1405.23       1344.43        46.47 o                         
   8  -4   6       1105.03       1183.20        61.92 o                         
   9  -4   6        498.03        423.95        48.88 o                         
 -10  -3   6        809.21        753.20        46.61 o                         
  -9  -3   6       2615.05       2562.81        75.36 o                         
  -8  -3   6       1832.85       1734.74        60.40 o                         
  -7  -3   6        214.32        234.79        10.06 o                         
  -6  -3   6         35.53         39.18         8.44 o                         
  -5  -3   6       1446.26       1508.82        24.39 o                         
  -4  -3   6       9414.94       9241.18       101.82 o                         
  -3  -3   6       3515.07       3433.96        42.78 o                         
  -2  -3   6        467.98        493.47        14.83 o                         
  -1  -3   6       5293.83       5293.36        53.21 o                         
   0  -3   6       3434.72       3298.01        39.46 o                         
   1  -3   6       1739.97       1721.31        31.60 o                         
   2  -3   6       4276.38       4068.37        55.81 o                         
   3  -3   6        622.85        604.39        20.30 o                         
   4  -3   6       5879.20       6002.24        99.24 o                         
   5  -3   6       8285.53       8305.49       140.47 o                         
   6  -3   6       3108.30       2956.05        53.78 o                         
   7  -3   6        117.32        131.41        24.40 o                         
   8  -3   6        525.75        486.05        15.37 o                         
   9  -3   6       1049.50       1044.04        59.74 o                         
  10  -3   6        757.00        771.60        54.10 o                         
 -10  -2   6         45.92         65.24        21.34 o                         
  -9  -2   6        504.13        496.33        39.32 o                         
  -8  -2   6       2285.96       2220.73        45.47 o                         
  -7  -2   6       4198.90       4001.80        64.38 o                         
  -6  -2   6       3083.01       2999.82        59.14 o                         
  -5  -2   6       1274.27       1310.63        25.67 o                         
  -4  -2   6       2262.15       2213.97        31.35 o                         
  -3  -2   6       4804.62       4823.09        67.30 o                         
  -2  -2   6       5570.29       5387.78        79.49 o                         
  -1  -2   6       1544.08       1432.24        27.51 o                         
   0  -2   6        118.04        158.89         7.56 o                         
   1  -2   6       3331.23       3235.68        42.30 o                         
   2  -2   6       5103.73       5002.90        45.57 o                         
   3  -2   6       6369.65       6320.82        93.64 o                         
   4  -2   6        907.74        799.95         9.02 o                         
   5  -2   6        851.42        905.78        12.25 o                         
   6  -2   6       2599.65       2711.46        35.93 o                         
   7  -2   6       1327.90       1361.27        26.26 o                         
   8  -2   6        381.56        461.19        22.15 o                         
   9  -2   6          3.88          5.88         8.32 o                         
  10  -2   6        177.22        176.65        26.38 o                         
 -10  -1   6       1686.69       1626.48        66.45 o                         
  -9  -1   6       1728.47       1748.88        48.19 o                         
  -8  -1   6        270.22        282.14        20.96 o                         
  -7  -1   6        788.48        878.03        36.72 o                         
  -6  -1   6       3207.42       3199.86        48.26 o                         
  -5  -1   6       4729.39       4679.84        62.25 o                         
  -4  -1   6       4780.47       4708.28       117.07 o                         
  -3  -1   6        329.70        351.45        11.99 o                         
  -2  -1   6        991.61        880.93        31.73 o                         
  -1  -1   6      27161.25      28148.10       594.48 o                         
   0  -1   6      21866.62      22682.07       324.63 o                         
   1  -1   6        436.16        449.31        12.05 o                         
   2  -1   6       1247.50       1271.55        28.51 o                         
   3  -1   6       4625.36       4723.21        43.57 o                         
   4  -1   6       8952.94       8959.01        81.35 o                         
   5  -1   6       7857.64       7537.31        81.14 o                         
   6  -1   6       1430.08       1393.18        23.12 o                         
   7  -1   6        637.72        691.29        16.94 o                         
   8  -1   6       3606.61       3706.03        60.91 o                         
   9  -1   6        979.00       1031.25        31.73 o                         
  10  -1   6        440.96        442.06        50.83 o                         
  11  -1   6          1.13        -13.65        13.65 o                         
 -10   0   6          3.63         13.97        12.89 o                         
  -9   0   6        825.64        856.60        31.33 o                         
  -8   0   6       4200.40       4110.80        59.26 o                         
  -7   0   6       1371.16       1439.10        34.06 o                         
  -6   0   6         54.36         52.33        11.41 o                         
  -5   0   6        435.28        468.13        15.83 o                         
  -4   0   6       7785.86       7749.24       165.72 o                         
  -3   0   6      18588.20      17765.56       209.10 o                         
  -2   0   6       3426.40       3299.53        82.90 o                         
  -1   0   6       3001.46       3006.64        55.79 o                         
   0   0   6       2130.00       1855.55        84.13 o                         
   1   0   6       9581.07       9150.40       106.83 o                         
   2   0   6       7824.58       7770.57        68.74 o                         
   3   0   6       5515.70       5326.12        44.40 o                         
   4   0   6        641.20        673.32         9.71 o                         
   5   0   6       6582.35       6651.22        63.67 o                         
   6   0   6       9277.69       9128.26        95.88 o                         
   7   0   6       1121.91       1044.37        19.58 o                         
   8   0   6        394.37        367.55        15.49 o                         
   9   0   6       1158.89       1173.14        30.43 o                         
  10   0   6       2470.85       2582.88        50.63 o                         
  11   0   6       1224.61       1345.79        44.14 o                         
 -10   1   6        798.54        841.77        34.21 o                         
  -9   1   6         18.20         39.69        14.70 o                         
  -8   1   6        264.06        293.13        20.06 o                         
  -7   1   6        954.71        947.36        30.54 o                         
  -6   1   6       3257.44       3242.65        56.65 o                         
  -5   1   6       2861.23       2758.50        56.37 o                         
  -4   1   6          5.16          8.52         6.55 o                         
  -3   1   6       6025.10       6256.14       155.66 o                         
  -2   1   6      10954.90      10726.03       128.73 o                         
  -1   1   6       5115.74       4979.33        82.70 o                         
   0   1   6       4349.82       4693.71        63.04 o                         
   1   1   6        107.60        153.19         6.93 o                         
   2   1   6       4593.01       4373.04        35.54 o                         
   3   1   6      11476.47      11313.75       103.50 o                         
   4   1   6       5621.37       5379.77        50.01 o                         
   5   1   6        161.80        117.37         8.66 o                         
   6   1   6       1247.40       1362.35        18.71 o                         
   7   1   6       5383.44       5529.96        64.36 o                         
   8   1   6       6693.55       6659.87        79.84 o                         
   9   1   6        531.47        612.03        25.82 o                         
  10   1   6         27.92         28.44        14.73 o                         
  11   1   6        413.89        345.04        26.78 o                         
  12   1   6       1275.00       1261.74        41.26 o                         
  -9   2   6       1583.19       1707.26        66.43 o                         
  -8   2   6       1921.91       1968.47        51.87 o                         
  -7   2   6          3.55         12.49        10.08 o                         
  -6   2   6       2919.89       2890.72        53.83 o                         
  -5   2   6       2047.02       2095.09        44.51 o                         
  -4   2   6       2021.82       1982.02        48.06 o                         
  -3   2   6       3058.88       2961.04        52.95 o                         
  -2   2   6        757.19        711.13        23.45 o                         
  -1   2   6       7005.71       6974.68        90.99 o                         
   0   2   6      15593.68      14943.18       213.29 o                         
   1   2   6       3027.77       3017.97        33.71 o                         
   2   2   6        658.81        606.89        20.81 o                         
   3   2   6        156.55        161.65         6.28 o                         
   4   2   6       6133.63       6314.28        53.60 o                         
   5   2   6      14698.75      14986.84       157.77 o                         
   6   2   6       3883.21       3896.06        42.15 o                         
   7   2   6        163.39        158.91        11.36 o                         
   8   2   6       1008.82       1096.46        22.65 o                         
   9   2   6       1835.49       1882.44        31.78 o                         
  10   2   6       3184.96       3127.42        73.70 o                         
  11   2   6        444.57        507.26        35.37 o                         
  12   2   6          0.90         -3.80        11.78 o                         
  -9   3   6        374.40        373.14        30.55 o                         
  -8   3   6       2758.93       2948.04        76.80 o                         
  -7   3   6       3542.60       3528.03        86.06 o                         
  -6   3   6       1708.02       1706.54        44.00 o                         
  -5   3   6          1.52         -2.87         6.52 o                         
  -4   3   6        308.48        316.12        18.43 o                         
  -3   3   6       4367.30       4240.55        53.21 o                         
  -2   3   6       5113.51       5103.14        54.18 o                         
  -1   3   6       4912.99       4759.51        51.85 o                         
   0   3   6         14.68         19.24         4.70 o                         
   1   3   6        619.80        510.00        10.63 o                         
   2   3   6       6716.73       6705.19        54.31 o                         
   3   3   6       6744.12       6786.63       117.12 o                         
   4   3   6        499.18        514.71        28.30 o                         
   5   3   6       3082.34       3268.71        29.08 o                         
   6   3   6       4909.43       5119.37        50.33 o                         
   7   3   6       5463.86       5546.92        60.20 o                         
   8   3   6       1919.97       1943.47        35.16 o                         
   9   3   6        164.45        198.83        14.24 o                         
  10   3   6        868.65        924.79        27.33 o                         
  11   3   6       1312.39       1457.86        37.79 o                         
  12   3   6        652.81        671.41        54.20 o                         
  -8   4   6        250.97        277.49        26.05 o                         
  -7   4   6       2212.44       2333.57        51.32 o                         
  -6   4   6       1884.11       1972.88        46.27 o                         
  -5   4   6       2771.24       2643.24        49.34 o                         
  -4   4   6        350.34        342.41        15.34 o                         
  -3   4   6        584.43        589.13        21.98 o                         
  -2   4   6       1094.57       1105.22        22.15 o                         
  -1   4   6       4337.10       4303.83        70.31 o                         
   0   4   6      15519.85      15503.38       192.25 o                         
   1   4   6         34.59        107.21        14.40 o                         
   2   4   6       7390.47       7744.59        61.64 o                         
   3   4   6       7518.87       7322.47       114.71 o                         
   4   4   6       5770.59       5832.47        94.77 o                         
   5   4   6        591.37        617.24        15.41 o                         
   6   4   6        250.66        231.41        10.25 o                         
   7   4   6        583.33        599.91        15.22 o                         
   8   4   6       4170.46       4228.68        50.20 o                         
   9   4   6       3960.43       3983.59        54.09 o                         
  10   4   6        204.91        202.65        17.16 o                         
  11   4   6        551.56        576.94        25.13 o                         
  12   4   6        775.87        729.69        38.82 o                         
  -8   5   6       1624.57       1661.39        50.96 o                         
  -7   5   6       1451.32       1448.20        47.35 o                         
  -6   5   6        410.80        342.34        22.50 o                         
  -5   5   6       1611.32       1636.61        37.24 o                         
  -4   5   6       3772.46       3624.19        59.59 o                         
  -3   5   6       2232.95       2179.45        38.93 o                         
  -2   5   6       2027.08       2044.52        48.96 o                         
  -1   5   6         38.51         43.31         8.34 o                         
   0   5   6       3556.03       3615.53        36.33 o                         
   1   5   6      15879.34      15792.41       160.06 o                         
   2   5   6       9728.95      10276.08        92.81 o                         
   3   5   6        664.50        639.45         7.95 o                         
   4   5   6       4378.89       4264.53        69.31 o                         
   5   5   6       5944.55       5895.92        60.58 o                         
   6   5   6       4365.23       4526.56        47.43 o                         
   7   5   6       1007.45        928.35        16.98 o                         
   8   5   6          4.86          7.94         6.34 o                         
   9   5   6       1763.62       1800.25        30.19 o                         
  10   5   6       2701.58       2794.63        47.50 o                         
  11   5   6       1969.07       1917.44        47.67 o                         
  12   5   6        407.15        377.68        50.93 o                         
  -7   6   6       1652.66       1689.19        45.70 o                         
  -6   6   6       2088.94       2159.79        50.65 o                         
  -5   6   6         95.51         92.47        16.52 o                         
  -4   6   6         69.34         52.87        10.73 o                         
  -3   6   6       4911.92       4758.23        63.04 o                         
  -2   6   6       5883.03       5780.27        72.42 o                         
  -1   6   6       3509.50       3565.90        44.22 o                         
   0   6   6        536.99        593.58        14.74 o                         
   1   6   6         27.22         38.69         5.81 o                         
   2   6   6       8094.68       8203.82        83.93 o                         
   3   6   6      13241.39      13344.48       128.89 o                         
   4   6   6      13096.40      13358.32       125.55 o                         
   5   6   6        582.35        531.96        10.22 o                         
   6   6   6       5237.62       5351.38        54.60 o                         
   7   6   6       1612.13       1687.63        22.54 o                         
   8   6   6       1761.11       1626.81        29.23 o                         
   9   6   6       1357.21       1360.36        28.14 o                         
  10   6   6         21.85         34.21         9.65 o                         
  11   6   6       1528.03       1523.62        36.57 o                         
  12   6   6       1805.07       1874.04        44.29 o                         
  -7   7   6          4.67          4.40        12.39 o                         
  -6   7   6        568.77        662.31        33.70 o                         
  -5   7   6       3484.43       3535.48        64.18 o                         
  -4   7   6       3348.82       3292.10        55.11 o                         
  -3   7   6        506.53        509.06        20.09 o                         
  -2   7   6       1626.21       1529.70        27.99 o                         
  -1   7   6       1803.01       1819.91        34.92 o                         
   0   7   6       4544.18       4514.76        58.60 o                         
   1   7   6       9712.93       9810.15        96.62 o                         
   2   7   6       2298.87       2426.56        27.31 o                         
   3   7   6       4461.29       4380.94        45.72 o                         
   4   7   6      13522.03      13481.34       142.30 o                         
   5   7   6       7677.80       7388.47        73.51 o                         
   6   7   6        661.73        651.90        17.65 o                         
   7   7   6         89.77         99.97        10.09 o                         
   8   7   6        668.37        762.55        18.68 o                         
   9   7   6       2867.02       2743.36        56.29 o                         
  10   7   6       2137.59       2087.98        41.99 o                         
  11   7   6        947.21        916.63        28.84 o                         
  12   7   6         94.91         76.29        13.39 o                         
  -6   8   6        286.70        270.43        30.35 o                         
  -5   8   6         26.04         29.90        14.60 o                         
  -4   8   6       1034.44       1086.69        35.32 o                         
  -3   8   6       2800.56       2773.23        50.50 o                         
  -2   8   6       3184.36       3258.94        61.97 o                         
  -1   8   6        750.95        829.82        22.29 o                         
   0   8   6       1364.60       1370.40        32.82 o                         
   1   8   6       3925.81       3882.54        43.51 o                         
   2   8   6        504.40        509.00        17.53 o                         
   3   8   6        497.73        530.84        14.07 o                         
   4   8   6        798.33        829.64        16.60 o                         
   5   8   6       2883.40       2862.23        46.94 o                         
   6   8   6       6610.25       6411.13        69.89 o                         
   7   8   6       4463.40       4411.24        48.77 o                         
   8   8   6        372.99        373.84        13.77 o                         
   9   8   6        247.83        280.26        16.65 o                         
  10   8   6        943.31        886.87        22.56 o                         
  11   8   6       2058.61       1945.05        47.96 o                         
  12   8   6       1376.55       1354.82        54.92 o                         
  -5   9   6        947.08        918.29        46.85 o                         
  -4   9   6        528.53        524.86        30.37 o                         
  -3   9   6        253.02        268.23        19.15 o                         
  -2   9   6       3689.26       3721.21        68.00 o                         
  -1   9   6       6445.77       6379.63       100.57 o                         
   0   9   6        803.81        845.50        22.95 o                         
   1   9   6         36.61         43.57        11.52 o                         
   2   9   6        855.39        848.21        18.55 o                         
   3   9   6       5680.43       5467.71        68.46 o                         
   4   9   6       8067.07       7942.39        99.36 o                         
   5   9   6       1327.72       1238.34        25.37 o                         
   6   9   6        110.75        124.01        14.22 o                         
   7   9   6       3568.29       3466.61        47.69 o                         
   8   9   6       2950.40       2944.87        41.35 o                         
   9   9   6       2492.36       2376.76        34.82 o                         
  10   9   6        763.85        698.87        32.79 o                         
  11   9   6        180.18        133.87        13.01 o                         
  12   9   6        779.24        732.92        56.65 o                         
  -4  10   6       1434.72       1584.64        50.19 o                         
  -3  10   6       1155.50       1158.41        39.68 o                         
  -2  10   6          5.56          1.14        10.38 o                         
  -1  10   6        344.30        354.56        26.43 o                         
   0  10   6       1687.49       1732.07        40.78 o                         
   1  10   6       3880.47       3868.63        56.97 o                         
   2  10   6       1247.90       1221.15        26.68 o                         
   3  10   6          5.26          5.34         6.91 o                         
   4  10   6       1458.36       1384.39        36.69 o                         
   5  10   6       5073.29       5051.86        78.48 o                         
   6  10   6       5148.41       5071.95        70.34 o                         
   7  10   6        283.16        282.41        16.44 o                         
   8  10   6         96.01         90.44        11.22 o                         
   9  10   6       4186.36       4101.61        63.27 o                         
  10  10   6       1546.73       1495.38        34.83 o                         
  11  10   6        596.80        644.70        81.93 o                         
  -2  11   6       1800.10       1858.51        47.88 o                         
  -1  11   6       1340.85       1349.71        37.19 o                         
   0  11   6         82.03         79.10        17.17 o                         
   1  11   6       1228.25       1354.78        37.91 o                         
   2  11   6       2373.59       2523.62        47.02 o                         
   3  11   6       2080.81       2078.86        47.50 o                         
   4  11   6       1844.04       1723.98        43.07 o                         
   5  11   6        211.67        205.50        16.84 o                         
   6  11   6       1290.84       1283.52        35.38 o                         
   7  11   6       3075.48       3002.12        54.68 o                         
   8  11   6       1322.84       1186.60        27.61 o                         
   9  11   6        104.74         90.57        12.94 o                         
  10  11   6        169.05        166.81        16.43 o                         
  -1  12   6       2051.34       2215.16        53.45 o                         
   0  12   6       1868.16       1953.46        55.94 o                         
   1  12   6        644.22        647.08        32.62 o                         
   2  12   6         11.85         15.98        11.60 o                         
   3  12   6        558.52        602.22        33.23 o                         
   4  12   6       2807.60       2792.90        56.85 o                         
   5  12   6       3424.39       3393.58        70.85 o                         
   6  12   6         89.92        106.26        14.96 o                         
   7  12   6        356.73        359.76        25.90 o                         
   8  12   6        891.81        884.70        25.80 o                         
   9  12   6       1418.43       1281.86        45.90 o                         
   1  13   6       2102.43       2130.83        53.72 o                         
   2  13   6       2381.81       2400.49        58.76 o                         
   3  13   6         68.27         44.49        15.68 o                         
   4  13   6        228.43        259.98        22.69 o                         
   5  13   6       1042.90       1052.77        35.30 o                         
   6  13   6       1564.97       1523.38        59.64 o                         
   7  13   6       1986.76       1913.49        66.01 o                         
   8  13   6        164.87        153.20        24.68 o                         
  -5 -10   7       2375.34       2423.28       104.91 o                         
  -4 -10   7       1631.88       1665.54        87.91 o                         
  -3 -10   7        181.44        178.73        29.21 o                         
  -2 -10   7        252.61        217.77        26.72 o                         
  -1 -10   7       1578.32       1576.48        61.53 o                         
   0 -10   7       2292.34       2267.76        93.40 o                         
   1 -10   7        471.97        503.89        38.78 o                         
  -7  -9   7       1015.69       1108.37        59.69 o                         
  -6  -9   7         90.28         85.89        23.87 o                         
  -5  -9   7         22.08          6.08        13.33 o                         
  -4  -9   7       1330.01       1349.82        48.18 o                         
  -3  -9   7       3449.93       3471.03        63.43 o                         
  -2  -9   7        915.58       1040.48        47.88 o                         
  -1  -9   7        356.02        347.17        33.56 o                         
   0  -9   7       1210.22       1156.71        51.13 o                         
   1  -9   7        830.84        809.24        81.80 o                         
   2  -9   7        998.09       1036.59        79.54 o                         
   3  -9   7        586.09        630.45        61.73 o                         
  -8  -8   7        345.13        335.85        34.96 o                         
  -7  -8   7       1272.10       1217.08        49.25 o                         
  -6  -8   7       1985.80       2154.46        56.08 o                         
  -5  -8   7       2845.42       2911.38        69.95 o                         
  -4  -8   7        721.26        731.59        28.03 o                         
  -3  -8   7        234.50        207.20        13.82 o                         
  -2  -8   7       2310.66       2396.60        59.40 o                         
  -1  -8   7       2805.96       2632.85        73.11 o                         
   0  -8   7       1243.54       1254.20        42.15 o                         
   1  -8   7         20.33          3.17        20.28 o                         
   2  -8   7        750.88        696.22        35.42 o                         
   3  -8   7       1140.87       1187.34        47.00 o                         
   4  -8   7       1361.78       1335.88        59.14 o                         
   5  -8   7        237.76        309.51        35.23 o                         
  -9  -7   7       1385.41       1440.06        65.00 o                         
  -8  -7   7       1152.25       1133.77        49.30 o                         
  -7  -7   7        257.93        277.63        47.36 o                         
  -6  -7   7        788.18        812.29        33.20 o                         
  -5  -7   7       3389.78       3262.29        71.30 o                         
  -4  -7   7       4482.70       4390.84        65.67 o                         
  -3  -7   7        984.18       1015.13        22.61 o                         
  -2  -7   7        309.38        271.52        18.32 o                         
  -1  -7   7       1928.02       1990.55        30.68 o                         
   0  -7   7       4774.82       4827.13        95.09 o                         
   1  -7   7       2810.71       2799.95        68.58 o                         
   2  -7   7        270.35        314.61        33.76 o                         
   3  -7   7         89.93         92.76        24.30 o                         
   4  -7   7        901.14        850.17        38.08 o                         
   5  -7   7       1778.84       1760.07        64.33 o                         
   6  -7   7       1171.50       1314.66        60.97 o                         
  -9  -6   7         28.90         -1.84        26.14 o                         
  -8  -6   7       3062.98       3092.73        80.41 o                         
  -7  -6   7       3950.93       4069.69        88.52 o                         
  -6  -6   7        903.69        922.22        40.46 o                         
  -5  -6   7          8.05         15.81        13.30 o                         
  -4  -6   7        418.89        404.23        15.05 o                         
  -3  -6   7       3121.48       3171.09        45.18 o                         
  -2  -6   7       9006.42       9050.22       106.11 o                         
  -1  -6   7       5005.21       5048.41        62.63 o                         
   0  -6   7          6.44         13.55        13.79 o                         
   1  -6   7       3986.40       4044.72        86.58 o                         
   2  -6   7       3793.62       3754.67        78.38 o                         
   3  -6   7       2296.60       2217.94        63.66 o                         
   4  -6   7        465.53        427.88        34.08 o                         
   5  -6   7        105.68        114.70        22.14 o                         
   6  -6   7       1041.03       1009.11        78.95 o                         
   7  -6   7       1112.98       1193.45        50.79 o                         
  -9  -5   7       2056.69       1981.66        68.33 o                         
  -8  -5   7        108.49        118.37        22.33 o                         
  -7  -5   7       1384.26       1522.13        69.41 o                         
  -6  -5   7       3230.74       3291.72        80.94 o                         
  -5  -5   7       2256.74       2228.66        56.49 o                         
  -4  -5   7       5886.34       5892.34        72.80 o                         
  -3  -5   7        144.47        132.84        11.29 o                         
  -2  -5   7       3174.30       3081.98        58.26 o                         
  -1  -5   7       3789.88       3780.26        44.72 o                         
   0  -5   7       5423.17       5277.99       123.08 o                         
   1  -5   7       2643.64       2625.66        67.84 o                         
   2  -5   7         35.42         46.60        16.59 o                         
   3  -5   7       1479.68       1490.67        47.20 o                         
   4  -5   7       4573.74       4562.43        91.44 o                         
   5  -5   7       2185.42       2200.07        58.63 o                         
   6  -5   7         53.24         87.51        17.75 o                         
   7  -5   7        159.55        166.76        22.31 o                         
   8  -5   7        959.91        999.47        75.35 o                         
 -10  -4   7        156.35        115.92        29.51 o                         
  -9  -4   7        753.91        812.97        49.82 o                         
  -8  -4   7       2569.30       2520.32        75.70 o                         
  -7  -4   7       2101.93       2079.57        56.37 o                         
  -6  -4   7          2.25         10.16        11.64 o                         
  -5  -4   7       2222.44       2229.89        26.98 o                         
  -4  -4   7       7391.92       7273.63        75.12 o                         
  -3  -4   7       2670.65       2714.76        36.75 o                         
  -2  -4   7       2275.53       2298.69        33.51 o                         
  -1  -4   7        145.56        155.55        11.15 o                         
   0  -4   7       5849.43       5853.96        69.54 o                         
   1  -4   7      11475.62      11571.98       169.93 o                         
   2  -4   7       3004.14       2876.80        54.86 o                         
   3  -4   7         41.32         26.02        15.55 o                         
   4  -4   7        464.20        452.61        23.33 o                         
   5  -4   7       2851.43       2788.05       108.05 o                         
   6  -4   7       4345.64       4332.44       123.60 o                         
   7  -4   7       2001.77       2065.17        80.64 o                         
   8  -4   7         25.36         43.25        26.83 o                         
   9  -4   7        351.47        373.39        79.47 o                         
 -10  -3   7        764.57        785.27        65.89 o                         
  -9  -3   7        530.49        527.92        44.15 o                         
  -8  -3   7        656.87        624.37        34.20 o                         
  -7  -3   7       6868.47       6886.77        92.62 o                         
  -6  -3   7       4620.50       4659.25        85.01 o                         
  -5  -3   7        402.87        412.11        19.74 o                         
  -4  -3   7         20.24         21.84         8.34 o                         
  -3  -3   7        551.24        591.81        14.95 o                         
  -2  -3   7       7220.09       7186.52        95.44 o                         
  -1  -3   7       3072.74       2887.24        38.29 o                         
   0  -3   7       5871.57       5683.66        70.64 o                         
   1  -3   7        329.21        355.21         7.18 o                         
   2  -3   7       6460.17       6466.72       114.63 o                         
   3  -3   7       7916.12       7796.96       124.22 o                         
   4  -3   7       2685.70       2601.03        84.19 o                         
   5  -3   7          4.20         11.93        14.62 o                         
   6  -3   7       3419.45       3104.45       140.94 o                         
   7  -3   7       1757.11       1702.55        85.01 o                         
   8  -3   7       1258.75       1135.58        59.42 o                         
   9  -3   7        503.66        597.21        68.49 o                         
 -10  -2   7       1195.65       1179.35        56.39 o                         
  -9  -2   7       1802.92       1864.89        75.34 o                         
  -8  -2   7        940.78       1012.08        28.97 o                         
  -7  -2   7        148.05        161.44        11.48 o                         
  -6  -2   7       1099.73       1105.45        27.22 o                         
  -5  -2   7       2755.58       2735.75        37.85 o                         
  -4  -2   7       5358.86       5176.57        65.30 o                         
  -3  -2   7       1739.48       1768.48        37.83 o                         
  -2  -2   7         75.44         87.43        13.12 o                         
  -1  -2   7       3256.69       3457.66       129.16 o                         
   0  -2   7       9477.78       9740.92       117.17 o                         
   1  -2   7      19791.32      19599.27       210.46 o                         
   2  -2   7       1452.63       1346.09        16.47 o                         
   3  -2   7       2495.12       2531.41        30.84 o                         
   4  -2   7       6360.86       6231.53        63.42 o                         
   5  -2   7       3480.40       3256.88        42.31 o                         
   6  -2   7       1409.66       1400.92        21.44 o                         
   7  -2   7        218.53        244.72        31.75 o                         
   8  -2   7        145.05        117.12        16.89 o                         
   9  -2   7       1215.06       1162.76        28.47 o                         
  10  -2   7       1306.23       1506.76        53.11 o                         
 -10  -1   7        141.12        193.91        33.17 o                         
  -9  -1   7        150.15        127.71        21.24 o                         
  -8  -1   7       2540.34       2414.01        74.33 o                         
  -7  -1   7       6059.14       5908.97        94.15 o                         
  -6  -1   7       3456.57       3376.16        54.42 o                         
  -5  -1   7         14.77         10.74         9.23 o                         
  -4  -1   7       2912.06       2740.13        47.32 o                         
  -3  -1   7       7211.54       7110.13        86.80 o                         
  -2  -1   7       3016.72       3082.34        49.57 o                         
  -1  -1   7       2520.56       2242.26        93.75 o                         
   0  -1   7        228.26        258.93        17.01 o                         
   1  -1   7       8335.89       8646.77       178.92 o                         
   2  -1   7      15215.95      15171.96       149.34 o                         
   3  -1   7       4334.85       4313.12        46.45 o                         
   4  -1   7        282.37        295.47        16.23 o                         
   5  -1   7       1894.90       1822.49        35.24 o                         
   6  -1   7       3386.07       3132.04        33.17 o                         
   7  -1   7       1132.08       1142.98        29.98 o                         
   8  -1   7        718.07        757.43        31.94 o                         
   9  -1   7         37.25         27.01        10.97 o                         
  10  -1   7        975.88        969.83        29.72 o                         
  11  -1   7       1141.69       1055.81        56.73 o                         
  -9   0   7        429.10        468.24        35.97 o                         
  -8   0   7        381.88        404.75        24.88 o                         
  -7   0   7        251.51        260.25        20.88 o                         
  -6   0   7       4323.05       4187.33        64.46 o                         
  -5   0   7       4988.18       4793.53        91.71 o                         
  -4   0   7       2557.60       2476.66        45.24 o                         
  -3   0   7        115.35        124.19         9.44 o                         
  -2   0   7       5424.42       5261.26        71.83 o                         
  -1   0   7      10034.89      10368.91       146.66 o                         
   0   0   7       6803.45       6646.94        93.76 o                         
   1   0   7         57.02         69.69         6.46 o                         
   2   0   7         30.29         41.35         8.85 o                         
   3   0   7       4442.61       4131.27        37.74 o                         
   4   0   7       6034.77       5626.19        48.92 o                         
   5   0   7       4060.55       4121.10        43.49 o                         
   6   0   7         86.77         89.91         7.32 o                         
   7   0   7       1071.32       1058.11        23.26 o                         
   8   0   7       1474.80       1390.50        34.12 o                         
   9   0   7        856.73        852.20        24.15 o                         
  10   0   7       1066.24       1015.91        40.24 o                         
  11   0   7         50.53         28.79        15.04 o                         
  -9   1   7        898.46        903.57        33.29 o                         
  -8   1   7       2206.32       2127.56        50.83 o                         
  -7   1   7        149.28        149.43        13.52 o                         
  -6   1   7        254.15        266.34        19.76 o                         
  -5   1   7       1445.03       1378.67        32.83 o                         
  -4   1   7      11084.64      10777.40       251.86 o                         
  -3   1   7      10651.19      10682.49       199.56 o                         
  -2   1   7        325.17        386.73        24.05 o                         
  -1   1   7       3142.62       3368.14        48.58 o                         
   0   1   7       2971.56       2895.05        37.10 o                         
   1   1   7      13440.98      13495.49       342.32 o                         
   2   1   7       7325.70       7076.14        68.31 o                         
   3   1   7        106.80         84.52         7.37 o                         
   4   1   7       2454.70       2290.57        22.15 o                         
   5   1   7      11168.48      10771.56       104.93 o                         
   6   1   7       5016.68       4906.26        63.23 o                         
   7   1   7        175.89        191.36         9.74 o                         
   8   1   7          1.45          7.72         9.25 o                         
   9   1   7        305.67        257.44        15.36 o                         
  10   1   7       2045.84       2049.49        45.17 o                         
  11   1   7        663.00        693.67        33.79 o                         
  -9   2   7         44.64         57.25        21.55 o                         
  -8   2   7        381.00        374.52        26.82 o                         
  -7   2   7       2736.74       2679.58        59.52 o                         
  -6   2   7       5668.21       5648.08        81.08 o                         
  -5   2   7       2285.22       2343.17        51.35 o                         
  -4   2   7        519.51        521.05        37.41 o                         
  -3   2   7       9754.49       9442.33       139.93 o                         
  -2   2   7      13548.72      13342.39       170.69 o                         
  -1   2   7       5274.43       5233.71       100.57 o                         
   0   2   7       3737.50       3833.62        47.14 o                         
   1   2   7        408.58        364.81        12.58 o                         
   2   2   7      13182.52      12814.75       192.75 o                         
   3   2   7       8538.62       8308.53        74.33 o                         
   4   2   7       5330.70       5135.36        45.09 o                         
   5   2   7        200.80        207.55         6.48 o                         
   6   2   7       6075.85       5920.00        55.76 o                         
   7   2   7       9257.33       9155.14       100.15 o                         
   8   2   7       3382.12       3216.42        40.69 o                         
   9   2   7        401.01        424.08        16.92 o                         
  10   2   7          8.86          8.48        10.85 o                         
  11   2   7        739.53        776.49        30.59 o                         
  12   2   7       1410.40       1353.63        56.93 o                         
  -9   3   7       1422.17       1443.46        61.43 o                         
  -8   3   7        672.68        698.64        40.45 o                         
  -7   3   7        502.62        514.65        28.01 o                         
  -6   3   7       2776.49       2835.29        57.98 o                         
  -5   3   7       2483.98       2434.60        83.55 o                         
  -4   3   7       1765.00       1829.52        46.65 o                         
  -3   3   7       2396.46       2359.70        32.71 o                         
  -2   3   7       1238.73       1229.39        28.64 o                         
  -1   3   7      15006.86      14606.96       162.53 o                         
   0   3   7      15688.90      15039.55       294.78 o                         
   1   3   7       5391.97       5044.54        55.01 o                         
   2   3   7         48.94         63.20         3.97 o                         
   3   3   7       3952.35       4051.14        67.31 o                         
   4   3   7       7845.63       7782.62       123.95 o                         
   5   3   7      14395.43      13820.53       132.66 o                         
   6   3   7       3725.58       3735.39        40.34 o                         
   7   3   7        678.08        667.09        16.30 o                         
   8   3   7       1873.96       1941.38        32.65 o                         
   9   3   7       2531.96       2493.41        42.58 o                         
  10   3   7       1254.56       1274.34        30.90 o                         
  11   3   7         87.18        119.36        15.19 o                         
  12   3   7         79.92         32.35        14.12 o                         
  -8   4   7       1593.95       1670.53        50.89 o                         
  -7   4   7       1182.92       1164.57        36.88 o                         
  -6   4   7       1471.21       1536.43        40.73 o                         
  -5   4   7          2.72          2.51         7.57 o                         
  -4   4   7         85.40         91.09        15.41 o                         
  -3   4   7       9272.69       9457.54       113.90 o                         
  -2   4   7      10397.41      10239.27       119.68 o                         
  -1   4   7         44.55         66.62         7.14 o                         
   0   4   7       3892.49       3679.67        53.92 o                         
   1   4   7       7781.58       7493.39        79.47 o                         
   2   4   7      10074.56       9827.68        86.64 o                         
   3   4   7       1715.19       1658.45        36.28 o                         
   4   4   7          0.67          3.30        15.28 o                         
   5   4   7       1406.53       1484.75        32.72 o                         
   6   4   7      10459.58      10326.88       125.90 o                         
   7   4   7       5533.34       5495.76        60.07 o                         
   8   4   7       1013.84       1036.32        26.77 o                         
   9   4   7        224.04        247.60        12.40 o                         
  10   4   7       2175.34       2049.55        37.68 o                         
  11   4   7       2471.28       2462.66        53.96 o                         
  12   4   7        718.70        681.45        28.72 o                         
  -8   5   7          0.48         -1.98        15.10 o                         
  -7   5   7       1025.47       1109.05        43.84 o                         
  -6   5   7       2346.14       2381.29        64.98 o                         
  -5   5   7       1321.42       1333.16        42.89 o                         
  -4   5   7        802.32        824.63        23.80 o                         
  -3   5   7       1262.17       1208.03        29.07 o                         
  -2   5   7       1911.01       1933.72        31.92 o                         
  -1   5   7      11024.67      10866.45       153.65 o                         
   0   5   7       7752.08       7574.42        90.37 o                         
   1   5   7        333.75        359.73        11.47 o                         
   2   5   7       8125.65       8257.84        75.75 o                         
   3   5   7       6181.68       5878.57        55.92 o                         
   4   5   7       9234.99       9955.90       162.71 o                         
   5   5   7       3249.49       3213.02        67.63 o                         
   6   5   7        185.98        151.56        18.21 o                         
   7   5   7       4567.79       4361.06        71.45 o                         
   8   5   7       5553.99       5717.01        70.23 o                         
   9   5   7       1740.29       1819.22        27.96 o                         
  10   5   7         56.60         56.31        10.99 o                         
  11   5   7        218.50        156.95        31.54 o                         
  12   5   7        489.57        360.31        55.43 o                         
  -7   6   7        201.02        211.23        20.96 o                         
  -6   6   7        391.26        429.63        24.69 o                         
  -5   6   7       2054.59       2017.53        61.77 o                         
  -4   6   7       1857.22       1802.80        39.44 o                         
  -3   6   7       1738.91       1832.19        32.35 o                         
  -2   6   7       1327.75       1404.44        27.81 o                         
  -1   6   7       1106.39       1184.12        29.36 o                         
   0   6   7      11019.69      11318.91       126.85 o                         
   1   6   7       8121.84       7977.68        89.55 o                         
   2   6   7       2019.06       1970.65        25.31 o                         
   3   6   7        144.56        178.66         7.60 o                         
   4   6   7        483.60        457.35        12.40 o                         
   5   6   7       3486.38       3548.24        68.18 o                         
   6   6   7       6388.84       6693.88       134.74 o                         
   7   6   7        577.65        551.24        14.41 o                         
   8   6   7        680.22        601.62        15.72 o                         
   9   6   7       1188.25       1174.68        24.74 o                         
  10   6   7       2445.97       2433.32        50.83 o                         
  11   6   7       1207.89       1229.50        29.21 o                         
  12   6   7         39.31         18.63        11.91 o                         
  -6   7   7       1021.27       1045.11        37.90 o                         
  -5   7   7        249.95        233.48        20.97 o                         
  -4   7   7         76.48         69.89        13.43 o                         
  -3   7   7       2916.40       2895.68        48.44 o                         
  -2   7   7       6573.59       6619.85        85.68 o                         
  -1   7   7       2670.09       2714.39        40.42 o                         
   0   7   7        312.11        341.11        17.93 o                         
   1   7   7       2041.11       2124.59        32.07 o                         
   2   7   7       6998.51       6991.50        76.76 o                         
   3   7   7       6091.95       6013.39        79.38 o                         
   4   7   7         33.43         42.67         5.90 o                         
   5   7   7        575.04        530.22        17.70 o                         
   6   7   7       1665.56       1653.60        16.05 o                         
   7   7   7       1733.51       1658.14        29.97 o                         
   8   7   7       2412.96       2292.82        34.77 o                         
   9   7   7        391.94        473.76        25.72 o                         
  10   7   7        535.15        504.12        17.48 o                         
  11   7   7       2616.71       2702.14        58.29 o                         
  12   7   7       1184.83       1142.65        63.23 o                         
  -5   8   7       2600.99       2583.06        55.49 o                         
  -4   8   7       1436.66       1552.01        39.30 o                         
  -3   8   7        144.73        124.84        16.06 o                         
  -2   8   7        889.65        984.97        36.62 o                         
  -1   8   7       4483.15       4563.17        62.07 o                         
   0   8   7       5182.49       5260.46        76.48 o                         
   1   8   7       6003.13       5798.40        72.07 o                         
   2   8   7        767.45        705.82        17.33 o                         
   3   8   7       4627.42       4761.82        59.15 o                         
   4   8   7       3368.81       3442.96        43.65 o                         
   5   8   7       2830.68       2882.38        35.09 o                         
   6   8   7       3862.37       3853.57        49.15 o                         
   7   8   7        397.76        381.55        10.14 o                         
   8   8   7       1652.30       1482.48        22.35 o                         
   9   8   7       4310.61       4073.51        98.87 o                         
  10   8   7       1267.71       1330.53        46.74 o                         
  11   8   7         14.34          9.44         9.58 o                         
  12   8   7        500.30        460.20        52.65 o                         
  -5   9   7        853.38        931.01        44.65 o                         
  -4   9   7        989.92       1072.11        41.61 o                         
  -3   9   7       1782.03       1846.33        49.59 o                         
  -2   9   7       1571.22       1688.00        37.03 o                         
  -1   9   7        198.96        193.55        23.12 o                         
   0   9   7       2559.64       2597.42        48.71 o                         
   1   9   7       6349.12       6240.97        85.84 o                         
   2   9   7       3741.67       3772.62        50.70 o                         
   3   9   7        253.82        292.32        15.51 o                         
   4   9   7        894.32        917.59        22.11 o                         
   5   9   7       6535.01       6384.40        76.62 o                         
   6   9   7       6500.19       6410.63        71.55 o                         
   7   9   7       2945.96       2966.66        36.59 o                         
   8   9   7        267.37        255.56        11.23 o                         
   9   9   7        841.35        771.09        33.34 o                         
  10   9   7       1723.21       1504.99        54.77 o                         
  11   9   7       3007.79       2955.87        69.47 o                         
  -3  10   7        677.17        708.37        31.17 o                         
  -2  10   7       2752.32       2881.77        55.93 o                         
  -1  10   7       2953.02       2895.47        52.32 o                         
   0  10   7        599.37        649.77        27.31 o                         
   1  10   7         99.02        102.08        15.06 o                         
   2  10   7        618.12        585.81        21.63 o                         
   3  10   7       5754.49       5548.00        82.53 o                         
   4  10   7       5363.06       5509.57        78.53 o                         
   5  10   7       2143.21       2148.99        40.87 o                         
   6  10   7         62.97         55.99        17.66 o                         
   7  10   7       3470.50       3300.91        46.45 o                         
   8  10   7       4009.14       3811.72        74.07 o                         
   9  10   7       1606.87       1535.48        48.65 o                         
  10  10   7        472.65        457.59        47.52 o                         
  11  10   7        710.41        631.25        25.82 o                         
  -2  11   7         24.59         49.65        16.43 o                         
  -1  11   7        463.43        468.53        36.18 o                         
   0  11   7       1805.33       1809.45        49.91 o                         
   1  11   7       4350.95       4219.85        83.51 o                         
   2  11   7       1378.76       1289.22        70.38 o                         
   3  11   7        442.64        412.12        22.81 o                         
   4  11   7       3257.06       3108.78        56.43 o                         
   5  11   7       2041.21       1930.44        37.00 o                         
   6  11   7       1149.78       1109.39        26.90 o                         
   7  11   7        215.86        227.66        22.60 o                         
   8  11   7        173.51        156.45        19.00 o                         
   9  11   7       1516.50       1488.91        45.50 o                         
  10  11   7       1767.37       1680.46        69.32 o                         
  -1  12   7        444.71        397.27        28.01 o                         
   0  12   7         11.57         -2.68        14.08 o                         
   1  12   7       1697.83       1830.51        60.18 o                         
   2  12   7       2639.13       2601.90        59.99 o                         
   3  12   7       1940.85       1902.31        51.40 o                         
   4  12   7        524.63        505.10        22.96 o                         
   5  12   7        343.53        303.84        27.34 o                         
   6  12   7       3351.51       3273.16        59.35 o                         
   7  12   7       2918.77       2800.62        50.45 o                         
   8  12   7        159.02        123.65        27.98 o                         
   9  12   7         33.24         13.70        17.13 o                         
   2  13   7          6.12         39.81        17.52 o                         
   3  13   7       1273.57       1386.37        44.90 o                         
   4  13   7       2657.09       2646.76        58.83 o                         
   5  13   7       1283.28       1248.41        42.48 o                         
   6  13   7          3.32          4.31        11.97 o                         
   7  13   7        462.96        424.59        22.45 o                         
   8  13   7        935.10        766.57        60.38 o                         
  -3 -10   8       1547.23       1522.98        86.83 o                         
  -2 -10   8        927.09        919.59       109.23 o                         
  -6  -9   8       3037.76       3109.59        88.51 o                         
  -5  -9   8       2697.05       2728.55        78.92 o                         
  -4  -9   8        418.58        405.42        51.47 o                         
  -3  -9   8          0.05        -14.80        14.80 o                         
  -2  -9   8        610.12        573.55        56.75 o                         
  -1  -9   8       1825.05       1847.68        68.29 o                         
   0  -9   8       1972.84       1920.17        64.63 o                         
   1  -9   8        406.85        437.05        37.85 o                         
   2  -9   8         88.56         73.19        28.43 o                         
  -7  -8   8       1183.64       1257.17        59.02 o                         
  -6  -8   8          3.62         -0.32        12.52 o                         
  -5  -8   8        231.05        228.05        25.47 o                         
  -4  -8   8       2287.38       2268.33        57.25 o                         
  -3  -8   8       3307.52       3356.41        63.19 o                         
  -2  -8   8        308.74        258.77        25.39 o                         
  -1  -8   8        744.32        697.22        75.37 o                         
   0  -8   8       2447.65       2423.03        69.45 o                         
   1  -8   8       2717.15       2770.90        87.53 o                         
   2  -8   8       2301.04       2400.41        73.80 o                         
   3  -8   8        227.35        232.58        34.11 o                         
   4  -8   8        319.24        308.74        34.49 o                         
  -8  -7   8        238.78        258.01        31.97 o                         
  -7  -7   8       1242.04       1298.76        62.97 o                         
  -6  -7   8       2717.28       2746.80        81.45 o                         
  -5  -7   8       1383.33       1369.96        41.23 o                         
  -4  -7   8          0.04          7.13         9.81 o                         
  -3  -7   8       1154.58       1106.60        51.45 o                         
  -2  -7   8       2739.42       2688.82        50.43 o                         
  -1  -7   8       1694.26       1629.92        88.51 o                         
   0  -7   8        400.81        438.27        56.29 o                         
   1  -7   8         42.20         40.98        19.39 o                         
   2  -7   8       1756.55       1716.58        76.89 o                         
   3  -7   8       2612.02       2600.19        82.52 o                         
   4  -7   8       1145.04       1162.37        52.13 o                         
   5  -7   8         18.21         49.45        30.49 o                         
  -8  -6   8       1161.53       1231.00        79.70 o                         
  -7  -6   8         70.94         60.80        24.80 o                         
  -6  -6   8       1252.98       1282.40        48.66 o                         
  -5  -6   8       3339.91       3493.79        86.57 o                         
  -4  -6   8       2608.65       2521.02        44.00 o                         
  -3  -6   8       1206.45       1222.52        30.49 o                         
  -2  -6   8        134.04        137.48        11.35 o                         
  -1  -6   8       1521.89       1561.01        32.79 o                         
   0  -6   8       5558.98       5404.92       104.54 o                         
   1  -6   8       3578.35       3497.45        83.61 o                         
   2  -6   8        222.18        221.39        25.54 o                         
   3  -6   8        261.31        259.55        25.71 o                         
   4  -6   8       1284.52       1327.38        49.97 o                         
   5  -6   8       1936.02       1915.11        63.73 o                         
   6  -6   8        818.03        834.87        46.49 o                         
   7  -6   8          0.54          5.09        21.37 o                         
  -9  -5   8        333.47        309.68        42.19 o                         
  -8  -5   8       1001.78       1039.93        64.47 o                         
  -7  -5   8       1852.68       1948.00        63.51 o                         
  -6  -5   8        836.06        849.36        33.57 o                         
  -5  -5   8          2.69          4.72         5.91 o                         
  -4  -5   8       1673.63       1662.61        42.36 o                         
  -3  -5   8       3649.68       3591.15        73.61 o                         
  -2  -5   8       6956.47       7007.06       122.99 o                         
  -1  -5   8         25.85         34.14         7.29 o                         
   0  -5   8        444.91        458.45        18.32 o                         
   1  -5   8        493.37        571.21        52.65 o                         
   2  -5   8       1599.83       1608.34        48.41 o                         
   3  -5   8       2178.84       2240.40        50.73 o                         
   4  -5   8        303.20        263.17        27.32 o                         
   5  -5   8        308.40        326.18        41.07 o                         
   6  -5   8       1899.10       1988.30        78.00 o                         
   7  -5   8       1268.33       1299.21        62.80 o                         
   8  -5   8        275.75        328.52        31.61 o                         
  -9  -4   8        422.08        420.89        39.01 o                         
  -8  -4   8        179.72        202.92        32.74 o                         
  -7  -4   8        660.06        633.87        53.77 o                         
  -6  -4   8       2306.59       2190.68        61.25 o                         
  -5  -4   8       3244.59       3194.79        37.71 o                         
  -4  -4   8       3052.38       3004.43        42.20 o                         
  -3  -4   8        469.63        512.70        25.41 o                         
  -2  -4   8       6616.92       6509.37        83.35 o                         
  -1  -4   8       3511.58       3544.87        76.51 o                         
   0  -4   8       2690.09       2575.65        61.32 o                         
   1  -4   8         20.14         37.64        12.23 o                         
   2  -4   8        780.99        772.33        27.90 o                         
   3  -4   8       3337.69       3246.50        64.90 o                         
   4  -4   8       2769.57       2760.91        61.89 o                         
   5  -4   8        771.03        812.06        30.54 o                         
   6  -4   8        322.29        334.79        23.62 o                         
   7  -4   8       1061.55       1042.98        43.69 o                         
   8  -4   8       1376.08       1351.13        54.24 o                         
  -9  -3   8       1489.21       1462.81        64.54 o                         
  -8  -3   8       1924.44       1865.97        67.46 o                         
  -7  -3   8        816.50        744.54        43.88 o                         
  -6  -3   8        260.45        281.03        22.89 o                         
  -5  -3   8       1581.25       1544.64        31.94 o                         
  -4  -3   8       3861.48       3811.33        52.30 o                         
  -3  -3   8       3817.47       3784.63        54.45 o                         
  -2  -3   8       2619.08       2601.62        38.76 o                         
  -1  -3   8        943.87        968.64        27.14 o                         
   0  -3   8      11594.48      11467.29       142.82 o                         
   1  -3   8       7927.20       7675.80        80.15 o                         
   2  -3   8       3560.95       3522.24        67.08 o                         
   3  -3   8        384.82        400.63        20.97 o                         
   4  -3   8       1334.63       1314.87        36.50 o                         
   5  -3   8       5140.33       5307.50       147.05 o                         
   6  -3   8       4994.60       5057.96        92.65 o                         
   7  -3   8        848.05        858.11        36.31 o                         
   8  -3   8         27.87         22.16        15.30 o                         
   9  -3   8        223.09        271.74        35.28 o                         
  -9  -2   8          0.38         32.05        24.31 o                         
  -8  -2   8       1671.15       1571.87        56.03 o                         
  -7  -2   8       4831.43       4675.65        78.83 o                         
  -6  -2   8       1607.07       1530.89        50.04 o                         
  -5  -2   8        573.91        537.65        34.87 o                         
  -4  -2   8        260.36        256.72        13.06 o                         
  -3  -2   8       1178.05       1146.81        30.49 o                         
  -2  -2   8      14878.37      14379.14       207.57 o                         
  -1  -2   8      10491.69      10356.57       263.43 o                         
   0  -2   8         58.62         58.21        10.03 o                         
   1  -2   8       8592.30       8740.32        95.79 o                         
   2  -2   8       7409.26       7359.45        72.19 o                         
   3  -2   8       2723.67       2661.70        31.91 o                         
   4  -2   8       2435.21       2325.26        59.66 o                         
   5  -2   8        140.00        150.75         9.92 o                         
   6  -2   8       1744.91       1746.89        32.71 o                         
   7  -2   8       4617.40       4604.23        95.55 o                         
   8  -2   8       2249.09       2220.40        75.41 o                         
   9  -2   8        151.49        190.20        26.02 o                         
  10  -2   8        191.35        125.26        35.24 o                         
  -9  -1   8       1334.37       1401.47        77.12 o                         
  -8  -1   8        793.10        786.32        33.79 o                         
  -7  -1   8         22.75         38.36        22.98 o                         
  -6  -1   8       1778.67       1814.11        52.79 o                         
  -5  -1   8       2261.15       2263.27        47.59 o                         
  -4  -1   8       1926.10       1877.56        50.99 o                         
  -3  -1   8       1698.65       1683.44        35.18 o                         
  -2  -1   8        341.13        322.89        21.94 o                         
  -1  -1   8       8457.65       8166.94       138.27 o                         
   0  -1   8      12815.76      12966.79       183.56 o                         
   1  -1   8       5414.09       5525.94        89.24 o                         
   2  -1   8          2.09          2.84         4.58 o                         
   3  -1   8       4922.35       4961.90        54.72 o                         
   4  -1   8       2048.08       1989.52        48.62 o                         
   5  -1   8       3238.86       3154.97        40.67 o                         
   6  -1   8       1701.91       1750.62        24.32 o                         
   7  -1   8         45.10         51.22         8.40 o                         
   8  -1   8       1648.97       1748.33        34.03 o                         
   9  -1   8       1936.17       1996.95        45.19 o                         
  10  -1   8       1442.90       1540.23        41.69 o                         
  -9   0   8         94.62        106.11        21.78 o                         
  -8   0   8       1033.56       1050.50        42.84 o                         
  -7   0   8       1742.80       1790.34        44.52 o                         
  -6   0   8       1410.05       1417.39        48.62 o                         
  -5   0   8        633.90        636.03        48.93 o                         
  -4   0   8       2521.68       2569.18        50.23 o                         
  -3   0   8       2324.95       2354.11        71.27 o                         
  -2   0   8       4670.34       4606.85        72.52 o                         
  -1   0   8       1116.96       1060.49        29.84 o                         
   0   0   8       1255.78       1262.92        33.07 o                         
   1   0   8      17288.19      17392.16       223.45 o                         
   2   0   8       6435.11       6200.45        78.02 o                         
   3   0   8        188.79        166.91         8.67 o                         
   4   0   8        128.17        151.70        14.23 o                         
   5   0   8        238.03        280.72        11.29 o                         
   6   0   8       1911.56       1893.08        23.80 o                         
   7   0   8       3335.33       3481.17        45.84 o                         
   8   0   8       1174.98       1253.01        22.18 o                         
   9   0   8        399.79        429.36        30.60 o                         
  10   0   8       1560.80       1661.65        41.98 o                         
  11   0   8        898.96        965.13        37.45 o                         
  -9   1   8        633.00        644.27        49.15 o                         
  -8   1   8          7.78         15.56        15.78 o                         
  -7   1   8       2302.27       2285.37        63.14 o                         
  -6   1   8       5764.93       5483.04       172.83 o                         
  -5   1   8       1206.63       1171.31        42.15 o                         
  -4   1   8         12.25          7.41         8.57 o                         
  -3   1   8         73.34         86.64        16.63 o                         
  -2   1   8       4103.83       4114.63        64.33 o                         
  -1   1   8       6936.29       6714.79       106.61 o                         
   0   1   8       2404.35       2538.03        36.59 o                         
   1   1   8         34.36         44.59         6.90 o                         
   2   1   8        712.12        665.38        14.68 o                         
   3   1   8       7221.47       7184.44        71.27 o                         
   4   1   8       6094.62       6303.07        64.50 o                         
   5   1   8        315.78        338.71        12.82 o                         
   6   1   8        449.51        523.83        16.59 o                         
   7   1   8       2071.00       2163.32        37.02 o                         
   8   1   8       2413.32       2497.45        46.70 o                         
   9   1   8       1894.05       2056.12        36.53 o                         
  10   1   8        323.56        305.16        22.58 o                         
  11   1   8        474.44        369.31        36.65 o                         
  -9   2   8       1112.63       1139.03        59.12 o                         
  -8   2   8       1188.84       1177.23        45.88 o                         
  -7   2   8        522.55        497.39        31.83 o                         
  -6   2   8        234.18        195.84        20.43 o                         
  -5   2   8       4486.51       4389.10       142.32 o                         
  -4   2   8      11279.74      11002.28       168.26 o                         
  -3   2   8       2581.54       2512.43        47.70 o                         
  -2   2   8        116.02        116.14        11.25 o                         
  -1   2   8       1467.49       1458.11        36.59 o                         
   0   2   8       3709.70       3549.29        47.77 o                         
   1   2   8       7185.58       7249.24        90.40 o                         
   2   2   8       5705.19       5629.61       134.33 o                         
   3   2   8         85.62        131.14        13.66 o                         
   4   2   8       6579.40       6109.94        56.13 o                         
   5   2   8       8228.49       8587.46        84.66 o                         
   6   2   8       2356.94       2443.08        27.38 o                         
   7   2   8        754.51        775.77        18.16 o                         
   8   2   8         43.42         42.18        10.29 o                         
   9   2   8       1250.44       1292.21        27.98 o                         
  10   2   8       1981.85       2059.35        41.18 o                         
  11   2   8        434.56        364.79        35.39 o                         
  -8   3   8        495.57        445.22        33.36 o                         
  -7   3   8       2256.38       2174.04        66.97 o                         
  -6   3   8       3155.03       3246.56        67.76 o                         
  -5   3   8         84.27         88.42        11.81 o                         
  -4   3   8         18.51         17.57        12.93 o                         
  -3   3   8       2469.51       2487.05        49.08 o                         
  -2   3   8       3420.63       3425.72        69.90 o                         
  -1   3   8       7346.98       7356.49        87.40 o                         
   0   3   8        379.80        426.37        13.18 o                         
   1   3   8       3796.35       3721.60        46.10 o                         
   2   3   8       7207.98       7189.51        72.57 o                         
   3   3   8       1234.50       1109.60        15.22 o                         
   4   3   8       1053.41        945.85        27.83 o                         
   5   3   8         81.22         86.03         5.79 o                         
   6   3   8       3773.64       3727.23        36.23 o                         
   7   3   8       4982.58       5035.55        53.35 o                         
   8   3   8       2347.77       2405.87        49.71 o                         
   9   3   8        336.16        334.79        14.19 o                         
  10   3   8        116.98        121.45        13.48 o                         
  11   3   8       1385.63       1365.13        39.92 o                         
  12   3   8       1122.79       1046.85        42.11 o                         
  -8   4   8        412.83        334.39        30.09 o                         
  -7   4   8        215.16        214.71        25.75 o                         
  -6   4   8       1452.81       1505.01        49.22 o                         
  -5   4   8       4080.26       4120.54        64.70 o                         
  -4   4   8       2195.53       2211.80        41.04 o                         
  -3   4   8          5.97         13.14         9.03 o                         
  -2   4   8       2501.78       2483.02        38.99 o                         
  -1   4   8      12526.44      12193.97       151.23 o                         
   0   4   8       8198.78       8272.82       174.72 o                         
   1   4   8       2247.60       2290.16        27.87 o                         
   2   4   8         24.86         14.70         3.99 o                         
   3   4   8       4214.37       4397.14        74.34 o                         
   4   4   8      12877.55      13180.28       245.43 o                         
   5   4   8       7965.68       7714.86       146.66 o                         
   6   4   8       1161.55       1236.25        33.12 o                         
   7   4   8       1318.16       1378.76        17.40 o                         
   8   4   8       3429.97       3504.98        48.51 o                         
   9   4   8       2812.75       2784.80        38.47 o                         
  10   4   8        890.15        938.12        41.11 o                         
  11   4   8         14.01         28.01        11.43 o                         
  12   4   8        257.47        172.45        29.74 o                         
  -7   5   8        655.97        796.70        36.09 o                         
  -6   5   8        281.05        269.01        23.18 o                         
  -5   5   8        462.33        485.03        27.42 o                         
  -4   5   8       1379.64       1514.56        35.34 o                         
  -3   5   8       3129.93       3177.19        48.41 o                         
  -2   5   8       2572.42       2513.21        38.15 o                         
  -1   5   8       2083.24       1969.11        32.20 o                         
   0   5   8       1314.80       1202.83        21.78 o                         
   1   5   8       7035.98       6964.88       192.32 o                         
   2   5   8      10734.10      11063.98       106.70 o                         
   3   5   8       3690.33       3628.79        41.83 o                         
   4   5   8        140.17        177.54        17.32 o                         
   5   5   8       4004.19       4002.64        82.45 o                         
   6   5   8      10421.98      10640.34       204.05 o                         
   7   5   8       2751.27       2766.03        72.12 o                         
   8   5   8        214.20        206.61         8.14 o                         
   9   5   8        651.52        679.59        18.74 o                         
  10   5   8       2145.04       2233.81        44.74 o                         
  11   5   8       1561.14       1627.44        38.37 o                         
  12   5   8        544.03        532.18        53.01 o                         
  -7   6   8        304.53        307.13        26.80 o                         
  -6   6   8       3011.15       3042.01        75.92 o                         
  -5   6   8       1507.99       1528.81        42.20 o                         
  -4   6   8         23.02         42.48        12.20 o                         
  -3   6   8       2813.75       2842.74        52.97 o                         
  -2   6   8       2810.18       2785.16        46.91 o                         
  -1   6   8       3771.25       3586.71        56.31 o                         
   0   6   8       1320.53       1375.63        32.09 o                         
   1   6   8        111.70        121.79        11.05 o                         
   2   6   8       4309.99       4097.49        44.01 o                         
   3   6   8       7534.74       7326.67        68.92 o                         
   4   6   8       4147.14       4286.95        71.78 o                         
   5   6   8        305.41        281.97        19.86 o                         
   6   6   8        855.51        914.54        38.54 o                         
   7   6   8       2553.98       2590.20        91.19 o                         
   8   6   8       3936.11       3706.55       136.18 o                         
   9   6   8       1073.06       1030.30        35.18 o                         
  10   6   8         61.46         32.16         8.91 o                         
  11   6   8        454.02        418.40        30.88 o                         
  12   6   8       1373.53       1462.86        62.67 o                         
  -6   7   8        315.14        321.08        28.01 o                         
  -5   7   8       1437.33       1527.12        49.14 o                         
  -4   7   8       2365.98       2353.60        48.54 o                         
  -3   7   8       2573.29       2528.97        49.50 o                         
  -2   7   8        302.00        257.86        15.17 o                         
  -1   7   8       3595.62       3605.25        56.68 o                         
   0   7   8       8036.21       7828.37       105.19 o                         
   1   7   8       2824.27       2649.33        40.83 o                         
   2   7   8        320.91        321.40        10.50 o                         
   3   7   8        149.31        182.88         8.23 o                         
   4   7   8       1954.53       1905.00        19.78 o                         
   5   7   8       8220.42       8363.87       136.01 o                         
   6   7   8       5358.91       5314.65       102.57 o                         
   7   7   8        100.87         72.77        16.36 o                         
   8   7   8        900.73        946.79        46.05 o                         
   9   7   8       2002.94       1983.60        66.62 o                         
  10   7   8       1611.90       1485.99        51.10 o                         
  11   7   8       1055.12       1169.76        48.93 o                         
  12   7   8          0.13        -11.21        14.49 o                         
  -5   8   8        156.80        154.88        24.17 o                         
  -4   8   8        400.66        460.14        31.84 o                         
  -3   8   8       2816.99       2927.04        57.46 o                         
  -2   8   8       2630.51       2641.74        47.32 o                         
  -1   8   8        426.58        451.80        18.33 o                         
   0   8   8        529.29        555.33        24.58 o                         
   1   8   8       1426.06       1432.85        34.63 o                         
   2   8   8       2760.15       2829.91        44.17 o                         
   3   8   8       2826.31       2648.58        37.65 o                         
   4   8   8         23.76         21.38         5.80 o                         
   5   8   8       1966.45       1975.77        21.58 o                         
   6   8   8       3579.14       3544.47        73.55 o                         
   7   8   8       5468.07       5222.89       117.68 o                         
   8   8   8       1679.08       1738.90        49.39 o                         
   9   8   8         37.09         31.47        10.48 o                         
  10   8   8       1158.43       1299.45        82.46 o                         
  11   8   8       2175.24       2196.93        75.48 o                         
  12   8   8       1211.48       1184.75       104.12 o                         
  -4   9   8        628.91        626.37        31.37 o                         
  -3   9   8          0.53          2.14        11.02 o                         
  -2   9   8        649.13        711.29        29.82 o                         
  -1   9   8       3904.67       3761.44        58.88 o                         
   0   9   8       3190.26       3202.16        51.75 o                         
   1   9   8        686.03        678.32        43.62 o                         
   2   9   8       1179.98       1235.54        26.40 o                         
   3   9   8       1656.42       1688.00        26.24 o                         
   4   9   8       1182.00       1188.33        24.30 o                         
   5   9   8       5800.12       5842.01        68.24 o                         
   6   9   8       2095.38       2029.79        34.23 o                         
   7   9   8       1312.84       1227.89        42.53 o                         
   8   9   8       4586.24       4128.99       135.77 o                         
   9   9   8       2009.97       2085.19        53.26 o                         
  10   9   8        291.02        301.49        28.70 o                         
  11   9   8        224.86        251.51        22.01 o                         
  -3  10   8       1361.56       1488.86        69.02 o                         
  -2  10   8       1284.34       1405.57        40.57 o                         
  -1  10   8         82.75         98.52        15.04 o                         
   0  10   8       2644.31       2738.25        67.77 o                         
   1  10   8       3607.91       3601.10        64.61 o                         
   2  10   8       1059.24       1196.44        68.14 o                         
   3  10   8        454.27        474.68        25.76 o                         
   4  10   8        217.11        237.13        14.28 o                         
   5  10   8       2400.47       2346.16        36.79 o                         
   6  10   8       5941.99       5779.73       127.77 o                         
   7  10   8       2464.74       2361.66        47.89 o                         
   8  10   8        184.15        125.92        18.43 o                         
   9  10   8       1493.37       1502.61        46.64 o                         
  10  10   8       1416.67       1420.64        47.05 o                         
  11  10   8       1140.72       1123.03        66.38 o                         
  -2  11   8       1159.50       1164.98        45.02 o                         
  -1  11   8       1261.61       1237.34        41.31 o                         
   0  11   8        607.53        621.32        28.86 o                         
   1  11   8        126.71        116.45        17.19 o                         
   2  11   8       2518.28       2512.10        54.92 o                         
   3  11   8       5026.16       5100.12       101.58 o                         
   4  11   8       1006.73       1049.15        29.02 o                         
   5  11   8         16.55         22.37        11.98 o                         
   6  11   8        830.99        818.40        25.57 o                         
   7  11   8       1883.09       1766.11        57.31 o                         
   8  11   8       1676.41       1647.16        63.94 o                         
   9  11   8        686.97        745.15        71.43 o                         
  10  11   8         22.75         22.58        16.62 o                         
   0  12   8       2626.66       2725.18        69.69 o                         
   1  12   8       2806.16       2832.66        63.51 o                         
   2  12   8        173.27        191.80        25.23 o                         
   3  12   8       1418.79       1416.44        42.14 o                         
   4  12   8       1864.98       1918.21        47.48 o                         
   5  12   8       1276.80       1298.57        43.88 o                         
   6  12   8        981.28        977.03        38.41 o                         
   7  12   8         76.79         74.18        29.57 o                         
   8  12   8       1488.60       1454.63        65.52 o                         
   9  12   8       3001.06       2927.52        76.58 o                         
   2  13   8       2072.37       2070.62        63.29 o                         
   3  13   8        794.52        863.02        38.22 o                         
   4  13   8        190.63        207.10        22.90 o                         
   5  13   8        864.32        890.47        53.16 o                         
   6  13   8       2280.91       2070.68       146.08 o                         
   7  13   8       2320.83       2191.37        86.25 o                         
  -4  -9   9       1028.91       1246.66       121.01 o                         
  -3  -9   9       2335.68       2425.65       109.44 o                         
  -2  -9   9       2225.13       2179.26        77.57 o                         
  -1  -9   9        384.06        412.86        60.98 o                         
   0  -9   9        692.55        575.75        46.97 o                         
   1  -9   9       2645.86       2710.17       105.03 o                         
  -6  -8   9       2177.09       2263.02        85.21 o                         
  -5  -8   9       1331.60       1295.48        58.01 o                         
  -4  -8   9        286.84        280.20        26.91 o                         
  -3  -8   9         41.06         43.32        12.23 o                         
  -2  -8   9       1161.95       1113.14        61.26 o                         
  -1  -8   9       2930.52       3142.94        86.30 o                         
   0  -8   9       1682.26       1842.19        75.22 o                         
   1  -8   9         71.57         91.23        28.44 o                         
   2  -8   9        518.90        480.24        41.07 o                         
   3  -8   9       1057.32       1026.17        50.46 o                         
  -7  -7   9        395.71        347.95        35.80 o                         
  -6  -7   9        462.01        472.30        38.14 o                         
  -5  -7   9       1191.88       1277.32        71.60 o                         
  -4  -7   9       1905.23       1991.97        73.12 o                         
  -3  -7   9       2576.76       2500.37        74.14 o                         
  -2  -7   9        472.31        464.55        57.42 o                         
  -1  -7   9        483.19        362.93        33.51 o                         
   0  -7   9       4316.03       4419.18       117.66 o                         
   1  -7   9       4921.40       4996.40       117.20 o                         
   2  -7   9       1371.66       1432.68        55.12 o                         
   3  -7   9          1.67         -9.13        15.92 o                         
   4  -7   9        339.41        293.47        33.83 o                         
   5  -7   9        746.34        713.97        54.14 o                         
  -8  -6   9        327.21        215.55        39.70 o                         
  -7  -6   9       2367.32       2447.96        69.14 o                         
  -6  -6   9       2520.07       2559.35        66.28 o                         
  -5  -6   9        565.88        560.66        70.60 o                         
  -4  -6   9        334.47        296.17        25.27 o                         
  -3  -6   9       2293.24       2294.79        51.54 o                         
  -2  -6   9       4180.84       4270.81        74.68 o                         
  -1  -6   9       1258.40       1275.36        65.15 o                         
   0  -6   9        539.95        576.59        32.86 o                         
   1  -6   9        493.13        409.53        36.06 o                         
   2  -6   9       3632.62       3654.92        87.64 o                         
   3  -6   9       2829.73       2847.53        85.42 o                         
   4  -6   9        515.38        593.80        80.27 o                         
   5  -6   9         11.72         44.82        18.42 o                         
   6  -6   9        364.50        319.82        42.16 o                         
  -8  -5   9        953.34        936.16        57.61 o                         
  -7  -5   9         28.94         43.30        35.84 o                         
  -6  -5   9       2621.09       2634.97        69.19 o                         
  -5  -5   9       3757.87       3526.30       145.23 o                         
  -4  -5   9       2122.18       2070.95        54.59 o                         
  -3  -5   9        233.27        239.66        19.33 o                         
  -2  -5   9         34.31         28.64         9.86 o                         
  -1  -5   9       2107.86       2166.90        41.24 o                         
   0  -5   9       4466.97       4380.66        77.77 o                         
   1  -5   9        854.00        923.30        32.92 o                         
   2  -5   9        122.88         89.71        20.47 o                         
   3  -5   9        920.21        976.05        51.89 o                         
   4  -5   9       1216.17       1176.15        41.22 o                         
   5  -5   9       1387.54       1423.65        51.50 o                         
   6  -5   9        389.53        470.04        37.96 o                         
   7  -5   9         65.56         22.77        17.15 o                         
  -8  -4   9       1716.18       1805.98        63.93 o                         
  -7  -4   9       1862.56       1847.83        60.55 o                         
  -6  -4   9        285.87        324.78        33.91 o                         
  -5  -4   9        719.84        673.26        25.70 o                         
  -4  -4   9       2587.11       2484.69        45.17 o                         
  -3  -4   9       3892.64       4060.22        68.41 o                         
  -2  -4   9       4238.81       4448.29        77.93 o                         
  -1  -4   9         14.92          9.41         9.60 o                         
   0  -4   9        333.96        318.42        13.21 o                         
   1  -4   9       1355.10       1311.44        25.18 o                         
   2  -4   9       7898.87       7883.99       138.37 o                         
   3  -4   9       1663.90       1695.40        60.48 o                         
   4  -4   9        219.69        243.60        24.73 o                         
   5  -4   9       2378.42       2366.80        63.58 o                         
   6  -4   9       2391.07       2388.49        75.22 o                         
   7  -4   9        741.71        730.67        42.07 o                         
   8  -4   9         59.02         91.01        24.70 o                         
  -9  -3   9        103.50         94.33        27.68 o                         
  -8  -3   9          3.18         -9.43        18.55 o                         
  -7  -3   9        337.10        383.26        32.41 o                         
  -6  -3   9       4075.34       3862.14        66.89 o                         
  -5  -3   9       7948.06       7548.55       106.76 o                         
  -4  -3   9        363.75        383.27        19.67 o                         
  -3  -3   9       1067.32       1019.76        52.33 o                         
  -2  -3   9       5440.59       5375.22       123.71 o                         
  -1  -3   9       1734.60       1796.76        36.57 o                         
   0  -3   9       3245.41       3357.58        46.69 o                         
   1  -3   9        426.17        418.11        12.63 o                         
   2  -3   9       1242.13       1216.82        28.85 o                         
   3  -3   9       5285.13       5154.46        85.31 o                         
   4  -3   9       3205.17       3314.92        66.48 o                         
   5  -3   9        839.60        902.89        43.22 o                         
   6  -3   9        164.92        157.23        22.36 o                         
   7  -3   9       1780.27       1725.78        50.29 o                         
   8  -3   9       2112.19       2027.31        83.39 o                         
   9  -3   9        707.72        787.08       141.22 o                         
  -9  -2   9        938.68        771.09        57.43 o                         
  -8  -2   9       1595.27       1455.58        74.06 o                         
  -7  -2   9        718.48        709.89        29.62 o                         
  -6  -2   9        169.84        121.73        16.87 o                         
  -5  -2   9       2649.33       2580.46        51.74 o                         
  -4  -2   9       3930.65       3864.92        62.29 o                         
  -3  -2   9       3015.27       2883.28        45.78 o                         
  -2  -2   9        203.22        194.61        17.23 o                         
  -1  -2   9       2792.53       2923.93        73.15 o                         
   0  -2   9       5672.92       5816.01       135.89 o                         
   1  -2   9       4640.51       4651.59        58.25 o                         
   2  -2   9       3000.82       2997.13        36.41 o                         
   3  -2   9         27.03         24.63         4.88 o                         
   4  -2   9       1240.04       1141.72        20.65 o                         
   5  -2   9       3125.19       2965.31       100.10 o                         
   6  -2   9       2111.44       2038.15        34.34 o                         
   7  -2   9        117.05        144.28        25.70 o                         
   8  -2   9        130.14        131.19        23.76 o                         
   9  -2   9        163.69        178.22        29.05 o                         
  -9  -1   9         64.20         50.33        28.04 o                         
  -8  -1   9       1195.83       1029.49        92.55 o                         
  -7  -1   9       1594.45       1626.07        61.98 o                         
  -6  -1   9       2635.23       2560.11        61.16 o                         
  -5  -1   9       1453.61       1488.45        41.24 o                         
  -4  -1   9         43.39         60.73        12.26 o                         
  -3  -1   9       6915.42       6698.94        94.49 o                         
  -2  -1   9      12237.90      12085.63       190.59 o                         
  -1  -1   9       2361.70       2452.11        55.03 o                         
   0  -1   9       1447.16       1528.76        31.39 o                         
   1  -1   9       2947.86       3176.60        89.85 o                         
   2  -1   9       3496.50       3493.34        54.30 o                         
   3  -1   9       5635.13       5351.41        59.24 o                         
   4  -1   9       2693.69       2581.23        35.34 o                         
   5  -1   9         23.36         21.95         5.62 o                         
   6  -1   9       2571.14       2567.67        31.33 o                         
   7  -1   9       3558.37       3501.39        78.96 o                         
   8  -1   9        887.93        817.85        20.65 o                         
   9  -1   9          3.82         18.22        13.32 o                         
  10  -1   9        134.24        114.17        27.65 o                         
  -8   0   9         26.95         25.33        17.81 o                         
  -7   0   9        219.88        239.16        25.09 o                         
  -6   0   9       2114.03       2024.25        53.72 o                         
  -5   0   9       2806.62       2833.90        75.07 o                         
  -4   0   9       3571.66       3360.54        69.16 o                         
  -3   0   9        288.48        340.10        45.71 o                         
  -2   0   9       4308.66       4196.18       100.03 o                         
  -1   0   9      10746.51      10985.45       217.50 o                         
   0   0   9       5752.38       5787.48        75.22 o                         
   1   0   9        981.75        948.75        24.78 o                         
   2   0   9         33.85         48.34         9.32 o                         
   3   0   9       4657.87       4767.19        56.94 o                         
   4   0   9       2945.42       2837.80        37.80 o                         
   5   0   9       4635.48       4259.93        47.18 o                         
   6   0   9       1425.31       1359.72        22.57 o                         
   7   0   9       1242.31       1256.48        22.59 o                         
   8   0   9       3324.44       3385.47        50.38 o                         
   9   0   9       1867.78       1874.20        37.13 o                         
  10   0   9        674.35        782.84        38.41 o                         
  -8   1   9       1698.33       1652.06        60.08 o                         
  -7   1   9       1776.78       1840.86        88.93 o                         
  -6   1   9        235.44        249.52        30.10 o                         
  -5   1   9       3588.24       3452.56        97.44 o                         
  -4   1   9       9185.77       8928.38       146.02 o                         
  -3   1   9       4380.26       4462.08        73.03 o                         
  -2   1   9       3327.90       3423.81        65.09 o                         
  -1   1   9        119.01        123.33        11.48 o                         
   0   1   9       5579.55       5694.22        86.84 o                         
   1   1   9       8932.92       8882.09       152.03 o                         
   2   1   9       7540.67       7207.12       113.09 o                         
   3   1   9       1130.93       1192.45        27.69 o                         
   4   1   9          6.81         10.58         4.24 o                         
   5   1   9       3438.10       3346.44        34.60 o                         
   6   1   9       9041.46       8687.02        94.56 o                         
   7   1   9       4857.09       4857.30        56.84 o                         
   8   1   9         79.31         84.95         8.49 o                         
   9   1   9       1339.52       1397.10        30.35 o                         
  10   1   9       1454.58       1546.88        32.81 o                         
  11   1   9        674.11        646.96        37.11 o                         
  -8   2   9        193.75        189.46        34.73 o                         
  -7   2   9       1593.38       1617.38        87.74 o                         
  -6   2   9       2690.39       2624.63       136.66 o                         
  -5   2   9       1239.88       1260.55        55.54 o                         
  -4   2   9        866.22        886.26        48.23 o                         
  -3   2   9         45.13         59.51        12.61 o                         
  -2   2   9       5630.64       5697.17        87.37 o                         
  -1   2   9      11243.67      11373.92       145.71 o                         
   0   2   9       1330.49       1313.14        32.89 o                         
   1   2   9         34.25         61.23        11.74 o                         
   2   2   9       3027.27       2893.34        74.93 o                         
   3   2   9       7059.48       6734.56        68.87 o                         
   4   2   9       3255.77       3257.30        39.93 o                         
   5   2   9        402.19        353.37        16.73 o                         
   6   2   9         77.08         78.63         7.14 o                         
   7   2   9       3932.39       3875.81        49.17 o                         
   8   2   9       4401.31       4393.29        58.01 o                         
   9   2   9       1607.93       1530.36        30.47 o                         
  10   2   9         66.43         52.00        10.98 o                         
  11   2   9        571.59        521.76        47.29 o                         
  -8   3   9        368.39        318.14        48.38 o                         
  -7   3   9         22.13         -2.77        18.01 o                         
  -6   3   9        114.17        116.94        26.74 o                         
  -5   3   9       3677.26       3516.49        87.74 o                         
  -4   3   9       5278.33       5217.39        89.36 o                         
  -3   3   9       1799.44       1754.92        37.21 o                         
  -2   3   9         95.74        107.99        12.72 o                         
  -1   3   9       2131.87       2124.68        38.57 o                         
   0   3   9       5395.67       5311.80        63.67 o                         
   1   3   9       5798.09       5545.57       115.81 o                         
   2   3   9       3457.60       3351.99        48.73 o                         
   3   3   9        622.47        607.23        10.99 o                         
   4   3   9       5710.00       5591.49        60.05 o                         
   5   3   9       4059.19       4130.10        37.29 o                         
   6   3   9       4741.74       4541.98        43.62 o                         
   7   3   9        777.88        731.12        30.70 o                         
   8   3   9        983.29        923.25        18.85 o                         
   9   3   9       2513.03       2552.76        41.75 o                         
  10   3   9       1120.34       1154.20        31.96 o                         
  11   3   9        202.95        178.86        16.48 o                         
  -7   4   9       2169.94       2214.08        61.17 o                         
  -6   4   9       1180.27       1230.90        52.87 o                         
  -5   4   9        103.07        143.66        20.45 o                         
  -4   4   9        508.29        496.66        27.74 o                         
  -3   4   9       1726.66       1642.34        45.47 o                         
  -2   4   9       3223.78       3260.93        50.05 o                         
  -1   4   9       2268.94       2297.66        36.24 o                         
   0   4   9          4.54         12.67         8.51 o                         
   1   4   9       8830.29       8975.66       118.33 o                         
   2   4   9       4134.72       4202.01        51.69 o                         
   3   4   9       2845.82       2528.59        48.07 o                         
   4   4   9        135.12        175.76        30.69 o                         
   5   4   9        181.30        191.62        15.70 o                         
   6   4   9       5041.83       5338.09        99.37 o                         
   7   4   9       5626.85       5187.75       219.07 o                         
   8   4   9       1611.98       1550.16        50.24 o                         
   9   4   9        161.86        137.68        18.96 o                         
  10   4   9        599.10        618.82        19.85 o                         
  11   4   9        970.59        915.51        29.14 o                         
  12   4   9        549.82        550.78        85.99 o                         
  -7   5   9        499.50        481.74        36.11 o                         
  -6   5   9       2030.91       2119.68        63.03 o                         
  -5   5   9       1414.70       1430.43        37.49 o                         
  -4   5   9       1494.13       1571.31        35.22 o                         
  -3   5   9        168.50        174.85        18.35 o                         
  -2   5   9        542.99        522.02        19.30 o                         
  -1   5   9      10845.94      10962.92       171.83 o                         
   0   5   9       6212.32       6239.94       184.18 o                         
   1   5   9        942.50        963.90        50.34 o                         
   2   5   9        136.24        168.20         8.10 o                         
   3   5   9       3342.12       3319.37        68.20 o                         
   4   5   9       7756.22       7597.32       161.37 o                         
   5   5   9       1977.01       1918.84        52.97 o                         
   6   5   9        548.51        616.56        27.33 o                         
   7   5   9       1126.76       1180.39        44.66 o                         
   8   5   9       4008.83       3977.86        99.45 o                         
   9   5   9       1631.23       1448.91        33.87 o                         
  10   5   9        619.22        590.10        22.20 o                         
  11   5   9          4.65         23.12        22.43 o                         
  12   5   9        583.02        247.42       180.73 o                         
  -6   6   9         59.23         61.25        17.21 o                         
  -5   6   9       1200.82       1261.82        36.98 o                         
  -4   6   9       4379.29       4310.78        75.81 o                         
  -3   6   9       2911.15       2829.07        52.46 o                         
  -2   6   9        966.12       1030.65        47.56 o                         
  -1   6   9        313.00        300.18        15.05 o                         
   0   6   9       2528.47       2495.86        39.68 o                         
   1   6   9      10747.17      11000.16       134.06 o                         
   2   6   9      13116.48      13477.43       146.94 o                         
   3   6   9        162.63        174.98        11.27 o                         
   4   6   9       2709.87       2791.47        64.95 o                         
   5   6   9       2455.84       2427.94        65.74 o                         
   6   6   9       1672.62       1654.51        69.00 o                         
   7   6   9       1641.33       1721.41        57.56 o                         
   8   6   9         38.31         26.95        17.07 o                         
   9   6   9       1011.62       1120.77        53.34 o                         
  10   6   9       2365.89       2412.04        64.74 o                         
  11   6   9       1221.51       1255.02        49.32 o                         
  12   6   9        182.13        131.68        29.33 o                         
  -5   7   9        898.42        914.06        39.83 o                         
  -4   7   9        565.49        633.91        26.69 o                         
  -3   7   9        968.42       1030.83        33.74 o                         
  -2   7   9       2017.39       2043.29        45.30 o                         
  -1   7   9       3060.32       3117.60        53.75 o                         
   0   7   9       2436.74       2565.63        43.01 o                         
   1   7   9        601.96        599.31        16.09 o                         
   2   7   9       6707.24       6584.32        74.15 o                         
   3   7   9      12082.38      12217.99       130.72 o                         
   4   7   9       1585.45       1687.77        40.11 o                         
   5   7   9         27.07         39.12        12.10 o                         
   6   7   9       2213.42       2191.49        67.32 o                         
   7   7   9       5300.75       5184.26       124.12 o                         
   8   7   9       4793.63       4794.38       111.17 o                         
   9   7   9        373.37        358.74        36.13 o                         
  10   7   9         18.44         40.57        19.61 o                         
  11   7   9       1306.42       1307.37        56.45 o                         
  12   7   9       2010.23       2071.94        72.04 o                         
  -5   8   9       1798.07       1974.75        59.29 o                         
  -4   8   9       1795.24       1877.21        47.44 o                         
  -3   8   9        715.89        722.16        27.53 o                         
  -2   8   9         48.00         49.82        13.61 o                         
  -1   8   9       2532.69       2565.06        53.57 o                         
   0   8   9       2763.22       2884.76        75.86 o                         
   1   8   9       2262.46       2225.34        39.37 o                         
   2   8   9        457.21        530.32        22.83 o                         
   3   8   9         96.73         79.32         8.26 o                         
   4   8   9       5946.57       5982.43        60.52 o                         
   5   8   9       5166.74       5233.33        97.43 o                         
   6   8   9        998.18        990.73        46.34 o                         
   7   8   9         13.87         55.58        20.70 o                         
   8   8   9        312.44        337.33        35.32 o                         
   9   8   9       2623.62       2458.69        86.04 o                         
  10   8   9       2623.33       2385.45        92.26 o                         
  11   8   9        539.81        552.49        71.59 o                         
  -4   9   9       1280.60       1313.71        45.53 o                         
  -3   9   9       3954.28       4053.88        81.63 o                         
  -2   9   9       1272.15       1336.01        52.19 o                         
  -1   9   9         25.44         17.63        10.82 o                         
   0   9   9        554.67        481.52        40.24 o                         
   1   9   9       1426.66       1434.84        47.55 o                         
   2   9   9       3131.00       3120.98        49.47 o                         
   3   9   9       4965.10       4948.83        65.89 o                         
   4   9   9         10.28         21.69         9.77 o                         
   5   9   9       2752.78       2639.61        80.74 o                         
   6   9   9       5657.00       5561.67       118.43 o                         
   7   9   9       5881.63       5629.76       136.10 o                         
   8   9   9       1160.77       1173.46        50.98 o                         
   9   9   9        369.12        381.51        34.89 o                         
  10   9   9        432.71        376.57        60.18 o                         
  11   9   9       1789.09       1712.88        57.83 o                         
  -3  10   9        201.22        196.11        21.63 o                         
  -2  10   9        630.77        687.06        35.92 o                         
  -1  10   9       1918.89       1917.75        48.27 o                         
   0  10   9       2174.97       2321.62        59.70 o                         
   1  10   9        162.54        127.17        20.66 o                         
   2  10   9        557.78        619.33        21.23 o                         
   3  10   9       2569.03       2517.99        43.47 o                         
   4  10   9       2771.18       2772.79        46.03 o                         
   5  10   9       2152.40       2143.04        38.98 o                         
   6  10   9          2.06          9.24         5.35 o                         
   7  10   9       1451.19       1434.78        54.70 o                         
   8  10   9       2203.81       2152.01        81.09 o                         
   9  10   9        790.38        837.32        37.06 o                         
  10  10   9        191.13        149.60        25.69 o                         
  11  10   9         22.72          7.86        17.20 o                         
  -1  11   9        345.14        318.64        23.56 o                         
   0  11   9       2244.45       2332.24        70.69 o                         
   1  11   9       2186.11       2246.34        68.26 o                         
   2  11   9       1067.46       1139.08        46.28 o                         
   3  11   9        188.07        171.58        16.37 o                         
   4  11   9        621.23        664.90        26.95 o                         
   5  11   9       3732.09       3641.51        60.54 o                         
   6  11   9       2470.77       2198.91       130.18 o                         
   7  11   9        253.64        250.06        41.19 o                         
   8  11   9        774.70        803.64        72.91 o                         
   9  11   9       1156.78       1140.58        51.00 o                         
  10  11   9        576.16        585.50        80.74 o                         
   0  12   9          2.16         46.40        22.99 o                         
   1  12   9        494.80        532.15        44.79 o                         
   2  12   9       2260.31       2406.69        81.20 o                         
   3  12   9       2738.06       2643.15        63.65 o                         
   4  12   9        899.30        878.26        27.69 o                         
   5  12   9         69.10         82.64        12.85 o                         
   6  12   9        616.71        647.19        55.52 o                         
   7  12   9       2595.87       2547.08        77.91 o                         
   8  12   9       3038.09       2907.08        87.11 o                         
   9  12   9        518.57        483.00        41.95 o                         
   3  13   9       1178.65       1224.42        46.19 o                         
   4  13   9       1238.73       1180.63        56.87 o                         
   5  13   9       1287.61       1281.85        56.78 o                         
   6  13   9        778.00        785.75        48.41 o                         
  -4  -8  10       1764.21       1755.06        91.98 o                         
  -3  -8  10       1711.93       1735.24       155.22 o                         
  -2  -8  10        851.64        883.28        67.88 o                         
  -1  -8  10         70.17         49.24        30.20 o                         
   0  -8  10        558.33        523.94        48.76 o                         
   1  -8  10       1098.98       1144.36        94.63 o                         
   2  -8  10       1542.22       1610.21        92.06 o                         
  -6  -7  10       1837.88       1887.33        69.47 o                         
  -5  -7  10       1119.70       1132.59        64.12 o                         
  -4  -7  10         65.45         41.48        22.61 o                         
  -3  -7  10        202.29        161.14        18.49 o                         
  -2  -7  10       2951.83       3024.63        89.81 o                         
  -1  -7  10       3500.64       3614.42        96.67 o                         
   0  -7  10        290.87        271.56        31.68 o                         
   1  -7  10        241.82        272.82        28.73 o                         
   2  -7  10        405.47        345.84        41.27 o                         
   3  -7  10        554.64        471.90        36.62 o                         
   4  -7  10        898.92        987.08        63.28 o                         
  -7  -6  10         30.33         23.00        18.40 o                         
  -6  -6  10         91.54         62.86        21.40 o                         
  -5  -6  10       1538.51       1556.15        54.42 o                         
  -4  -6  10       3168.51       3120.84        83.16 o                         
  -3  -6  10       2095.05       2078.27        51.42 o                         
  -2  -6  10        141.53        150.99        32.34 o                         
  -1  -6  10       1470.68       1526.63        66.48 o                         
   0  -6  10       3998.43       4159.16        93.02 o                         
   1  -6  10       1473.54       1465.05        50.17 o                         
   2  -6  10        489.67        395.38        55.61 o                         
   3  -6  10         12.63         27.52        24.35 o                         
   4  -6  10        411.24        407.26        43.95 o                         
   5  -6  10       1131.86       1266.03        80.46 o                         
  -7  -5  10       1744.21       1783.82        82.95 o                         
  -6  -5  10       1110.64       1227.30        58.72 o                         
  -5  -5  10         13.22         44.76        16.86 o                         
  -4  -5  10       1382.95       1318.99        37.38 o                         
  -3  -5  10       2484.05       2504.52        45.73 o                         
  -2  -5  10       3215.01       3170.33        66.10 o                         
  -1  -5  10       1385.07       1380.92        42.99 o                         
   0  -5  10         38.97         54.65        11.90 o                         
   1  -5  10       2264.42       2326.33        66.32 o                         
   2  -5  10       4273.26       4339.86        98.98 o                         
   3  -5  10       1238.09       1365.45        57.85 o                         
   4  -5  10        265.29        259.97        28.69 o                         
   5  -5  10         12.37         14.58        21.47 o                         
   6  -5  10        643.58        625.01        47.10 o                         
  -8  -4  10        480.91        519.19        40.08 o                         
  -7  -4  10        643.76        571.13        66.57 o                         
  -6  -4  10       3203.44       3106.38        78.04 o                         
  -5  -4  10       3373.55       3017.22        76.87 o                         
  -4  -4  10        828.32        836.33        36.51 o                         
  -3  -4  10         51.44         56.89        12.63 o                         
  -2  -4  10        571.03        600.50        29.36 o                         
  -1  -4  10       3085.64       3073.59        53.31 o                         
   0  -4  10       7042.42       6998.02        86.22 o                         
   1  -4  10        245.39        189.79        12.84 o                         
   2  -4  10        232.70        274.95        21.45 o                         
   3  -4  10       3152.53       3150.42        75.37 o                         
   4  -4  10       5353.36       5489.36       115.89 o                         
   5  -4  10       2292.94       2321.03        69.59 o                         
   6  -4  10         81.10        115.78        20.51 o                         
   7  -4  10        447.57        405.02        34.96 o                         
  -8  -3  10       1758.32       1819.09        90.60 o                         
  -7  -3  10        892.52        799.66        46.09 o                         
  -6  -3  10         33.99         43.26        14.07 o                         
  -5  -3  10        796.27        771.93        26.43 o                         
  -4  -3  10       3063.62       2974.18        56.43 o                         
  -3  -3  10       3653.85       3659.22        64.57 o                         
  -2  -3  10       1863.19       1761.50        38.00 o                         
  -1  -3  10          0.14         19.37        12.22 o                         
   0  -3  10       1916.64       1944.59        38.64 o                         
   1  -3  10       3315.76       3315.32        41.88 o                         
   2  -3  10       4652.73       4586.60        54.46 o                         
   3  -3  10        712.47        762.81        28.17 o                         
   4  -3  10        267.71        283.34        20.34 o                         
   5  -3  10       1588.18       1571.34        47.35 o                         
   6  -3  10       2448.46       2385.07        59.38 o                         
   7  -3  10       1458.92       1525.02        86.16 o                         
   8  -3  10        162.64        223.08        34.02 o                         
  -8  -2  10         96.74         55.26        25.36 o                         
  -7  -2  10        779.64        728.18        49.54 o                         
  -6  -2  10       2908.55       2732.86        61.72 o                         
  -5  -2  10       1753.06       1805.78        41.52 o                         
  -4  -2  10         54.34         52.33        15.37 o                         
  -3  -2  10        623.54        649.55        28.89 o                         
  -2  -2  10       1203.98       1303.78        47.27 o                         
  -1  -2  10       5024.94       5049.68        93.31 o                         
   0  -2  10       3190.49       3232.82        48.09 o                         
   1  -2  10         53.19         83.60        13.01 o                         
   2  -2  10       4727.56       4696.58        52.03 o                         
   3  -2  10       4551.23       4649.49        55.69 o                         
   4  -2  10       1937.18       1950.98        38.56 o                         
   5  -2  10          8.23          4.22        12.56 o                         
   6  -2  10        200.96        188.38        22.90 o                         
   7  -2  10       1077.71       1103.82        46.86 o                         
   8  -2  10       1182.99       1309.00        75.73 o                         
   9  -2  10        566.18        584.75        94.08 o                         
  -8  -1  10       1414.13       1322.81        70.49 o                         
  -7  -1  10        280.34        279.65        28.97 o                         
  -6  -1  10        683.08        689.73        30.68 o                         
  -5  -1  10       3522.52       3530.65        69.70 o                         
  -4  -1  10       2690.96       2618.92        67.66 o                         
  -3  -1  10        263.47        268.01        17.56 o                         
  -2  -1  10         16.37         34.88        12.13 o                         
  -1  -1  10       1794.30       1828.58        50.17 o                         
   0  -1  10       8294.85       8410.48       122.32 o                         
   1  -1  10       4692.50       4872.34        69.93 o                         
   2  -1  10        427.80        456.92        23.97 o                         
   3  -1  10        670.25        705.89        31.48 o                         
   4  -1  10       1265.33       1236.50        25.83 o                         
   5  -1  10       2701.22       2754.05        39.81 o                         
   6  -1  10       1121.87       1105.85        30.10 o                         
   7  -1  10         55.11         39.39         6.44 o                         
   8  -1  10        774.17        691.30        20.09 o                         
   9  -1  10       1425.42       1503.89        59.00 o                         
  10  -1  10        824.67        846.88        54.31 o                         
  -8   0  10       1904.90       1752.84        63.12 o                         
  -7   0  10       1574.55       1612.76        62.66 o                         
  -6   0  10       1313.93       1204.07        50.51 o                         
  -5   0  10         11.83         17.88        11.89 o                         
  -4   0  10       2860.01       2776.77        69.83 o                         
  -3   0  10       4892.62       4780.07        78.26 o                         
  -2   0  10       3329.18       3218.74        65.58 o                         
  -1   0  10        505.84        481.52        46.39 o                         
   0   0  10        212.07        239.19        19.74 o                         
   1   0  10       3148.54       3153.52        46.80 o                         
   2   0  10       5614.96       5590.53        68.16 o                         
   3   0  10       6785.27       6647.18        94.42 o                         
   4   0  10        614.45        652.99        18.88 o                         
   5   0  10       1917.98       1870.51        24.46 o                         
   6   0  10       1852.63       1932.24        32.86 o                         
   7   0  10       1654.49       1643.68        31.07 o                         
   8   0  10        637.88        700.56        22.14 o                         
   9   0  10          4.58          6.37        10.46 o                         
  10   0  10        511.54        404.22        46.30 o                         
  -8   1  10        113.43         93.74        36.51 o                         
  -7   1  10        150.89        161.70        33.61 o                         
  -6   1  10       3422.30       3361.27        85.62 o                         
  -5   1  10       6460.68       6469.89       113.53 o                         
  -4   1  10       1792.56       1810.40        54.20 o                         
  -3   1  10       1740.46       1812.94        48.15 o                         
  -2   1  10       3906.23       3906.06        70.51 o                         
  -1   1  10       1219.23       1132.24        35.87 o                         
   0   1  10       4253.92       4162.32        87.14 o                         
   1   1  10       2659.81       2712.23        52.12 o                         
   2   1  10        351.45        383.89        15.62 o                         
   3   1  10       7604.57       7693.49        99.92 o                         
   4   1  10       7830.90       7717.47        87.00 o                         
   5   1  10       1439.87       1443.11        21.64 o                         
   6   1  10          7.89         17.43         6.01 o                         
   7   1  10       1193.17       1182.54        22.33 o                         
   8   1  10       1928.55       1940.15        33.05 o                         
   9   1  10       2184.46       2202.02        53.02 o                         
  10   1  10        556.26        567.93        29.47 o                         
  11   1  10          1.10         -2.97        11.26 o                         
  -7   2  10       1001.65       1015.32        52.57 o                         
  -6   2  10         34.78         78.12        24.47 o                         
  -5   2  10       1701.52       1782.05        56.00 o                         
  -4   2  10       5221.84       5082.66        88.30 o                         
  -3   2  10       3992.16       4000.19        77.62 o                         
  -2   2  10       3975.92       4071.45        75.39 o                         
  -1   2  10          8.07         10.17         9.58 o                         
   0   2  10       5677.31       5550.08        79.48 o                         
   1   2  10      10171.81       9838.98       186.98 o                         
   2   2  10       5507.59       5739.06       183.32 o                         
   3   2  10       1069.62       1090.72        35.10 o                         
   4   2  10        765.99        768.53        17.50 o                         
   5   2  10       7408.44       7163.48        74.32 o                         
   6   2  10       6189.30       6156.12        62.43 o                         
   7   2  10       1065.57       1174.86        20.11 o                         
   8   2  10          0.64          0.44         6.07 o                         
   9   2  10        526.92        541.91        31.61 o                         
  10   2  10       1240.85       1214.55        28.91 o                         
  11   2  10       1346.39       1418.17        51.93 o                         
  -7   3  10        861.17        774.29        56.43 o                         
  -6   3  10       1134.79       1094.77        54.70 o                         
  -5   3  10        576.18        599.52        55.75 o                         
  -4   3  10         18.45          3.17        13.02 o                         
  -3   3  10       3793.91       3852.94        89.68 o                         
  -2   3  10       2941.37       2931.25        49.71 o                         
  -1   3  10        791.98        809.78        27.90 o                         
   0   3  10         58.27         59.52        11.60 o                         
   1   3  10        366.99        323.02        15.75 o                         
   2   3  10       2490.26       2468.66        47.99 o                         
   3   3  10       8456.31       8513.95        90.54 o                         
   4   3  10       4883.43       4830.50        46.62 o                         
   5   3  10         29.59         44.98         5.61 o                         
   6   3  10       4255.02       4182.30        46.74 o                         
   7   3  10       4461.07       4508.90        48.20 o                         
   8   3  10       2464.15       2407.09        47.51 o                         
   9   3  10        273.37        218.70        20.32 o                         
  10   3  10         43.54         21.76         9.81 o                         
  11   3  10        467.31        448.45        61.81 o                         
  -7   4  10          0.76          4.92        21.14 o                         
  -6   4  10         96.19         78.78        23.69 o                         
  -5   4  10       2501.02       2588.34        90.91 o                         
  -4   4  10       3374.11       3399.66        96.52 o                         
  -3   4  10        401.78        488.92        29.44 o                         
  -2   4  10         87.49         91.87        13.48 o                         
  -1   4  10       6860.32       6640.98        85.78 o                         
   0   4  10       6339.83       6225.27        82.76 o                         
   1   4  10       3099.83       3019.46        65.79 o                         
   2   4  10         79.98         94.67         8.93 o                         
   3   4  10       2134.36       1945.16        34.06 o                         
   4   4  10       4858.26       4883.61        92.16 o                         
   5   4  10       6246.00       6414.52       159.99 o                         
   6   4  10       3788.04       3635.59        74.64 o                         
   7   4  10         21.30         33.39        12.74 o                         
   8   4  10       2501.08       2285.88       106.01 o                         
   9   4  10       2372.96       2356.36        56.46 o                         
  10   4  10       1018.00        993.51        39.32 o                         
  11   4  10        122.99        145.42        20.81 o                         
  -6   5  10        289.54        261.50        28.65 o                         
  -5   5  10         32.29         29.64        16.91 o                         
  -4   5  10       1619.33       1639.49        53.81 o                         
  -3   5  10       2776.36       2827.43        62.45 o                         
  -2   5  10       3356.39       3482.34        64.59 o                         
  -1   5  10        167.83        184.66        14.51 o                         
   0   5  10        443.40        486.62        23.03 o                         
   1   5  10       9523.23       9669.64       138.32 o                         
   2   5  10       4423.82       4318.88        55.04 o                         
   3   5  10       2220.10       2143.82        31.57 o                         
   4   5  10        498.00        518.30        26.37 o                         
   5   5  10       1345.37       1364.57        41.03 o                         
   6   5  10       4811.73       5173.30       114.84 o                         
   7   5  10       3089.34       3073.13        98.27 o                         
   8   5  10        705.67        758.08        51.93 o                         
   9   5  10        137.29        156.80        24.28 o                         
  10   5  10        983.37       1099.88        49.27 o                         
  11   5  10        743.69        687.72        53.79 o                         
  -6   6  10        993.22       1008.56        46.75 o                         
  -5   6  10        818.18        817.74        54.82 o                         
  -4   6  10        719.70        752.80        36.64 o                         
  -3   6  10         59.70         86.36        14.78 o                         
  -2   6  10       2673.73       2744.75        50.07 o                         
  -1   6  10       6587.50       6222.53       113.94 o                         
   0   6  10       4336.51       4256.44        81.48 o                         
   1   6  10        316.20        282.60        13.44 o                         
   2   6  10        914.48        987.69        22.45 o                         
   3   6  10       4752.81       4652.88        77.64 o                         
   4   6  10       4039.72       3924.66        73.30 o                         
   5   6  10       1467.96       1575.86        54.03 o                         
   6   6  10        414.33        499.93        64.03 o                         
   7   6  10       2402.87       2447.92        89.82 o                         
   8   6  10       4213.87       4234.19       100.07 o                         
   9   6  10       1105.17       1216.36        56.87 o                         
  10   6  10        254.02        281.25        27.34 o                         
  11   6  10        200.93        142.44        61.36 o                         
  -5   7  10        752.70        727.40        37.25 o                         
  -4   7  10       2417.18       2496.45        66.90 o                         
  -3   7  10       1493.64       1522.44        45.48 o                         
  -2   7  10        196.47        220.55        22.14 o                         
  -1   7  10         25.96         60.68        12.90 o                         
   0   7  10       2101.87       2278.88        49.05 o                         
   1   7  10       8007.06       8209.12       107.93 o                         
   2   7  10       3196.10       3118.59        41.17 o                         
   3   7  10         23.58         70.49         9.31 o                         
   4   7  10       1775.59       1804.60        48.88 o                         
   5   7  10       1031.78       1048.37        41.25 o                         
   6   7  10       1413.39       1552.67        77.62 o                         
   7   7  10       1040.50        991.94        99.76 o                         
   8   7  10         15.44         25.19        26.17 o                         
   9   7  10       2552.16       2532.44       108.61 o                         
  10   7  10       2769.04       2871.49        78.03 o                         
  11   7  10        750.50        808.35        39.34 o                         
  -4   8  10        358.16        366.98        30.22 o                         
  -3   8  10       1128.30       1164.70        45.30 o                         
  -2   8  10       2035.65       2056.60        55.79 o                         
  -1   8  10       2787.91       2884.91        58.17 o                         
   0   8  10         11.60         28.11        10.44 o                         
   1   8  10       3323.90       3222.73        55.84 o                         
   2   8  10       5850.29       5886.62        80.87 o                         
   3   8  10       2187.67       2279.45        31.95 o                         
   4   8  10        469.91        446.17        29.39 o                         
   5   8  10        118.72        140.77        23.20 o                         
   6   8  10       1150.69       1096.96        37.55 o                         
   7   8  10       6502.74       6806.99       134.85 o                         
   8   8  10       3564.08       3606.01       107.67 o                         
   9   8  10        500.92        532.44        37.75 o                         
  10   8  10        203.38        265.97        32.35 o                         
  11   8  10       1505.28       1616.78        55.66 o                         
  -3   9  10         82.10         86.83        18.26 o                         
  -2   9  10        317.40        327.95        28.22 o                         
  -1   9  10       2440.22       2548.33        55.93 o                         
   0   9  10       2180.17       2248.11        54.44 o                         
   1   9  10       1292.87       1343.59        34.62 o                         
   2   9  10          2.48          4.14        10.22 o                         
   3   9  10       2159.16       2144.46        38.73 o                         
   4   9  10       5629.92       5701.23        65.11 o                         
   5   9  10       4333.07       4341.61        94.71 o                         
   6   9  10         96.58        112.60        18.01 o                         
   7   9  10         14.33          5.42        15.21 o                         
   8   9  10       1171.03       1244.12        48.27 o                         
   9   9  10       2594.61       2663.10        76.53 o                         
  10   9  10       1448.10       1564.83        82.76 o                         
  11   9  10         21.24         18.25        16.31 o                         
  -2  10  10        345.47        303.09        27.57 o                         
  -1  10  10         48.43         47.75        16.64 o                         
   0  10  10         99.33         70.73        17.80 o                         
   1  10  10       2676.06       2652.92        56.77 o                         
   2  10  10       4565.05       4664.05        92.09 o                         
   3  10  10       1449.33       1403.83        32.88 o                         
   4  10  10        585.28        531.68        26.99 o                         
   5  10  10       2297.46       2153.13        92.34 o                         
   6  10  10       2465.74       2535.78        70.87 o                         
   7  10  10       2469.70       2335.28        80.02 o                         
   8  10  10        454.00        538.94        32.00 o                         
   9  10  10        184.07        203.92        32.62 o                         
  10  10  10        993.45        987.78        57.15 o                         
  -1  11  10       1271.41       1322.30        57.42 o                         
   0  11  10       1270.66       1180.45        43.59 o                         
   1  11  10         58.23         62.98        16.87 o                         
   2  11  10       1669.80       1694.52        50.22 o                         
   3  11  10       2991.93       2822.85        61.22 o                         
   4  11  10       2025.81       1947.11        39.10 o                         
   5  11  10        420.41        484.36        72.68 o                         
   6  11  10        245.05        243.72        39.98 o                         
   7  11  10       1889.81       1874.56        63.85 o                         
   8  11  10       2506.32       2553.99        77.17 o                         
   9  11  10       1426.57       1462.94        60.56 o                         
   1  12  10       2476.74       2583.73        70.55 o                         
   2  12  10        822.55        845.08        35.86 o                         
   3  12  10          3.03         11.02        17.45 o                         
   4  12  10       1574.22       1459.40        66.82 o                         
   5  12  10       2780.36       2747.44        98.55 o                         
   6  12  10        924.74       1001.90        55.59 o                         
   7  12  10         15.73          0.18        18.37 o                         
   8  12  10        206.69        262.84        63.14 o                         
  -4  -7  11       2541.22       2789.90        98.58 o                         
  -3  -7  11       1499.43       1331.03       173.75 o                         
  -2  -7  11        135.38        139.02        34.90 o                         
  -1  -7  11          7.54         -5.70        17.05 o                         
   0  -7  11        681.48        533.52       125.61 o                         
   1  -7  11       1482.13       1448.97        60.51 o                         
   2  -7  11       1949.97       2105.90        85.04 o                         
  -5  -6  11       1026.86       1077.51       106.75 o                         
  -4  -6  11          3.68          5.49        25.54 o                         
  -3  -6  11        524.78        482.17        29.72 o                         
  -2  -6  11       2363.26       2400.91        74.85 o                         
  -1  -6  11       2037.52       2218.94        87.71 o                         
   0  -6  11        669.55        779.99        47.83 o                         
   1  -6  11         11.32         12.27        16.13 o                         
   2  -6  11        628.44        640.48        39.78 o                         
   3  -6  11       1648.58       1653.35        69.55 o                         
   4  -6  11       1378.69       1482.21        66.67 o                         
  -6  -5  11        150.89         95.50        24.87 o                         
  -5  -5  11       1944.77       2044.31        94.63 o                         
  -4  -5  11       3009.01       2769.51       150.40 o                         
  -3  -5  11        888.49        937.89        40.64 o                         
  -2  -5  11          8.00         -3.63        11.76 o                         
  -1  -5  11       1099.65       1114.13        44.00 o                         
   0  -5  11       1801.28       1720.76        84.44 o                         
   1  -5  11        851.49        940.99        46.76 o                         
   2  -5  11        974.85        922.11        41.45 o                         
   3  -5  11        151.04         94.62        26.16 o                         
   4  -5  11       2237.95       2136.61        79.32 o                         
   5  -5  11       1719.81       1759.94        81.80 o                         
   6  -5  11        450.76        504.87        39.15 o                         
  -7  -4  11       1268.71       1234.92        57.85 o                         
  -6  -4  11       1704.23       1795.34        66.89 o                         
  -5  -4  11          5.64          8.68        15.99 o                         
  -4  -4  11       2722.49       2519.99        49.01 o                         
  -3  -4  11       4128.45       4071.29        78.27 o                         
  -2  -4  11       2026.61       2089.47        56.87 o                         
  -1  -4  11        861.98        944.40        35.11 o                         
   0  -4  11         30.19         31.88         9.28 o                         
   1  -4  11       1662.97       1678.29        38.37 o                         
   2  -4  11       4249.61       4397.40       102.25 o                         
   3  -4  11       1182.24       1203.23        47.08 o                         
   4  -4  11        386.03        379.19        30.84 o                         
   5  -4  11        235.39        203.03        29.92 o                         
   6  -4  11       1566.40       1599.15        71.54 o                         
   7  -4  11       1577.78       1744.74        80.43 o                         
  -7  -3  11        682.73        736.17        47.39 o                         
  -6  -3  11       1429.29       1562.29        64.75 o                         
  -5  -3  11       1674.50       1708.70        55.20 o                         
  -4  -3  11       1153.89       1145.12        28.02 o                         
  -3  -3  11        237.10        190.93        23.30 o                         
  -2  -3  11       1021.36       1065.17        39.20 o                         
  -1  -3  11       4444.22       4529.14        83.10 o                         
   0  -3  11       4195.02       4321.59        64.50 o                         
   1  -3  11        193.48        193.54        15.24 o                         
   2  -3  11        475.33        460.36        32.74 o                         
   3  -3  11       3080.54       3268.75        94.62 o                         
   4  -3  11       4778.25       4786.66       113.13 o                         
   5  -3  11        819.93        877.95        35.62 o                         
   6  -3  11         45.29         70.50        23.47 o                         
   7  -3  11        228.29        268.92        33.19 o                         
   8  -3  11        746.40        784.01        58.40 o                         
  -7  -2  11         81.50        101.85        31.12 o                         
  -6  -2  11          5.61          1.38        17.74 o                         
  -5  -2  11        346.17        349.64        31.81 o                         
  -4  -2  11       3883.28       3740.89        77.88 o                         
  -3  -2  11       4552.18       4479.59        83.67 o                         
  -2  -2  11        357.28        329.07        28.41 o                         
  -1  -2  11        815.41        799.26        35.94 o                         
   0  -2  11       3907.63       4114.24        58.50 o                         
   1  -2  11       4225.53       4439.44        63.09 o                         
   2  -2  11       2859.46       2876.04        84.12 o                         
   3  -2  11         40.19         39.94         7.17 o                         
   4  -2  11       1478.58       1440.75        19.98 o                         
   5  -2  11       2924.02       3015.94        71.22 o                         
   6  -2  11       1873.06       1962.42        56.14 o                         
   7  -2  11        536.16        534.29        45.86 o                         
   8  -2  11         28.79         30.50        17.40 o                         
  -7  -1  11       1073.44        995.11        68.98 o                         
  -6  -1  11       2095.84       2091.75        73.25 o                         
  -5  -1  11        620.63        735.09        40.64 o                         
  -4  -1  11         27.71         36.40        15.79 o                         
  -3  -1  11       1672.44       1676.40        40.39 o                         
  -2  -1  11       5475.10       5229.47       110.57 o                         
  -1  -1  11       5698.71       5675.58        86.20 o                         
   0  -1  11        166.36        229.23        13.96 o                         
   1  -1  11       2186.19       2284.94        48.11 o                         
   2  -1  11       3547.22       3571.82        49.75 o                         
   3  -1  11       3311.28       3340.58        43.29 o                         
   4  -1  11       1506.70       1503.79        26.19 o                         
   5  -1  11         65.60         48.52         8.41 o                         
   6  -1  11        509.78        536.30        17.81 o                         
   7  -1  11       3140.85       3055.95        79.33 o                         
   8  -1  11       2240.46       2360.33        64.42 o                         
   9  -1  11        155.44        155.46        21.48 o                         
  -7   0  11          1.43        -18.29        18.29 o                         
  -6   0  11       1197.76       1156.35        53.96 o                         
  -5   0  11       1710.22       1701.22        53.28 o                         
  -4   0  11       1985.59       1974.36        50.59 o                         
  -3   0  11        287.67        291.76        18.75 o                         
  -2   0  11         23.94         44.66        17.04 o                         
  -1   0  11       3171.69       3333.82        61.71 o                         
   0   0  11       8775.62       9021.51       137.07 o                         
   1   0  11       2162.98       2197.04        49.07 o                         
   2   0  11          2.56         19.57        10.41 o                         
   3   0  11        742.47        751.35        20.41 o                         
   4   0  11       2149.90       2207.05        33.20 o                         
   5   0  11       3008.83       2981.98        43.05 o                         
   6   0  11       1248.01       1260.87        29.14 o                         
   7   0  11         59.06         79.36        14.25 o                         
   8   0  11       1335.85       1355.26        31.36 o                         
   9   0  11       2276.32       2170.77        46.98 o                         
  10   0  11        733.87        771.52        37.80 o                         
  -7   1  11       1637.02       1713.42        89.71 o                         
  -6   1  11        314.64        279.79        32.52 o                         
  -5   1  11          8.25         13.63        15.04 o                         
  -4   1  11       1900.97       1881.06        52.44 o                         
  -3   1  11       3426.22       3404.21        72.88 o                         
  -2   1  11       6829.21       6695.67       105.65 o                         
  -1   1  11       2255.70       2316.13        40.16 o                         
   0   1  11        529.49        567.15        33.24 o                         
   1   1  11       6309.10       6544.16        93.58 o                         
   2   1  11       7206.82       7312.85       166.63 o                         
   3   1  11       2139.09       2060.30        39.51 o                         
   4   1  11          1.50          9.80         6.98 o                         
   5   1  11        669.42        714.20        16.47 o                         
   6   1  11        685.69        726.51        19.34 o                         
   7   1  11       2913.80       2780.98        44.73 o                         
   8   1  11       1376.54       1371.12        32.75 o                         
   9   1  11        143.90        122.18        13.52 o                         
  10   1  11       1262.33       1216.01        32.38 o                         
  -7   2  11        461.40        436.46        48.87 o                         
  -6   2  11       2267.38       2315.64        82.90 o                         
  -5   2  11       2446.91       2455.33        93.97 o                         
  -4   2  11        210.62        278.57        27.36 o                         
  -3   2  11        858.85        871.07        31.48 o                         
  -2   2  11        198.82        202.36        17.27 o                         
  -1   2  11        608.14        641.71        35.10 o                         
   0   2  11       5098.11       5185.38        80.77 o                         
   1   2  11       1139.25       1145.14        31.99 o                         
   2   2  11       3123.65       3271.04        65.57 o                         
   3   2  11       7078.12       7093.99       146.78 o                         
   4   2  11       3344.86       3237.72        52.49 o                         
   5   2  11         49.07         49.78         8.63 o                         
   6   2  11          5.95         16.06         6.14 o                         
   7   2  11        458.92        437.42        17.88 o                         
   8   2  11       2501.27       2465.10        40.66 o                         
   9   2  11       1782.94       1814.37        46.04 o                         
  10   2  11         85.52         75.54        13.81 o                         
  -7   3  11        732.73        770.60        53.47 o                         
  -6   3  11        364.98        342.17        40.62 o                         
  -5   3  11       2360.05       2309.20        80.67 o                         
  -4   3  11       2441.69       2341.77        66.29 o                         
  -3   3  11       2213.82       2334.43        53.30 o                         
  -2   3  11        759.45        871.50        30.21 o                         
  -1   3  11        157.78        173.97        15.81 o                         
   0   3  11       3560.48       3580.37        62.69 o                         
   1   3  11       5572.08       5610.29        95.14 o                         
   2   3  11       1648.82       1779.76        34.37 o                         
   3   3  11         36.50         66.53        15.25 o                         
   4   3  11       2379.44       2363.93        36.99 o                         
   5   3  11       4354.63       4261.72        56.76 o                         
   6   3  11       1673.30       1701.12        34.57 o                         
   7   3  11        728.53        661.47        31.32 o                         
   8   3  11          9.03         11.21         6.53 o                         
   9   3  11       1087.13        998.85        45.86 o                         
  10   3  11       1738.09       1799.97        51.01 o                         
  11   3  11        534.47        578.80        51.90 o                         
  -6   4  11        559.68        541.44        49.15 o                         
  -5   4  11        817.72        850.01        57.93 o                         
  -4   4  11        186.19        247.63        35.19 o                         
  -3   4  11       4992.00       4974.51        91.73 o                         
  -2   4  11       5840.35       5976.04       111.74 o                         
  -1   4  11        951.70        988.55        35.63 o                         
   0   4  11        387.39        414.59        22.94 o                         
   1   4  11       3457.97       3426.42        53.90 o                         
   2   4  11       4948.69       5124.47        73.59 o                         
   3   4  11      11815.21      11796.07       237.01 o                         
   4   4  11       1823.54       1759.15        55.84 o                         
   5   4  11       1304.78       1420.00        48.10 o                         
   6   4  11       3656.86       3786.62        90.34 o                         
   7   4  11       1995.00       2065.72        61.94 o                         
   8   4  11       2427.85       2359.97        68.18 o                         
   9   4  11        311.92        281.83        25.26 o                         
  10   4  11        144.38        112.75        41.06 o                         
  11   4  11        997.41        986.76        99.61 o                         
  -6   5  11        544.31        490.60        44.86 o                         
  -5   5  11       2806.58       2940.79        84.08 o                         
  -4   5  11       1988.61       2074.69        62.72 o                         
  -3   5  11         84.43        119.46        20.38 o                         
  -2   5  11        772.06        748.56        44.47 o                         
  -1   5  11       3663.51       3692.49        61.75 o                         
   0   5  11       4090.54       4102.19        62.39 o                         
   1   5  11       3233.26       3219.61        57.42 o                         
   2   5  11        346.00        390.73        16.76 o                         
   3   5  11       3969.50       3879.49        70.38 o                         
   4   5  11       6881.30       7098.39       174.71 o                         
   5   5  11       5041.17       4936.84       114.67 o                         
   6   5  11        732.70        734.82        43.75 o                         
   7   5  11        355.01        377.20        30.93 o                         
   8   5  11       2457.44       2650.99        87.39 o                         
   9   5  11       2125.19       2183.05        69.98 o                         
  10   5  11       1122.05       1036.03        45.07 o                         
  11   5  11         79.05         48.08        33.73 o                         
  -5   6  11        148.05        148.16        24.30 o                         
  -4   6  11       1455.09       1555.02        46.52 o                         
  -3   6  11       2307.40       2359.11        56.35 o                         
  -2   6  11       2027.69       2083.32        50.73 o                         
  -1   6  11        224.59        231.55        16.87 o                         
   0   6  11       1017.02       1073.02        39.52 o                         
   1   6  11       5391.06       5419.51       132.86 o                         
   2   6  11       4471.40       4235.15        81.67 o                         
   3   6  11       1066.49       1050.84        27.59 o                         
   4   6  11         80.67        108.96        18.37 o                         
   5   6  11       3099.04       3255.42        89.53 o                         
   6   6  11       2973.11       2998.07       103.02 o                         
   7   6  11       1300.53       1289.24        50.61 o                         
   8   6  11        103.33        150.09        30.76 o                         
   9   6  11        475.58        510.10        41.18 o                         
  10   6  11       1302.32       1303.05        51.48 o                         
  11   6  11       1023.14       1078.54        46.33 o                         
  -4   7  11        415.67        439.33        31.30 o                         
  -3   7  11        372.31        388.03        30.08 o                         
  -2   7  11       3957.70       4042.58        82.20 o                         
  -1   7  11       2385.75       2351.21        58.41 o                         
   0   7  11        812.62        868.91        29.82 o                         
   1   7  11         77.23         72.30         9.71 o                         
   2   7  11        939.47        953.44        21.09 o                         
   3   7  11       4249.46       3910.22        43.98 o                         
   4   7  11       3940.83       3930.37        80.68 o                         
   5   7  11        554.21        589.09        33.11 o                         
   6   7  11        386.43        437.11        49.68 o                         
   7   7  11       1573.41       1655.16        65.56 o                         
   8   7  11       4301.21       4220.94       109.03 o                         
   9   7  11       3540.55       3457.80        99.08 o                         
  10   7  11        210.65        214.79        66.81 o                         
  11   7  11        546.20        620.53        45.62 o                         
  -4   8  11       2582.45       2727.94        71.65 o                         
  -3   8  11       1034.10       1073.45        50.12 o                         
  -2   8  11         89.92         78.80        18.01 o                         
  -1   8  11        669.03        691.67        27.79 o                         
   0   8  11       1782.51       1779.25        78.94 o                         
   1   8  11       2938.69       3007.62        53.28 o                         
   2   8  11        320.04        340.62        27.26 o                         
   3   8  11        147.33        142.06        10.13 o                         
   4   8  11       1638.73       1557.81        52.04 o                         
   5   8  11       2961.31       2972.72        75.66 o                         
   6   8  11       1081.72       1144.38        45.20 o                         
   7   8  11        237.44        226.87        36.73 o                         
   8   8  11        737.63        840.42        53.71 o                         
   9   8  11       2317.46       2363.58        92.87 o                         
  10   8  11       1263.07       1414.70        75.73 o                         
  11   8  11        217.13        190.37        78.13 o                         
  -3   9  11       1247.35       1329.45        56.01 o                         
  -2   9  11       1924.03       1938.10        60.93 o                         
  -1   9  11       1078.21       1105.29        36.60 o                         
   0   9  11          6.92         15.68        12.94 o                         
   1   9  11       1844.42       1838.65        40.54 o                         
   2   9  11       2515.67       2498.76        44.38 o                         
   3   9  11       2752.08       2607.60        44.14 o                         
   4   9  11       1154.15       1004.49        45.34 o                         
   5   9  11         27.66         24.46        21.84 o                         
   6   9  11       3615.91       3625.24       100.61 o                         
   7   9  11       3827.43       3891.65        95.42 o                         
   8   9  11       1046.18       1060.63        48.67 o                         
   9   9  11         18.59         22.38        18.98 o                         
  10   9  11        414.75        438.08        35.35 o                         
  -1  10  11       2265.70       2428.65        70.94 o                         
   0  10  11       1319.99       1496.18        64.17 o                         
   1  10  11        209.82        238.12        21.06 o                         
   2  10  11         15.76         28.27        13.48 o                         
   3  10  11       1470.30       1525.25        33.95 o                         
   4  10  11       3592.31       3369.08       115.14 o                         
   5  10  11       3504.27       3314.96        87.21 o                         
   6  10  11        162.96        205.39        30.28 o                         
   7  10  11        347.50        437.80        40.00 o                         
   8  10  11       1642.86       1717.70        58.10 o                         
   9  10  11       2048.03       1990.22        66.58 o                         
  10  10  11        211.57        216.74        32.54 o                         
   0  11  11        740.51        833.81        50.53 o                         
   1  11  11       2901.91       2995.89        72.23 o                         
   2  11  11       2309.76       2347.96        66.51 o                         
   3  11  11         82.90         99.38        17.09 o                         
   4  11  11        452.12        434.16        37.38 o                         
   5  11  11       1492.80       1530.64        55.51 o                         
   6  11  11       2092.15       2020.88        71.31 o                         
   7  11  11       1785.36       1735.06        65.85 o                         
   8  11  11         49.86         69.41        20.61 o                         
   9  11  11       1032.56       1074.87        50.80 o                         
   2  12  11       2716.22       2828.55        78.23 o                         
   3  12  11       1828.43       1992.28        86.26 o                         
   4  12  11        923.69       1028.89        57.61 o                         
   5  12  11         79.25        114.95        27.21 o                         
   6  12  11        184.43        199.04        32.04 o                         
   7  12  11       1870.83       1890.76        95.73 o                         
  -1  -7  12       2411.19       2475.83        87.81 o                         
  -4  -6  12       1154.12       1175.54       135.19 o                         
  -3  -6  12        869.43        790.32       119.18 o                         
  -2  -6  12        377.84        438.06        52.24 o                         
  -1  -6  12          5.94         -5.51        26.07 o                         
   0  -6  12       1660.47       1817.58        78.33 o                         
   1  -6  12       3334.33       3630.41       129.90 o                         
   2  -6  12       1204.55       1330.15        59.84 o                         
   3  -6  12          1.85          0.69        21.73 o                         
  -5  -5  12        188.04        169.82        29.68 o                         
  -4  -5  12         21.04         15.47        20.86 o                         
  -3  -5  12       1493.23       1495.38        55.63 o                         
  -2  -5  12       2022.54       2072.46        60.30 o                         
  -1  -5  12       1540.84       1496.23        42.54 o                         
   0  -5  12        336.55        322.13        37.81 o                         
   1  -5  12        430.76        427.98        39.50 o                         
   2  -5  12       2146.00       2181.50        78.81 o                         
   3  -5  12       1154.31       1205.72        57.02 o                         
   4  -5  12        747.98        637.80       121.82 o                         
   5  -5  12         19.29          9.53        23.89 o                         
  -6  -4  12        460.15        376.65        44.27 o                         
  -5  -4  12       2473.37       2515.69        89.19 o                         
  -4  -4  12       2140.05       1977.58       102.37 o                         
  -3  -4  12        295.17        274.03        27.10 o                         
  -2  -4  12        133.59        162.15        23.18 o                         
  -1  -4  12        482.45        489.08        35.72 o                         
   0  -4  12       2317.48       2342.90        48.92 o                         
   1  -4  12       2032.85       2189.06        75.18 o                         
   2  -4  12        236.31        277.38        27.53 o                         
   3  -4  12       1448.03       1452.67        63.01 o                         
   4  -4  12       2929.12       3001.35       123.02 o                         
   5  -4  12       1105.89       1161.99        63.73 o                         
   6  -4  12        398.61        416.18        38.18 o                         
  -6  -3  12        661.27        706.08        50.25 o                         
  -5  -3  12        240.59        201.59        35.64 o                         
  -4  -3  12       2117.79       2029.72        49.71 o                         
  -3  -3  12       2520.68       2497.65        50.64 o                         
  -2  -3  12       1465.70       1566.78        48.88 o                         
  -1  -3  12       1005.36       1030.85        33.67 o                         
   0  -3  12         57.55         54.73        13.51 o                         
   1  -3  12       3433.92       3605.05        70.18 o                         
   2  -3  12       4258.73       4019.98        99.21 o                         
   3  -3  12        492.20        537.73        48.75 o                         
   4  -3  12         34.27         33.96        16.46 o                         
   5  -3  12        886.76        832.65        66.15 o                         
   6  -3  12       1020.02       1020.40        53.59 o                         
   7  -3  12        271.88        258.28        30.94 o                         
  -6  -2  12       1960.38       1893.94        92.12 o                         
  -5  -2  12       1450.37       1367.20        63.76 o                         
  -4  -2  12        450.83        413.01        47.53 o                         
  -3  -2  12        775.54        780.46        35.00 o                         
  -2  -2  12       3247.05       3251.52        72.91 o                         
  -1  -2  12       2884.89       3000.38        58.19 o                         
   0  -2  12       1016.58       1075.83        31.52 o                         
   1  -2  12         47.27         51.18         9.25 o                         
   2  -2  12       1187.41       1249.06        29.55 o                         
   3  -2  12       2312.84       2249.21        53.13 o                         
   4  -2  12       2866.71       2619.35       126.11 o                         
   5  -2  12        453.13        488.16        29.90 o                         
   6  -2  12         34.48         19.73        18.78 o                         
   7  -2  12        702.14        764.66        36.21 o                         
   8  -2  12        823.83        757.66        43.56 o                         
  -6  -1  12         23.76         25.55        15.44 o                         
  -5  -1  12        623.73        560.71        42.87 o                         
  -4  -1  12       6205.04       5933.91       107.93 o                         
  -3  -1  12       3302.86       3205.46        71.81 o                         
  -2  -1  12        110.11        128.00        18.78 o                         
  -1  -1  12       2423.89       2535.55        58.90 o                         
   0  -1  12       3445.56       3405.92        58.80 o                         
   1  -1  12       4213.35       4272.13        81.51 o                         
   2  -1  12       1818.83       1902.65        37.93 o                         
   3  -1  12          2.00         18.78         9.25 o                         
   4  -1  12       1484.12       1478.73        28.06 o                         
   5  -1  12       3777.88       3690.03        51.47 o                         
   6  -1  12       1762.91       1616.87        78.86 o                         
   7  -1  12        179.33        179.49        30.08 o                         
   8  -1  12         25.58         13.62        30.78 o                         
  -6   0  12       1921.16       1987.62        89.69 o                         
  -5   0  12        294.28        269.30        29.29 o                         
  -4   0  12        655.93        692.23        30.16 o                         
  -3   0  12       4386.66       4270.95        81.23 o                         
  -2   0  12       5824.45       5543.04       121.12 o                         
  -1   0  12       1280.71       1309.04        40.47 o                         
   0   0  12        181.06        195.57        19.73 o                         
   1   0  12        901.41        925.77        25.80 o
[truncated: 63,667 more chars]
